# Supplementary material for: Temporal transcriptomic changes in long non-coding RNAs and messenger RNAs involved in the host immune and metabolic response during Toxoplasma gondii lytic cycle
Source: Parasit Vectors. 2022 Jan 10;15:22. doi: 10.1186/s13071-021-05140-3 (PMC8750853; doi:10.1186/s13071-021-05140-3)
Supplement: Supplementary file 4 — Additional file 4: Table S1. List of all differentially expressed messenger RNAs (DEmRNAs). [file 13071_2021_5140_MOESM4_ESM.xls]

## Sheet: 1.5 hpi
Gene ID	Gene Symbol	Type	Log2FoldChange	Qvalue
100126791	'EGOT'	lncRNA	1.37494	0.0331677
100127888	'SLCO4A1-AS1'	lncRNA	4.46996	9.56427e-78
100128653	'LOC100128653'	lncRNA	1.5238	6.21107e-13
100128770	'LOC100128770'	lncRNA	4.80644	1.29383e-15
100129046	'LOC100129046'	lncRNA	1.22951	5.81305e-78
100129518	'SOD2-OT1'	lncRNA	3.71351	1.25177e-30
100129940	'LOC100129940'	lncRNA	1.46797	1.26917e-44
100130370	'LOC100130370'	lncRNA	1.26836	1.48842e-22
100130449	'LOC100130449'	lncRNA	2.35566	4.54991e-14
100130476	'LOC100130476'	lncRNA	2.2131	3.18215e-13
100130557	'NFYC-AS1'	lncRNA	-1.09509	0.047645
100131060	'LINC01135'	lncRNA	1.3222	0.000218963
100132116	'ACTA2-AS1'	lncRNA	-1.42562	0.000133521
100133545	'MRPL23-AS1'	lncRNA	-1.43075	6.05979e-05
100134868	'LOC100134868'	lncRNA	-1.17218	2.37362e-09
100144603	'CHKB-DT'	lncRNA	-1.04045	0.00550436
100188949	'LINC00426'	lncRNA	-3.8943	3.44097e-07
100287216	'SH3RF3-AS1'	lncRNA	1.29677	6.96621e-06
100288432	'IL10RB-DT'	lncRNA	2.46232	2.41475e-38
100289061	'LOC100289061'	lncRNA	1.8223	3.0328e-19
100289580	'LOC100289580'	lncRNA	2.34036	2.10654e-91
100302739	'PCNA-AS1'	lncRNA	1.55539	0.0175192
100302740	'FAS-AS1'	lncRNA	1.75847	0.00441222
100379249	'BOK-AS1'	lncRNA	2.42452	0.0200182
100499194	'LOC100499194'	lncRNA	1.70929	4.66914e-05
100505592	'GAPLINC'	lncRNA	1.73038	0.000383876
100505622	'LOC100505622'	lncRNA	1.19387	0.00362327
100505746	'ITGB2-AS1'	lncRNA	1.61951	0.0140177
100505893	'SLIT2-IT1'	lncRNA	1.09322	0.00599476
100505894	'TMEM161B-AS1'	lncRNA	-1.02477	1.0243e-10
100505994	'LUCAT1'	lncRNA	2.56514	1.29745e-45
100506020	'ARAP1-AS2'	lncRNA	-1.54178	0.000523392
100506178	'LOC100506178'	lncRNA	1.80602	2.76509e-06
100506258	'LOC100506258'	lncRNA	-1.14791	0.00166154
100506392	'SLC16A1-AS1'	lncRNA	-1.0356	0.0298058
100506472	'LOC100506472'	lncRNA	-2.24051	0.00113552
100506532	'LOC100506532'	lncRNA	2.8795	7.18119e-05
100506571	'LOC100506571'	lncRNA	-1.38207	2.21016e-05
100506655	'LCMT1-AS2'	lncRNA	-1.30486	1.31116e-06
100506674	'MRPS30-DT'	lncRNA	-1.06521	1.19345e-06
100506737	'LINC01589'	lncRNA	-1.08382	2.91095e-29
100506801	'LOC100506801'	lncRNA	1.29586	0.00012973
100506835	'LINC00840'	lncRNA	-1.71103	0.00675436
100507086	'DLG1-AS1'	lncRNA	3.18213	0.047214
100507099	'FRY-AS1'	lncRNA	1.10873	3.34716e-08
100507118	'PRC1-AS1'	lncRNA	-1.00426	7.84771e-07
100507144	'LOC100507144'	lncRNA	2.19304	0.00832145
100507156	'LOC100507156'	lncRNA	1.33206	1.84081e-41
100507178	'SLFNL1-AS1'	lncRNA	1.30184	4.33532e-12
100507217	'LINC01578'	lncRNA	1.05151	4.13721e-12
100507308	'TARID'	lncRNA	-1.45562	0.048178
100507410	'C1QTNF1-AS1'	lncRNA	4.08832	1.49651e-09
100507466	'DPH6-DT'	lncRNA	-1.28613	1.00223e-24
100507495	'SDCBP2-AS1'	lncRNA	1.05754	0.0037908
100507554	'LOC100507554'	lncRNA	-1.77136	0.00397652
100527950	'GJA9-MYCBP'	lncRNA	-5.52106	3.07737e-05
100528007	'BORCS7-ASMT'	lncRNA	-1.71	0.00384865
100529264	'RAB4B-EGLN2'	lncRNA	-6.3564	0.000937733
100642175	'SPRY4-IT1'	lncRNA	3.06786	3.74579e-15
100652988	'LINC00702'	lncRNA	1.46785	0.00841338
100689073	'ARHGAP22-IT1'	lncRNA	-1.02474	0.0227367
100859930	'HEIH'	lncRNA	-1.30195	0.0263538
100861545	'LINC00561'	lncRNA	2.00829	0.00131091
100874018	'EPN2-AS1'	lncRNA	-1.62716	0.0146268
100874111	'STEAP3-AS1'	lncRNA	-2.20092	0.00793578
100874241	'STARD13-AS'	lncRNA	1.17032	6.45583e-14
100874246	'ARHGAP31-AS1'	lncRNA	2.3213	3.98969e-07
100874300	'SYNJ2-IT1'	lncRNA	3.77167	0.000116131
100874322	'BACH1-IT2'	lncRNA	1.06701	0.0023135
100874364	'HOXC-AS2'	lncRNA	-2.02747	0.00104198
100874365	'HOXC-AS3'	lncRNA	-1.74203	0.0257121
100874433	'IQCJ-SCHIP1-AS1'	lncRNA	1.20758	4.48171e-05
101241892	'NPTN-IT1'	lncRNA	1.61438	0.0177891
101410543	'XXYLT1-AS2'	lncRNA	1.89448	0.00704324
101448202	'LOC101448202'	lncRNA	-1.09489	3.70888e-23
101926887	'LOC101926887'	lncRNA	1.33188	4.49224e-06
101926907	'LOC101926907'	lncRNA	-1.55515	1.24508e-05
101926935	'LOC101926935'	lncRNA	-1.80226	9.73758e-06
101926943	'LOC101926943'	lncRNA	-2.54543	1.02625e-05
101927043	'LOC101927043'	lncRNA	-1.28285	0.00221815
101927084	'LINC01359'	lncRNA	-1.77504	0.0341727
101927125	'ELFN1-AS1'	lncRNA	1.83639	4.43303e-06
101927191	'LOC101927191'	lncRNA	3.15638	0.0202813
101927226	'LOC101927226'	lncRNA	1.7366	3.29196e-22
101927241	'LOC101927241'	lncRNA	-1.70129	0.00685829
101927245	'LOC101927245'	lncRNA	1.24944	0.00283772
101927377	'LOC101927377'	lncRNA	-1.90505	0.0358979
101927380	'C9orf41-AS1'	lncRNA	-2.20102	0.000779854
101927441	'LOC101927441'	lncRNA	2.93142	1.08983e-28
101927472	'LOC101927472'	lncRNA	1.67763	2.34416e-25
101927543	'LOC101927543'	lncRNA	-1.69099	0.00200241
101927604	'LOC101927604'	lncRNA	1.14482	0.0357056
101927770	'LOC101927770'	lncRNA	1.00445	0.0393309
101927780	'LINC01303'	lncRNA	2.83169	0.000246534
101927790	'LOC101927790'	lncRNA	-2.8499	0.0235616
101927817	'LOC101927817'	lncRNA	1.34454	1.45267e-05
101927824	'LOC101927824'	lncRNA	1.97064	2.36309e-05
101927834	'LOC101927834'	lncRNA	1.56742	1.11239e-05
101927837	'LOC101927837'	lncRNA	-1.25474	7.37281e-10
101927884	'LOC101927884'	lncRNA	1.22895	4.52586e-08
101927897	'LOC101927897'	lncRNA	3.62661	4.75919e-54
101927904	'LOC101927904'	lncRNA	3.00699	2.4905e-18
101927944	'FAM53B-AS1'	lncRNA	-1.58737	0.0248461
101927963	'LOC101927963'	lncRNA	1.68622	6.96229e-18
101928032	'LOC101928032'	lncRNA	1.302	0.0387982
101928035	'LOC101928035'	lncRNA	1.7079	0.0449347
101928042	'LOC101928042'	lncRNA	-1.55157	0.00645075
101928055	'LOC101928055'	lncRNA	1.04815	0.000300116
101928092	'LOC101928092'	lncRNA	-1.32367	1.49364e-15
101928096	'LOC101928096'	lncRNA	-1.10521	0.00015643
101928152	'LOC101928152'	lncRNA	1.98049	1.247e-256
101928173	'LINC01943'	lncRNA	2.06359	7.92195e-68
101928188	'LOC101928188'	lncRNA	-1.15174	8.56692e-07
101928263	'LOC101928263'	lncRNA	3.4089	1.59915e-143
101928351	'LOC101928351'	lncRNA	1.62067	5.89552e-26
101928383	'LOC101928383'	lncRNA	-1.80592	0.0072169
101928429	'LOC101928429'	lncRNA	3.31187	1.04863e-24
101928465	'LOC101928465'	lncRNA	1.93273	2.7945e-31
101928487	'LOC101928487'	lncRNA	2.9745	9.15631e-12
101928595	'LOC101928595'	lncRNA	-1.82258	1.69352e-09
101928617	'LOC101928617'	lncRNA	1.75861	0.00063746
101928650	'LOC101928650'	lncRNA	1.19988	1.36278e-11
101928669	'LOC101928669'	lncRNA	-1.05118	0.000239644
101928731	'LOC101928731'	lncRNA	-1.17134	0.0146268
101928906	'LOC101928906'	lncRNA	-1.69896	7.57856e-05
101929074	'PIK3CD-AS2'	lncRNA	2.74591	2.58313e-59
101929188	'LOC101929188'	lncRNA	1.66662	6.26896e-09
101929196	'THSD4-AS1'	lncRNA	1.57255	5.13619e-10
101929201	'LOC101929201'	lncRNA	1.9361	0.000182665
101929234	'LOC101929234'	lncRNA	-1.59492	0.0069321
101929285	'LOC101929285'	lncRNA	-1.31557	2.21921e-09
101929319	'LOC101929319'	lncRNA	8.2393	3.83006e-09
101929338	'SEMA5A-AS1'	lncRNA	1.18504	2.76948e-14
101929423	'MEF2C-AS1'	lncRNA	-1.60857	0.00256646
101929475	'ITGB1-DT'	lncRNA	1.06617	6.78981e-07
101929579	'LOC101929579'	lncRNA	-1.27385	0.0115465
101929595	'LOC101929595'	lncRNA	3.10553	8.2651e-20
101929634	'LINC02280'	lncRNA	2.80226	3.02588e-07
101929639	'B4GALT1-AS1'	lncRNA	2.37685	2.9967e-05
101929664	'HORMAD2-AS1'	lncRNA	-1.3701	0.00165594
101929768	'OSMR-AS1'	lncRNA	1.32805	2.45338e-37
101930129	'LOC101930129'	lncRNA	-1.05827	0.000173145
101930275	'LOC101930275'	lncRNA	1.70152	0.000156136
102723331	'LOC102723331'	lncRNA	1.38265	2.98899e-12
102723381	'LOC102723381'	lncRNA	-4.65263	4.3437e-05
102723444	'LOC102723444'	lncRNA	2.06899	0.000126859
102723464	'LOC102723464'	lncRNA	2.24935	0.0154359
102723468	'LOC102723468'	lncRNA	-1.616	2.03578e-10
102723510	'LCMT1-AS1'	lncRNA	-1.10342	1.24637e-08
102723543	'LOC102723543'	lncRNA	-1.62281	0.00517811
102723678	'LOC102723678'	lncRNA	-3.53302	0.000720872
102723729	'LOC102723729'	lncRNA	1.09926	0.0235769
102723798	'LOC102723798'	lncRNA	1.27694	6.90818e-15
102723817	'LOC102723817'	lncRNA	1.01489	0.0141762
102723824	'LOC102723824'	lncRNA	2.37392	0.0498096
102723834	'LOC102723834'	lncRNA	1.57028	0.00270627
102724050	'LOC102724050'	lncRNA	1.63495	1.6143e-08
102724097	'TTC39A-AS1'	lncRNA	-2.12117	0.00223701
102724406	'LOC102724406'	lncRNA	-2.36967	0.0116236
102724434	'LOC102724434'	lncRNA	2.15355	3.5867e-07
102724584	'LOC102724584'	lncRNA	1.01203	6.30134e-10
102724624	'LOC102724624'	lncRNA	-1.46867	0.0153208
102724754	'LOC102724754'	lncRNA	-2.38788	3.59965e-09
102724784	'LOC102724784'	lncRNA	-1.80731	0.0450569
104326191	'LINC01336'	lncRNA	1.31204	0.0124841
104548972	'SALRNA3'	lncRNA	-3.00672	0.00304044
104548973	'SALRNA2'	lncRNA	-1.76251	8.78178e-05
105369194	'LOC105369194'	lncRNA	-1.16897	2.35475e-38
105369313	'LOC105369313'	lncRNA	1.66229	2.8404e-15
105369318	'LOC105369318'	lncRNA	5.56915	7.21978e-05
105369346	'LOC105369346'	lncRNA	3.0289	2.43075e-14
105369403	'LOC105369403'	lncRNA	-2.43546	0.0397736
105369435	'LOC105369435'	lncRNA	1.73563	0.0024365
105369625	'LOC105369625'	lncRNA	3.08023	9.35754e-14
105369807	'LINC02454'	lncRNA	1.9482	1.22566e-32
105369848	'LINC02407'	lncRNA	1.08567	3.98969e-07
105369891	'LINC02399'	lncRNA	5.72476	0.00115835
105369949	'LOC105369949'	lncRNA	1.20467	0.0336069
105370062	'LOC105370062'	lncRNA	2.36533	0.0276435
105370114	'LOC105370114'	lncRNA	-2.27449	0.000952005
105370170	'LOC105370170'	lncRNA	1.14034	5.19218e-06
105370178	'LOC105370178'	lncRNA	1.00506	0.0247428
105370500	'LOC105370500'	lncRNA	2.21595	4.17896e-12
105370556	'LOC105370556'	lncRNA	-1.61861	0.0256331
105370569	'LOC105370569'	lncRNA	-1.63132	0.00078251
105370578	'LINC01629'	lncRNA	1.81246	0.0011716
105370786	'LOC105370786'	lncRNA	1.78565	9.7759e-45
105370854	'LOC105370854'	lncRNA	1.15851	2.10007e-06
105370928	'LOC105370928'	lncRNA	-2.49158	0.00860436
105370941	'LOC105370941'	lncRNA	1.17105	1.34915e-08
105370964	'LOC105370964'	lncRNA	-1.41397	4.04116e-06
105370998	'LOC105370998'	lncRNA	2.40122	4.37119e-10
105371049	'LOC105371049'	lncRNA	-1.27111	1.70878e-07
105371055	'LOC105371055'	lncRNA	-1.83326	0.042262
105371090	'LOC105371090'	lncRNA	-1.7059	0.00657948
105371099	'LOC105371099'	lncRNA	-1.27438	0.00612329
105371159	'LOC105371159'	lncRNA	3.08809	4.8878e-12
105371168	'LOC105371168'	lncRNA	1.11235	2.10007e-06
105371393	'LOC105371393'	lncRNA	2.3408	6.02361e-14
105371441	'LOC105371441'	lncRNA	2.3251	3.29896e-152
105371480	'LOC105371480'	lncRNA	1.1291	0.000212515
105371637	'LOC105371637'	lncRNA	-1.17354	0.0185868
105371723	'LOC105371723'	lncRNA	-1.63421	0.0491986
105371822	'LOC105371822'	lncRNA	-1.58484	0.00964307
105371976	'LOC105371976'	lncRNA	3.08339	0.0369259
105371998	'LOC105371998'	lncRNA	-1.0171	0.00134396
105372003	'LOC105372003'	lncRNA	-1.54453	0.000102182
105372031	'LOC105372031'	lncRNA	-2.46055	7.06231e-09
105372097	'LOC105372097'	lncRNA	-1.33141	0.0200032
105372145	'LOC105372145'	lncRNA	1.58702	2.13558e-108
105372165	'LOC105372165'	lncRNA	1.93081	7.08878e-29
105372272	'LOC105372272'	lncRNA	5.44019	4.34452e-137
105372436	'LOC105372436'	lncRNA	1.72329	8.41547e-10
105372457	'LOC105372457'	lncRNA	1.48735	7.21066e-32
105372550	'LOC105372550'	lncRNA	-3.0461	0.000129432
105372571	'LOC105372571'	lncRNA	1.11455	0.00217541
105372586	'LOC105372586'	lncRNA	-1.74448	6.28684e-05
105372587	'FAM242A'	lncRNA	-1.17961	0.0221897
105372707	'LOC105372707'	lncRNA	1.17162	0.0105351
105372708	'LOC105372708'	lncRNA	-1.19765	0.0395235
105372756	'LOC105372756'	lncRNA	-2.98662	0.0284465
105372952	'LOC105372952'	lncRNA	-1.54727	0.0274614
105372988	'LOC105372988'	lncRNA	4.89281	2.79016e-13
105373117	'LOC105373117'	lncRNA	-2.38789	0.00474448
105373195	'LOC105373195'	lncRNA	-1.09619	0.0323969
105373212	'LOC105373212'	lncRNA	2.12662	3.80772e-12
105373215	'LOC105373215'	lncRNA	2.52845	1.40918e-13
105373302	'LOC105373302'	lncRNA	-1.02011	0.00118246
105373311	'LOC105373311'	lncRNA	1.82443	8.78751e-28
105373324	'LOC105373324'	lncRNA	2.31754	0.0111604
105373508	'LOC105373508'	lncRNA	6.04892	8.40107e-19
105373552	'LOC105373552'	lncRNA	1.95023	0.0401801
105373627	'LOC105373627'	lncRNA	3.27138	0.00035662
105373652	'LOC105373652'	lncRNA	4.52527	0.00925134
105373685	'LOC105373685'	lncRNA	2.69675	5.55143e-33
105373796	'LOC105373796'	lncRNA	-1.38861	0.00388229
105373836	'LOC105373836'	lncRNA	1.95441	9.31094e-27
105373851	'LOC105373851'	lncRNA	1.51847	0.0244511
105373853	'MYOSLID'	lncRNA	1.44555	0.00280458
105373943	'LOC105373943'	lncRNA	-1.222	0.0193556
105373950	'LOC105373950'	lncRNA	-2.09752	0.00215
105373970	'LOC105373970'	lncRNA	-1.86232	0.00122479
105374040	'LOC105374040'	lncRNA	1.42245	0.0140392
105374071	'LOC105374071'	lncRNA	-2.35448	0.00232798
105374152	'LOC105374152'	lncRNA	-1.33825	1.07936e-08
105374296	'LOC105374296'	lncRNA	1.09039	1.2639e-05
105374418	'LOC105374418'	lncRNA	1.72809	5.27881e-06
105374593	'LOC105374593'	lncRNA	4.95296	0.0180862
105374748	'LOC105374748'	lncRNA	-1.63136	0.00128301
105374773	'LOC105374773'	lncRNA	1.66095	0.00466617
105374775	'LOC105374775'	lncRNA	2.9969	1.81745e-34
105374776	'LOC105374776'	lncRNA	3.32443	1.99933e-05
105374777	'LOC105374777'	lncRNA	3.66106	9.3019e-08
105374786	'LOC105374786'	lncRNA	2.84832	6.37699e-07
105374897	'LOC105374897'	lncRNA	-1.88864	8.95377e-11
105374947	'LOC105374947'	lncRNA	-2.08038	0.000132214
105374952	'LOC105374952'	lncRNA	2.12666	8.51906e-07
105374998	'LOC105374998'	lncRNA	2.49728	0.0072169
105375044	'LOC105375044'	lncRNA	-2.20987	2.99087e-12
105375061	'LOC105375061'	lncRNA	-1.22942	0.00520753
105375085	'LOC105375085'	lncRNA	3.75172	9.12514e-05
105375124	'LOC105375124'	lncRNA	2.54911	3.10833e-13
105375262	'LOC105375262'	lncRNA	1.63824	0.00675019
105375284	'LOC105375284'	lncRNA	3.5862	4.13951e-10
105375310	'LOC105375310'	lncRNA	6.01826	3.78255e-64
105375527	'LOC105375527'	lncRNA	-2.39591	3.87112e-06
105375566	'LOC105375566'	lncRNA	1.14726	8.52616e-07
105375591	'LOC105375591'	lncRNA	2.16915	1.54385e-13
105375721	'LOC105375721'	lncRNA	1.0239	1.16803e-25
105375857	'LOC105375857'	lncRNA	5.37435	0.00430464
105375914	'LOC105375914'	lncRNA	3.17073	1.08432e-81
105376014	'LOC105376014'	lncRNA	1.27389	8.03936e-11
105376025	'LOC105376025'	lncRNA	1.34412	1.26315e-06
105376209	'LOC105376209'	lncRNA	-2.17787	0.0223738
105376216	'LOC105376216'	lncRNA	1.74632	1.01993e-05
105376244	'LOC105376244'	lncRNA	1.29542	0.00392452
105376294	'LOC105376294'	lncRNA	1.43891	0.00999923
105376311	'LOC105376311'	lncRNA	2.56322	0.00894872
105376354	'LOC105376354'	lncRNA	2.9208	0.00117551
105376425	'LOC105376425'	lncRNA	2.72218	3.04046e-98
105376512	'LOC105376512'	lncRNA	1.34082	0.00645075
105376539	'LOC105376539'	lncRNA	-1.69758	0.00754855
105376598	'LOC105376598'	lncRNA	-1.99139	7.79709e-06
105376626	'LOC105376626'	lncRNA	1.6847	4.3133e-21
105376707	'LOC105376707'	lncRNA	2.34793	1.69899e-62
105376892	'LOC105376892'	lncRNA	-3.51279	0.00346983
105376951	'LOC105376951'	lncRNA	1.1403	1.2144e-07
105377023	'LOC105377023'	lncRNA	1.16038	8.41896e-08
105377275	'LOC105377275'	lncRNA	3.21771	0.00296693
105377299	'LOC105377299'	lncRNA	-1.61184	0.00942027
105377329	'LOC105377329'	lncRNA	-1.88796	0.000120339
105377347	'LOC105377347'	lncRNA	4.43897	1.71798e-142
105377616	'LOC105377616'	lncRNA	-1.8095	2.9358e-14
105377623	'LOC105377623'	lncRNA	-1.37773	3.44097e-07
105377663	'LOC105377663'	lncRNA	2.02853	2.89089e-10
105377730	'LOC105377730'	lncRNA	2.29813	3.84404e-05
105377732	'LOC105377732'	lncRNA	-1.16761	1.87267e-19
105377875	'LOC105377875'	lncRNA	1.42516	0.0067839
105377991	'LOC105377991'	lncRNA	4.19782	0.0274614
105378077	'LOC105378077'	lncRNA	-2.00178	7.75859e-06
105378228	'LOC105378228'	lncRNA	2.14833	2.66403e-05
105378347	'LOC105378347'	lncRNA	2.05958	0.0123506
105378526	'LOC105378526'	lncRNA	-1.59898	0.0193168
105378531	'LOC105378531'	lncRNA	-2.32917	0.00636215
105378568	'LOC105378568'	lncRNA	-2.74317	2.06123e-06
105378616	'LINC01715'	lncRNA	1.05163	0.00611322
105378808	'LOC105378808'	lncRNA	-1.44719	3.31113e-06
105378917	'LOC105378917'	lncRNA	2.76279	3.45463e-39
105378976	'LOC105378976'	lncRNA	2.34769	0.00159377
105379050	'LOC105379050'	lncRNA	2.49156	0.000111121
105379235	'LOC105379235'	lncRNA	2.2318	3.39127e-06
105379403	'LOC105379403'	lncRNA	-1.80853	0.0429816
105379426	'LOC105379426'	lncRNA	-1.46875	0.000115352
105379508	'LOC105379508'	lncRNA	1.13097	0.00238749
105379599	'LOC105379599'	lncRNA	2.03168	2.30341e-07
105379695	'IER3-AS1'	lncRNA	4.43144	3.15577e-196
105755954	'ADGRD1-AS1'	lncRNA	1.39376	5.96407e-15
106660606	'LOC106660606'	lncRNA	-1.39537	8.79387e-05
107075116	'MIR3142HG'	lncRNA	3.65398	1.12116e-18
107984088	'LOC107984088'	lncRNA	-1.16421	0.000257121
107984240	'LOC107984240'	lncRNA	1.09054	0.00615499
107984261	'LOC107984261'	lncRNA	1.04081	0.0415177
107984305	'LOC107984305'	lncRNA	1.0413	0.0171282
107984312	'LOC107984312'	lncRNA	2.89488	1.49383e-46
107984316	'LOC107984316'	lncRNA	1.65581	2.15246e-22
107984505	'LOC107984505'	lncRNA	-2.10668	0.000618638
107984510	'LOC107984510'	lncRNA	2.9834	9.21873e-15
107984535	'LOC107984535'	lncRNA	-3.42535	0.00461892
107984543	'LOC107984543'	lncRNA	1.71399	2.89368e-05
107984593	'LOC107984593'	lncRNA	1.16668	0.0031424
107984656	'LOC107984656'	lncRNA	1.2226	3.93986e-05
107984749	'LOC107984749'	lncRNA	-1.70841	1.83922e-28
107984763	'LOC107984763'	lncRNA	-2.09714	0.00184701
107984791	'LOC107984791'	lncRNA	-2.22935	4.09603e-17
107984813	'LOC107984813'	lncRNA	1.34386	1.81084e-26
107984830	'LOC107984830'	lncRNA	-1.69282	7.77008e-06
107984952	'LOC107984952'	lncRNA	2.85784	1.67723e-51
107985023	'LOC107985023'	lncRNA	-2.21148	0.00206145
107985027	'LOC107985027'	lncRNA	-1.34035	0.000213901
107985054	'LOC107985054'	lncRNA	2.61014	3.73541e-224
107985064	'LOC107985064'	lncRNA	-1.27827	2.4834e-28
107985080	'LOC107985080'	lncRNA	1.21674	0.000804937
107985155	'LOC107985155'	lncRNA	-1.40641	0.0247777
107985162	'LOC107985162'	lncRNA	2.41624	1.26192e-11
107985163	'LOC107985163'	lncRNA	5.93418	2.66459e-17
107985174	'LOC107985174'	lncRNA	2.7056	5.44815e-07
107985207	'LOC107985207'	lncRNA	1.74108	0.0335916
107985209	'LOC107985209'	lncRNA	1.25747	1.82111e-11
107985216	'LOC107985216'	lncRNA	-1.77547	3.76379e-09
107985291	'LOC107985291'	lncRNA	1.54456	2.48517e-05
107985334	'LOC107985334'	lncRNA	2.49594	0.00401925
107985354	'LOC107985354'	lncRNA	-1.92546	0.0124347
107985414	'LOC107985414'	lncRNA	-1.20595	0.00166154
107985471	'LOC107985471'	lncRNA	1.05945	0.0014401
107985541	'LOC107985541'	lncRNA	1.36884	0.000195656
107985595	'LOC107985595'	lncRNA	-1.06991	0.00342118
107985770	'LOC107985770'	lncRNA	-1.97332	1.16284e-10
107985787	'LOC107985787'	lncRNA	-2.43415	5.07938e-06
107985851	'LOC107985851'	lncRNA	3.3227	5.15728e-123
107985898	'LOC107985898'	lncRNA	1.57597	0.00135697
107985909	'LOC107985909'	lncRNA	1.70557	3.14097e-88
107985924	'LINC01868'	lncRNA	3.73841	0.000766765
107985930	'LOC107985930'	lncRNA	2.92488	4.96418e-08
107985935	'LOC107985935'	lncRNA	1.40904	5.07213e-06
107986079	'LOC107986079'	lncRNA	-2.27343	0.000709335
107986136	'IL20RB-AS1'	lncRNA	-1.51329	4.46062e-05
107986153	'LOC107986153'	lncRNA	1.3277	7.64401e-32
107986170	'LOC107986170'	lncRNA	6.15781	5.16973e-63
107986188	'LOC107986188'	lncRNA	-1.55884	2.17234e-10
107986189	'LOC107986189'	lncRNA	-1.36999	0.0385283
107986249	'LOC107986249'	lncRNA	-1.52337	0.000142454
107986293	'LOC107986293'	lncRNA	-1.55771	0.00812573
107986298	'LOC107986298'	lncRNA	1.86447	9.11847e-10
107986305	'LOC107986305'	lncRNA	2.29441	1.24508e-05
107986364	'LOC107986364'	lncRNA	1.03652	0.000319967
107986426	'LOC107986426'	lncRNA	5.57169	6.22883e-05
107986458	'LOC107986458'	lncRNA	2.32308	0.0299724
107986477	'LOC107986477'	lncRNA	1.31488	9.15698e-05
107986488	'LOC107986488'	lncRNA	-1.41879	0.000246066
107986588	'LOC107986588'	lncRNA	-4.84607	0.0362118
107986603	'LOC107986603'	lncRNA	-1.23976	8.92435e-09
107986613	'LOC107986613'	lncRNA	-1.82598	0.0257942
107986655	'LOC107986655'	lncRNA	4.45192	8.82208e-251
107986659	'LOC107986659'	lncRNA	1.00513	0.00422261
107986874	'LOC107986874'	lncRNA	-2.16907	4.54991e-14
107986924	'LOC107986924'	lncRNA	7.71121	2.25916e-11
107986989	'LOC107986989'	lncRNA	1.95092	4.78294e-20
107987015	'LOC107987015'	lncRNA	-1.33092	0.0252761
107987043	'LOC107987043'	lncRNA	-1.03292	0.0406863
107987192	'LOC107987192'	lncRNA	1.26121	1.49163e-17
107987208	'LOC107987208'	lncRNA	1.61841	2.44559e-09
107987244	'LOC107987244'	lncRNA	5.11525	5.27077e-50
107987293	'LOC107987293'	lncRNA	1.00735	2.71681e-05
107987401	'LOC107987401'	lncRNA	-1.27574	3.49849e-08
109729146	'POC1B-AS1'	lncRNA	1.23729	6.88375e-27
109729161	'LNCSRLR'	lncRNA	2.34543	0.0016087
109729173	'TFAP2A-AS2'	lncRNA	-1.39337	1.5616e-05
109729181	'ZNF710-AS1'	lncRNA	-1.15771	0.00352937
110806283	'LIF-AS1'	lncRNA	3.77861	2.40354e-14
111064646	'TPM1-AS'	lncRNA	1.41441	8.59648e-90
111082989	'CXXC5-AS1'	lncRNA	2.51979	0.0196788
112267885	'LOC112267885'	lncRNA	-1.02683	5.37774e-05
112267917	'LOC112267917'	lncRNA	-1.47628	9.22143e-18
112267967	'LOC112267967'	lncRNA	-1.10129	2.8973e-11
112267974	'LOC112267974'	lncRNA	-1.13088	0.0145745
112268009	'LOC112268009'	lncRNA	-1.06851	2.7613e-07
112268089	'LOC112268089'	lncRNA	-1.91383	0.0205016
112268109	'LOC112268109'	lncRNA	1.92555	0.00052794
112268124	'LOC112268124'	lncRNA	1.53967	0.0123643
112268133	'LOC112268133'	lncRNA	2.64146	4.34983e-205
112268150	'LOC112268150'	lncRNA	1.59286	5.88875e-07
112268177	'LOC112268177'	lncRNA	1.13426	3.0865e-05
112268182	'LOC112268182'	lncRNA	2.67373	1.66285e-05
112268267	'LOC112268267'	lncRNA	2.76345	3.6192e-19
112268283	'LOC112268283'	lncRNA	-1.51559	3.89108e-06
112268296	'LOC112268296'	lncRNA	1.88607	0.0102231
112268318	'LOC112268318'	lncRNA	-1.23686	0.00192567
112268319	'LOC112268319'	lncRNA	-2.48567	0.0295479
112268430	'LOC112268430'	lncRNA	2.03969	1.31274e-81
112268457	'LOC112268457'	lncRNA	1.36393	0.037926
112597	'CYTOR'	lncRNA	1.60472	9.09542e-166
114036	'LINC00310'	lncRNA	-1.24727	0.00211815
114614	'MIR155HG'	lncRNA	3.0273	4.97203e-103
145694	'LOC145694'	lncRNA	1.80437	5.59191e-164
149775	'GNAS-AS1'	lncRNA	-1.04428	0.00121254
150142	'ZNF295-AS1'	lncRNA	1.09802	0.00280458
150381	'PRR34-AS1'	lncRNA	-1.55404	0.00495702
161159	'ACTN1-AS1'	lncRNA	1.5868	1.75755e-18
171391	'LOC171391'	lncRNA	-1.00669	5.95677e-07
200058	'FLJ23867'	lncRNA	1.24272	5.76229e-31
202020	'TAPT1-AS1'	lncRNA	-1.16544	1.27028e-16
220980	'TMEM72-AS1'	lncRNA	-1.38489	2.14602e-09
221946	'LOC221946'	lncRNA	-2.91818	8.97281e-24
255130	'IGFBP7-AS1'	lncRNA	1.20336	3.0649e-05
25786	'DGCR11'	lncRNA	-1.22781	0.0160782
27321	'TNRC17'	lncRNA	-1.99239	3.76033e-09
283440	'ITFG2-AS1'	lncRNA	-2.18755	0.00343413
283624	'LINC00641'	lncRNA	1.00123	2.17628e-19
284408	'ZNF790-AS1'	lncRNA	-1.14946	6.1744e-08
284454	'LOC284454'	lncRNA	2.87877	1.42657e-253
285958	'SNHG15'	lncRNA	1.15769	1.78387e-09
29065	'ASAP1-IT1'	lncRNA	1.20986	3.8893e-10
338758	'ATP2B1-AS1'	lncRNA	2.73576	3.16474e-15
339059	'LOC339059'	lncRNA	3.04004	2.46623e-66
349160	'LOC349160'	lncRNA	-1.19312	2.16165e-05
378805	'LINC-PINT'	lncRNA	1.08478	1.21235e-78
386607	'ZFP91-CNTF'	lncRNA	1.71229	2.79363e-07
387895	'LINC00944'	lncRNA	3.00365	0.00426654
400242	'DICER1-AS1'	lncRNA	-1.68067	0.0192193
401039	'LINC01940'	lncRNA	-1.87966	1.36455e-33
401296	'LNCRI'	lncRNA	3.22937	2.09703e-12
401431	'ATP6V0E2-AS1'	lncRNA	-1.40739	0.00413931
401472	'GASAL1'	lncRNA	1.32247	1.75058e-06
403150	'FLJ31356'	lncRNA	1.9667	1.33363e-96
407975	'MIR17HG'	lncRNA	2.10996	9.8225e-14
414236	'C10orf55'	lncRNA	4.18658	6.08139e-32
440101	'FLJ12825'	lncRNA	-1.40074	0.0241559
441072	'FLJ31104'	lncRNA	1.87934	2.60307e-21
441108	'C5orf56'	lncRNA	1.18683	3.60495e-37
441307	'HRAT92'	lncRNA	-1.83499	0.00729924
503569	'RGMB-AS1'	lncRNA	1.30249	3.73611e-29
53844	'COPG2IT1'	lncRNA	-1.20889	0.00056867
541472	'LOC541472'	lncRNA	1.9321	0.0142533
55267	'PRR34'	lncRNA	-1.88035	4.23271e-07
554202	'MIR31HG'	lncRNA	1.67151	2.06812e-88
57000	'GSN-AS1'	lncRNA	-1.04325	1.11081e-11
574406	'ADAMTSL4-AS1'	lncRNA	1.91256	1.60325e-92
594842	'HAS2-AS1'	lncRNA	1.54794	0.0168426
619434	'LINC00051'	lncRNA	2.05461	0.0373171
641364	'SLC7A11-AS1'	lncRNA	1.33207	1.17324e-17
642648	'LOC642648'	lncRNA	-2.13738	5.71121e-08
646600	'IGF2BP2-AS1'	lncRNA	1.17016	1.04154e-08
646626	'LOC646626'	lncRNA	2.60006	1.14518e-107
648987	'LOC648987'	lncRNA	-1.13705	2.52292e-08
65072	'CFLAR-AS1'	lncRNA	2.94037	4.77771e-83
723809	'LHFPL3-AS2'	lncRNA	1.86345	0.00132117
729420	'LMO7DN'	lncRNA	-2.23932	1.23521e-10
729451	'LOC729451'	lncRNA	2.85547	7.73528e-79
729652	'LOC729652'	lncRNA	-1.49158	0.0398303
729867	'LOC729867'	lncRNA	1.47695	1.70546e-06
79667	'KLF3-AS1'	lncRNA	2.0539	2.03381e-06
79940	'LINC00472'	lncRNA	2.42473	9.91817e-188
80035	'ANP32A-IT1'	lncRNA	-1.35727	0.00302608
80094	'BIN3-IT1'	lncRNA	1.35909	0.000278589
84719	'LINC00260'	lncRNA	-1.33123	2.35186e-07
84815	'MGC12916'	lncRNA	1.84697	4.57083e-15
91370	'LOC91370'	lncRNA	6.1185	2.28698e-15
91450	'LOC91450'	lncRNA	-1.60694	0.0231258
93463	'LOC93463'	lncRNA	-1.30575	1.10342e-05
93653	'ST7-AS1'	lncRNA	1.36522	0.00437972
BGIG9606_36214		lncRNA	-2.33716	0.00842105
BGIG9606_36272		lncRNA	2.76217	2.04049e-23
BGIG9606_36280		lncRNA	1.93042	3.87938e-09
BGIG9606_36392		lncRNA	1.88298	1.75058e-06
BGIG9606_36472		lncRNA	4.38579	2.44902e-27
BGIG9606_36524		lncRNA	2.19089	1.96895e-12
BGIG9606_36586		lncRNA	2.59277	2.89421e-44
BGIG9606_36587		lncRNA	3.09075	7.26919e-07
BGIG9606_36829		lncRNA	4.2408	0.026131
BGIG9606_36905		lncRNA	1.83942	0.00193557
BGIG9606_36990		lncRNA	-1.14649	0.0369259
BGIG9606_37217		lncRNA	-1.39401	0.00935175
BGIG9606_37296		lncRNA	-2.18952	0.0118389
BGIG9606_37333		lncRNA	3.9887	0.0071583
BGIG9606_37573		lncRNA	1.97325	0.0423655
BGIG9606_38128		lncRNA	-2.01666	0.000105935
BGIG9606_38155		lncRNA	1.48034	0.0498096
BGIG9606_38239		lncRNA	-1.54494	0.00226441
BGIG9606_38273		lncRNA	1.59167	6.28214e-06
BGIG9606_38321		lncRNA	1.75357	0.0231258
BGIG9606_38391		lncRNA	-5.28436	0.0079937
BGIG9606_38400		lncRNA	1.27517	0.00347871
BGIG9606_38714		lncRNA	1.75777	1.42194e-07
BGIG9606_38787		lncRNA	-1.65996	0.023987
BGIG9606_38882		lncRNA	-2.94353	0.0155034
BGIG9606_38891		lncRNA	6.91241	1.21924e-05
BGIG9606_39026		lncRNA	1.86823	5.32503e-08
BGIG9606_39069		lncRNA	5.9176	0.00230607
BGIG9606_39107		lncRNA	1.72521	0.00440895
BGIG9606_39220		lncRNA	2.10702	0.0164506
BGIG9606_39349		lncRNA	2.92617	0.000682819
BGIG9606_39350		lncRNA	3.30236	0.0172058
BGIG9606_39478		lncRNA	1.95946	2.01334e-11
BGIG9606_39530		lncRNA	2.37771	0.00782796
BGIG9606_39622		lncRNA	3.77724	9.15146e-05
BGIG9606_39707		lncRNA	-1.49044	0.000136081
BGIG9606_39870		lncRNA	-2.3086	0.000498497
BGIG9606_39915		lncRNA	1.89178	0.000870222
BGIG9606_40031		lncRNA	2.11306	3.93943e-05
BGIG9606_40372		lncRNA	-1.97106	0.0012035
BGIG9606_40700		lncRNA	3.25658	1.01249e-20
BGIG9606_40807		lncRNA	-2.02199	0.0276001
BGIG9606_40837		lncRNA	1.30062	7.2925e-08
BGIG9606_40880		lncRNA	4.80882	0.0268509
BGIG9606_41019		lncRNA	3.61107	0.0022247
BGIG9606_41156		lncRNA	4.35815	9.02556e-13
BGIG9606_41252		lncRNA	-1.85978	0.0315773
BGIG9606_41455		lncRNA	4.65292	0.048178
BGIG9606_41482		lncRNA	-4.47845	0.0357255
BGIG9606_41726		lncRNA	5.97804	0.00518869
BGIG9606_41864		lncRNA	1.85725	0.0386959
BGIG9606_41935		lncRNA	3.895	8.93808e-05
BGIG9606_41947		lncRNA	-3.51456	0.0191394
BGIG9606_41972		lncRNA	-1.56629	0.0257253
BGIG9606_42069		lncRNA	3.73835	8.97281e-24
BGIG9606_42177		lncRNA	1.91446	5.3014e-28
BGIG9606_42257		lncRNA	1.12532	0.0151547
BGIG9606_42259		lncRNA	1.70072	0.000649567
BGIG9606_42261		lncRNA	3.08091	0.00019658
BGIG9606_42433		lncRNA	-2.36991	7.63218e-11
BGIG9606_42700		lncRNA	1.94985	3.0268e-17
BGIG9606_42724		lncRNA	6.90923	1.24508e-05
BGIG9606_42811		lncRNA	1.67207	3.46337e-13
BGIG9606_42845		lncRNA	5.51312	0.0128446
BGIG9606_43016		lncRNA	2.19735	0.0110311
BGIG9606_43105		lncRNA	-1.49529	1.70878e-07
BGIG9606_43190		lncRNA	1.34562	5.29498e-06
BGIG9606_43436		lncRNA	-1.57162	0.0119735
BGIG9606_43582		lncRNA	2.48181	0.000249314
BGIG9606_43748		lncRNA	-1.2041	0.00542922
BGIG9606_43901		lncRNA	-1.02544	2.00295e-10
BGIG9606_44056		lncRNA	1.81151	0.0127929
BGIG9606_44103		lncRNA	2.59676	0.00109723
BGIG9606_44781		lncRNA	1.14824	0.013205
BGIG9606_44874		lncRNA	2.17681	0.0141698
BGIG9606_44875		lncRNA	1.60897	0.0155034
BGIG9606_44881		lncRNA	-5.31254	0.00939693
BGIG9606_45011		lncRNA	-3.13304	0.000750597
BGIG9606_45014		lncRNA	-1.57904	0.00296693
BGIG9606_45061		lncRNA	1.5615	0.00236423
BGIG9606_45156		lncRNA	4.31635	1.10297e-49
BGIG9606_45165		lncRNA	3.96879	0.0101106
BGIG9606_45392		lncRNA	-1.84594	0.00988291
BGIG9606_45693		lncRNA	3.20138	0.0237157
BGIG9606_45727		lncRNA	-1.1146	0.042262
BGIG9606_45734		lncRNA	1.38403	0.00182056
BGIG9606_45803		lncRNA	3.83031	6.93745e-05
BGIG9606_45962		lncRNA	-1.66919	0.00951924
BGIG9606_46024		lncRNA	3.092	6.54815e-09
BGIG9606_46071		lncRNA	-6.89272	4.93423e-06
BGIG9606_46112		lncRNA	6.76065	3.35708e-05
BGIG9606_46139		lncRNA	3.38819	0.00623354
BGIG9606_46219		lncRNA	2.15164	0.0447085
BGIG9606_46250		lncRNA	3.2076	2.03999e-210
BGIG9606_46377		lncRNA	2.61476	1.15145e-09
BGIG9606_46602		lncRNA	1.98013	1.98722e-21
BGIG9606_46658		lncRNA	2.79657	1.76904e-15
BGIG9606_46785		lncRNA	-1.28334	5.27881e-06
BGIG9606_46818		lncRNA	-1.05845	0.0317601
BGIG9606_46890		lncRNA	2.16109	0.0128446
BGIG9606_47030		lncRNA	-1.1147	0.000572433
BGIG9606_47241		lncRNA	1.26117	0.000874793
BGIG9606_47251		lncRNA	6.47871	0.000146636
BGIG9606_47891		lncRNA	5.52638	0.0115465
BGIG9606_48132		lncRNA	-1.28671	0.0349704
BGIG9606_48250		lncRNA	-1.43077	4.12476e-05
BGIG9606_48283		lncRNA	-1.7181	0.010339
BGIG9606_48339		lncRNA	2.13027	0.00573602
BGIG9606_48509		lncRNA	2.72342	2.39992e-06
BGIG9606_48597		lncRNA	7.67671	6.34619e-17
BGIG9606_48767		lncRNA	1.2023	0.00452779
BGIG9606_48784		lncRNA	2.80752	2.09703e-12
BGIG9606_48785		lncRNA	1.95788	7.16033e-21
BGIG9606_49012		lncRNA	1.97252	0.0213704
BGIG9606_49242		lncRNA	1.68395	0.000118401
BGIG9606_49358		lncRNA	-1.74027	0.0470399
BGIG9606_49485		lncRNA	-1.43267	0.000425557
BGIG9606_49535		lncRNA	1.11465	0.0208823
BGIG9606_49548		lncRNA	1.08327	0.0357856
BGIG9606_50146		lncRNA	1.84117	2.72699e-10
BGIG9606_50210		lncRNA	1.90099	5.19346e-05
BGIG9606_50211		lncRNA	2.21275	0.00999923
BGIG9606_50212		lncRNA	1.3462	0.0316826
BGIG9606_50213		lncRNA	1.31522	2.70315e-08
BGIG9606_50333		lncRNA	3.5287	2.57662e-10
BGIG9606_50343		lncRNA	-1.05435	0.0338977
BGIG9606_50359		lncRNA	2.70547	0.0247313
BGIG9606_50360		lncRNA	1.76851	2.02178e-19
BGIG9606_50415		lncRNA	-1.29241	0.00749432
BGIG9606_50424		lncRNA	-1.57543	0.0483173
BGIG9606_50498		lncRNA	2.74842	1.94586e-05
BGIG9606_50502		lncRNA	1.47523	1.02566e-14
BGIG9606_50503		lncRNA	1.85364	1.10997e-13
BGIG9606_50552		lncRNA	1.61087	6.69883e-06
BGIG9606_50554		lncRNA	1.01277	6.773e-07
BGIG9606_50558		lncRNA	4.44731	2.83423e-05
BGIG9606_50594		lncRNA	1.60056	9.28319e-75
BGIG9606_50864		lncRNA	2.81004	1.33544e-19
BGIG9606_50890		lncRNA	3.12461	1.85224e-06
BGIG9606_51100		lncRNA	1.20338	0.000812404
BGIG9606_51259		lncRNA	3.24874	7.46508e-37
BGIG9606_51260		lncRNA	4.68906	2.00295e-10
BGIG9606_51424		lncRNA	2.04925	0.00932034
BGIG9606_51493		lncRNA	1.64449	0.0128446
BGIG9606_51498		lncRNA	-2.54874	0.010636
BGIG9606_51523		lncRNA	1.61733	0.0117905
BGIG9606_51524		lncRNA	3.0441	0
BGIG9606_51531		lncRNA	3.59582	1.43712e-10
BGIG9606_51663		lncRNA	1.63035	0.0220669
BGIG9606_51752		lncRNA	-1.38191	0.000236646
BGIG9606_51914		lncRNA	2.84381	2.03535e-09
BGIG9606_52323		lncRNA	2.37313	0.00135766
BGIG9606_52353		lncRNA	4.10843	8.65665e-22
BGIG9606_52359		lncRNA	2.54616	0.0317061
BGIG9606_52581		lncRNA	-1.24851	2.42853e-07
BGIG9606_52853		lncRNA	2.99394	1.21025e-17
BGIG9606_52900		lncRNA	1.73356	0.00971281
BGIG9606_52937		lncRNA	3.4836	0.0169356
BGIG9606_52960		lncRNA	8.7724	2.78633e-10
BGIG9606_53363		lncRNA	1.89623	5.64133e-164
BGIG9606_53920		lncRNA	-4.32271	0.0492428
BGIG9606_54102		lncRNA	-1.19231	0.0131966
BGIG9606_54121		lncRNA	2.30887	0.000244671
BGIG9606_54252		lncRNA	1.1593	0.0403063
BGIG9606_54321		lncRNA	2.62965	5.86168e-07
BGIG9606_54392		lncRNA	1.04525	1.90774e-05
BGIG9606_54803		lncRNA	-5.32682	0.00969141
BGIG9606_54908		lncRNA	5.42316	0.0158267
BGIG9606_55210		lncRNA	5.32551	0.0252761
BGIG9606_55213		lncRNA	-1.28097	0.037536
BGIG9606_55667		lncRNA	1.93609	1.84371e-26
BGIG9606_55668		lncRNA	1.70154	1.50787e-41
BGIG9606_55681		lncRNA	6.79744	0.000276727
BGIG9606_55745		lncRNA	1.6958	4.91259e-06
BGIG9606_55752		lncRNA	1.44967	1.89342e-11
BGIG9606_55792		lncRNA	-1.62002	0.0306407
BGIG9606_55871		lncRNA	3.22353	4.04588e-20
BGIG9606_55955		lncRNA	4.74726	1.40971e-12
BGIG9606_55989		lncRNA	-2.01566	0.0226498
BGIG9606_56014		lncRNA	1.58991	0.000605146
BGIG9606_56256		lncRNA	2.36736	4.92741e-20
BGIG9606_56471		lncRNA	2.4689	0.00500361
BGIG9606_56541		lncRNA	5.84783	0.000579471
BGIG9606_57121		lncRNA	-1.44304	0.0383495
BGIG9606_57347		lncRNA	1.08561	0.0254162
BGIG9606_57525		lncRNA	-5.19775	0.0119137
BGIG9606_58215		lncRNA	-2.00661	0.00043288
BGIG9606_58343		lncRNA	-4.19805	0.0109354
BGIG9606_61726		lncRNA	-2.18882	0.000160473
BGIG9606_62261		lncRNA	-2.78995	0.0151962
BGIG9606_62639		lncRNA	-2.5759	0.000265781
BGIG9606_62979		lncRNA	-1.68375	0.0347202
BGIG9606_62983		lncRNA	-1.04547	3.20041e-05
BGIG9606_63086		lncRNA	6.21606	2.53317e-13
BGIG9606_64006		lncRNA	1.63016	0.000666816
BGIG9606_65722		lncRNA	2.98345	0.00331087
BGIG9606_65728		lncRNA	1.5656	0.00534064
BGIG9606_65774		lncRNA	3.74825	0.00407569
BGIG9606_65971		lncRNA	-1.45277	0.0158267
BGIG9606_66067		lncRNA	-4.02616	0.000235751
BGIG9606_66487		lncRNA	-1.10775	0.0306985
BGIG9606_66492		lncRNA	-2.26515	0.00019969
BGIG9606_66642		lncRNA	-2.76423	0.0110107
BGIG9606_66670		lncRNA	5.9903	0.00223666
BGIG9606_66867		lncRNA	4.20224	0.00430988
BGIG9606_68154		lncRNA	-1.63991	1.86617e-07
BGIG9606_68187		lncRNA	-5.0987	0.0153683

## Sheet: 3 hpi
Gene ID	Gene Symbol	Type	Log2FoldChange	Qvalue
100124700	'HOTAIR'	lncRNA	-1.4689	2.38943e-18
100126270	'FMR1-AS1'	lncRNA	-3.91541	0.0432965
100126784	'LOC100126784'	lncRNA	1.22501	3.40918e-27
100127888	'SLCO4A1-AS1'	lncRNA	4.75474	1.5726e-115
100128317	'LOC100128317'	lncRNA	2.5711	0.00226886
100128340	'LOC100128340'	lncRNA	-1.21698	0.000229678
100128640	'ACVR2B-AS1'	lncRNA	-2.47232	0.000714223
100128653	'LOC100128653'	lncRNA	1.67413	6.52106e-24
100128770	'LOC100128770'	lncRNA	4.54681	4.62926e-16
100129046	'LOC100129046'	lncRNA	1.40695	2.19213e-127
100129196	'MATN1-AS1'	lncRNA	-1.02379	0.0285136
100129518	'SOD2-OT1'	lncRNA	2.79978	8.12374e-18
100129617	'LOC100129617'	lncRNA	1.45321	0.00256978
100129726	'LINC01126'	lncRNA	1.38205	0.0156082
100129940	'LOC100129940'	lncRNA	1.53667	1.25065e-75
100130370	'LOC100130370'	lncRNA	1.42183	8.9025e-39
100130449	'LOC100130449'	lncRNA	1.89405	6.12994e-11
100130476	'LOC100130476'	lncRNA	2.4377	5.52874e-23
100130950	'LOC100130950'	lncRNA	-1.04755	4.19277e-09
100131060	'LINC01135'	lncRNA	1.07123	0.00147934
100131067	'CKMT2-AS1'	lncRNA	-1.00891	3.08936e-20
100131193	'CCDC183-AS1'	lncRNA	-1.29235	1.65245e-11
100132116	'ACTA2-AS1'	lncRNA	-2.11044	2.9873e-09
100132215	'LOC100132215'	lncRNA	-1.53824	0.000308444
100132287	'LOC100132287'	lncRNA	1.16816	0.0069034
100133091	'LOC100133091'	lncRNA	1.00787	2.56272e-25
100133545	'MRPL23-AS1'	lncRNA	-1.88072	2.16436e-08
100134868	'LOC100134868'	lncRNA	-1.40882	2.98874e-14
100144603	'CHKB-DT'	lncRNA	-1.31638	3.48663e-07
100188949	'LINC00426'	lncRNA	-3.22177	3.02249e-07
100188954	'DNMBP-AS1'	lncRNA	1.09269	1.75567e-06
100240735	'LOC100240735'	lncRNA	-2.97493	0.00791851
100271702	'LINC00940'	lncRNA	-4.34613	0.0128359
100272217	'LOC100272217'	lncRNA	1.48939	0.0132186
100272228	'LINC00894'	lncRNA	-1.42416	6.15909e-32
100287216	'SH3RF3-AS1'	lncRNA	1.53957	1.00517e-23
100287616	'LOXL1-AS1'	lncRNA	1.0188	1.70668e-65
100288123	'LOC100288123'	lncRNA	1.27247	8.91082e-12
100288175	'LOC100288175'	lncRNA	1.56812	0.00735004
100288198	'HMGN3-AS1'	lncRNA	-1.263	0.0066849
100288254	'LOC100288254'	lncRNA	2.07825	0.0165368
100288432	'IL10RB-DT'	lncRNA	2.82635	1.27782e-73
100289061	'LOC100289061'	lncRNA	1.05394	2.17528e-06
100289211	'LINC00624'	lncRNA	1.06278	0.0104692
100289388	'KCTD21-AS1'	lncRNA	-1.04414	0.000481771
100289511	'LOC100289511'	lncRNA	1.18163	0.000663451
100289580	'LOC100289580'	lncRNA	2.6537	7.5888e-149
100302740	'FAS-AS1'	lncRNA	1.60346	0.00139133
100303491	'ZEB2-AS1'	lncRNA	1.69794	0.000174839
100379249	'BOK-AS1'	lncRNA	1.60712	0.0472007
100499194	'LOC100499194'	lncRNA	1.01801	0.0339651
100499467	'LINC00673'	lncRNA	1.3993	1.62455e-07
100505549	'LOC100505549'	lncRNA	-1.20202	0.00103797
100505592	'GAPLINC'	lncRNA	2.39813	2.11602e-14
100505622	'LOC100505622'	lncRNA	1.17879	0.00476646
100505635	'LOC100505635'	lncRNA	-1.30955	0.00923996
100505736	'LOC100505736'	lncRNA	-1.43711	0.0050447
100505746	'ITGB2-AS1'	lncRNA	1.75901	0.000371333
100505768	'LINC01364'	lncRNA	-2.84798	0.00113465
100505795	'LOC100505795'	lncRNA	-2.40562	0.00381794
100505869	'CFAP58-DT'	lncRNA	2.00146	4.68195e-05
100505893	'SLIT2-IT1'	lncRNA	1.68519	2.74292e-10
100505894	'TMEM161B-AS1'	lncRNA	-1.46728	8.9897e-26
100505994	'LUCAT1'	lncRNA	2.55368	1.16766e-48
100506071	'LOC100506071'	lncRNA	-2.29231	0.0165368
100506178	'LOC100506178'	lncRNA	1.65889	3.93155e-08
100506233	'RAB30-AS1'	lncRNA	-1.26947	3.07339e-26
100506258	'LOC100506258'	lncRNA	-1.73623	5.91261e-08
100506451	'RASSF8-AS1'	lncRNA	1.3872	1.19535e-37
100506472	'LOC100506472'	lncRNA	-2.62415	2.58527e-06
100506551	'LOC100506551'	lncRNA	-1.33067	0.000267367
100506563	'LOC100506563'	lncRNA	1.11593	0.0115363
100506571	'LOC100506571'	lncRNA	-1.49995	6.79361e-08
100506660	'DDX11-AS1'	lncRNA	-1.31194	1.77495e-08
100506674	'MRPS30-DT'	lncRNA	-1.3171	8.38877e-12
100506737	'LINC01589'	lncRNA	-1.71066	3.03363e-73
100506753	'AZIN1-AS1'	lncRNA	-1.06632	7.13011e-14
100506801	'LOC100506801'	lncRNA	1.35402	2.12859e-10
100506826	'MYLK-AS1'	lncRNA	-1.28113	6.58333e-92
100506835	'LINC00840'	lncRNA	-2.25403	2.66336e-05
100506874	'LINC00933'	lncRNA	-1.40673	0.0379324
100506963	'ELOA-AS1'	lncRNA	-1.0297	2.45352e-07
100507065	'LOC100507065'	lncRNA	1.25296	0.0426985
100507117	'ASAP1-IT2'	lncRNA	1.21919	2.65868e-12
100507118	'PRC1-AS1'	lncRNA	-1.20588	5.72397e-12
100507127	'LINC00707'	lncRNA	1.42375	7.52308e-06
100507144	'LOC100507144'	lncRNA	2.63502	6.97918e-06
100507156	'LOC100507156'	lncRNA	1.20553	1.05524e-39
100507178	'SLFNL1-AS1'	lncRNA	1.38104	9.94964e-18
100507217	'LINC01578'	lncRNA	1.27793	1.40402e-25
100507257	'MEG9'	lncRNA	1.1075	5.82506e-05
100507266	'STX18-AS1'	lncRNA	-1.22255	1.47245e-22
100507291	'LOC100507291'	lncRNA	-1.45777	5.22236e-13
100507308	'TARID'	lncRNA	-1.30465	0.02521
100507347	'VIM-AS1'	lncRNA	1.1373	0.0214492
100507404	'TMLHE-AS1'	lncRNA	-1.03469	0.0372354
100507410	'C1QTNF1-AS1'	lncRNA	3.99748	6.12994e-11
100507412	'LOC100507412'	lncRNA	2.42162	0.00976742
100507433	'ZNF571-AS1'	lncRNA	-2.15225	0.0153981
100507466	'DPH6-DT'	lncRNA	-2.19278	9.65477e-69
100507495	'SDCBP2-AS1'	lncRNA	1.59462	2.6352e-12
100507500	'EGFR-AS1'	lncRNA	2.44105	6.52184e-110
100507554	'LOC100507554'	lncRNA	-2.12171	0.00014206
100507634	'LOC100507634'	lncRNA	1.87196	0.00726164
100642175	'SPRY4-IT1'	lncRNA	3.15025	2.40008e-16
100652730	'LINC00659'	lncRNA	1.10774	0.000114585
100652736	'LINC01311'	lncRNA	1.65204	2.98026e-08
100652791	'GS1-24F4.2'	lncRNA	-3.45014	0.0354762
100859930	'HEIH'	lncRNA	-1.33577	1.11637e-05
100861523	'RPS6KA2-AS1'	lncRNA	-3.72217	0.0155232
100873998	'MEIS1-AS2'	lncRNA	1.02287	0.0420084
100874012	'NAV2-AS5'	lncRNA	-1.48692	0.000102506
100874058	'COX10-AS1'	lncRNA	-1.09273	2.03023e-09
100874107	'MTUS2-AS1'	lncRNA	3.90937	2.04038e-06
100874111	'STEAP3-AS1'	lncRNA	-2.10106	0.0017478
100874113	'YEATS2-AS1'	lncRNA	-1.34346	0.000255076
100874203	'COL4A2-AS1'	lncRNA	2.68847	1.34877e-06
100874241	'STARD13-AS'	lncRNA	1.0312	1.46095e-12
100874246	'ARHGAP31-AS1'	lncRNA	2.87843	1.39757e-16
100874300	'SYNJ2-IT1'	lncRNA	3.34552	0.000373783
100874322	'BACH1-IT2'	lncRNA	1.21067	2.48894e-06
100874364	'HOXC-AS2'	lncRNA	-2.41705	4.05488e-06
100996251	'LOC100996251'	lncRNA	-1.19811	4.87146e-19
100996351	'LOC100996351'	lncRNA	1.16979	0.0475296
101101772	'LINC00601'	lncRNA	2.43371	0.00761288
101409253	'LINC00676'	lncRNA	2.4564	1.67546e-10
101409261	'OGFR-AS1'	lncRNA	1.0595	0.000867324
101410543	'XXYLT1-AS2'	lncRNA	1.43331	0.0283665
101926887	'LOC101926887'	lncRNA	3.70708	1.17389e-133
101926907	'LOC101926907'	lncRNA	-2.46356	4.3277e-11
101926935	'LOC101926935'	lncRNA	-2.24665	3.18418e-08
101926959	'LOC101926959'	lncRNA	2.9743	0.0126493
101927043	'LOC101927043'	lncRNA	-1.85068	2.84744e-06
101927078	'LOC101927078'	lncRNA	-4.34529	0.0127302
101927080	'LOC101927080'	lncRNA	-1.20997	0.0158202
101927125	'ELFN1-AS1'	lncRNA	4.4239	6.38877e-97
101927226	'LOC101927226'	lncRNA	1.52968	1.85627e-20
101927239	'LINC01989'	lncRNA	4.87104	0.00719436
101927241	'LOC101927241'	lncRNA	-2.33468	3.94178e-05
101927268	'LOC101927268'	lncRNA	-4.27457	0.0165325
101927275	'NDUFV2-AS1'	lncRNA	1.40063	2.54509e-25
101927385	'LOC101927385'	lncRNA	-1.71727	0.0203018
101927441	'LOC101927441'	lncRNA	3.37848	6.39134e-56
101927472	'LOC101927472'	lncRNA	1.99176	5.479e-54
101927521	'LOC101927521'	lncRNA	-3.92777	0.0433578
101927543	'LOC101927543'	lncRNA	-1.77493	0.000148299
101927559	'CEBPB-AS1'	lncRNA	2.93987	3.20118e-05
101927604	'LOC101927604'	lncRNA	1.431	7.49806e-05
101927609	'LOC101927609'	lncRNA	1.54047	0.00643728
101927667	'LINC01535'	lncRNA	-1.26224	3.72323e-05
101927692	'LOC101927692'	lncRNA	-2.80541	0.016545
101927712	'LOC101927712'	lncRNA	2.08163	0.000173854
101927770	'LOC101927770'	lncRNA	1.00608	0.00753642
101927780	'LINC01303'	lncRNA	2.74554	1.32019e-05
101927790	'LOC101927790'	lncRNA	-3.86028	0.00971351
101927795	'LOC101927795'	lncRNA	2.03548	0.0221097
101927824	'LOC101927824'	lncRNA	2.59721	2.22127e-22
101927834	'LOC101927834'	lncRNA	2.67466	1.44712e-31
101927837	'LOC101927837'	lncRNA	-1.42973	7.21736e-17
101927851	'LOC101927851'	lncRNA	1.41073	0.0187021
101927857	'LOC101927857'	lncRNA	-1.61911	1.25704e-05
101927884	'LOC101927884'	lncRNA	1.83613	4.35375e-30
101927897	'LOC101927897'	lncRNA	3.37949	2.16984e-70
101927904	'LOC101927904'	lncRNA	1.55851	0.000113604
101927911	'LOC101927911'	lncRNA	3.73634	0.000102046
101927944	'FAM53B-AS1'	lncRNA	-1.77004	0.00349591
101927963	'LOC101927963'	lncRNA	1.72712	3.25614e-23
101928042	'LOC101928042'	lncRNA	-1.75788	0.000385396
101928055	'LOC101928055'	lncRNA	1.08372	2.5003e-06
101928092	'LOC101928092'	lncRNA	-1.24403	1.08875e-16
101928096	'LOC101928096'	lncRNA	-2.37753	1.32452e-15
101928152	'LOC101928152'	lncRNA	1.55094	2.22163e-226
101928173	'LINC01943'	lncRNA	1.44591	3.52092e-37
101928188	'LOC101928188'	lncRNA	-1.98023	4.51946e-19
101928263	'LOC101928263'	lncRNA	3.27104	6.82603e-157
101928279	'LOC101928279'	lncRNA	-1.51146	0.0128304
101928352	'LOC101928352'	lncRNA	1.90144	0.00643728
101928383	'LOC101928383'	lncRNA	-1.81418	0.000570457
101928429	'LOC101928429'	lncRNA	2.73191	1.15633e-17
101928461	'LOC101928461'	lncRNA	2.34062	7.46577e-21
101928465	'LOC101928465'	lncRNA	1.58848	2.5583e-25
101928466	'LOC101928466'	lncRNA	-1.06364	0.00383325
101928483	'NALT1'	lncRNA	-1.07299	0.0053232
101928487	'LOC101928487'	lncRNA	2.96257	1.44883e-14
101928502	'LOC101928502'	lncRNA	-2.45497	0.0147504
101928572	'LOC101928572'	lncRNA	1.37478	4.28243e-08
101928595	'LOC101928595'	lncRNA	-1.13646	2.38979e-06
101928604	'ZBTB46-AS1'	lncRNA	2.21888	0.0153391
101928617	'LOC101928617'	lncRNA	1.6167	8.98707e-07
101928630	'SMIM15-AS1'	lncRNA	-1.02728	0.000209005
101928650	'LOC101928650'	lncRNA	1.11098	3.35223e-12
101928669	'LOC101928669'	lncRNA	-1.66896	5.70381e-10
101928674	'LOC101928674'	lncRNA	1.34245	2.94105e-05
101928682	'LOC101928682'	lncRNA	-1.33027	8.11776e-06
101928708	'LOC101928708'	lncRNA	-1.13956	0.0135105
101928731	'LOC101928731'	lncRNA	-1.38485	0.000324985
101928738	'LINC01978'	lncRNA	1.37969	0.029157
101928784	'RORA-AS1'	lncRNA	-1.32092	0.0197306
101928794	'MAST4-AS1'	lncRNA	-2.95561	0.00805482
101928820	'LINC02535'	lncRNA	2.04769	0.009619
101928906	'LOC101928906'	lncRNA	-3.07002	6.34687e-10
101928963	'LOC101928963'	lncRNA	-1.44192	0.0366806
101929028	'LOC101929028'	lncRNA	-1.73127	3.86385e-11
101929074	'PIK3CD-AS2'	lncRNA	1.99155	5.54668e-32
101929089	'LOC101929089'	lncRNA	-1.40279	0.025608
101929151	'LINC02204'	lncRNA	-2.28448	0.000324305
101929188	'LOC101929188'	lncRNA	2.45909	3.22372e-34
101929201	'LOC101929201'	lncRNA	2.00974	5.75006e-07
101929217	'LOC101929217'	lncRNA	-1.5352	0.0351336
101929234	'LOC101929234'	lncRNA	-1.71164	0.000273823
101929256	'LOC101929256'	lncRNA	1.55962	1.635e-18
101929268	'LOC101929268'	lncRNA	-1.17126	5.13406e-12
101929285	'LOC101929285'	lncRNA	-1.2646	2.67304e-08
101929291	'LOC101929291'	lncRNA	3.38764	0.000254217
101929319	'LOC101929319'	lncRNA	7.47685	1.20164e-07
101929340	'LOC101929340'	lncRNA	1.14291	3.16628e-05
101929352	'LOC101929352'	lncRNA	-1.03274	0.0355731
101929356	'LOC101929356'	lncRNA	-1.53156	3.0535e-06
101929387	'LMF1-AS1'	lncRNA	-1.84453	1.91642e-08
101929423	'MEF2C-AS1'	lncRNA	-1.97558	1.63263e-05
101929428	'PTPRD-AS2'	lncRNA	5.29256	0.00656521
101929444	'LOC101929444'	lncRNA	1.03133	8.71872e-19
101929540	'LOC101929540'	lncRNA	-1.24365	0.00642817
101929579	'LOC101929579'	lncRNA	-1.74738	2.17537e-05
101929591	'KIZ-AS1'	lncRNA	-1.933	0.00494672
101929595	'LOC101929595'	lncRNA	2.92195	3.07459e-21
101929634	'LINC02280'	lncRNA	4.60288	3.85022e-35
101929639	'B4GALT1-AS1'	lncRNA	2.05236	9.86206e-05
101929655	'TMC3-AS1'	lncRNA	-1.6574	2.23521e-11
101929774	'LOC101929774'	lncRNA	-1.01836	1.37141e-05
101930010	'LOC101930010'	lncRNA	-1.90557	0.0221574
101930100	'LOC101930100'	lncRNA	-1.45069	1.40233e-09
101930129	'LOC101930129'	lncRNA	-1.35119	1.25379e-07
101930149	'LOC101930149'	lncRNA	-2.19571	2.21052e-05
101930275	'LOC101930275'	lncRNA	1.08255	0.0389366
101930496	'LOC101930496'	lncRNA	1.92272	0.0414529
102477328	'LINC02056'	lncRNA	1.34806	0.00111386
102606465	'LOC102606465'	lncRNA	-1.08929	4.19868e-07
102723340	'LOC102723340'	lncRNA	-1.56822	0.000859933
102723381	'LOC102723381'	lncRNA	-2.60503	9.41562e-05
102723444	'LOC102723444'	lncRNA	1.5962	0.000225019
102723464	'LOC102723464'	lncRNA	2.56208	0.000149741
102723506	'LOC102723506'	lncRNA	4.53003	6.94103e-42
102723510	'LCMT1-AS1'	lncRNA	-1.67509	8.54512e-23
102723539	'LOC102723539'	lncRNA	1.08624	2.88019e-05
102723678	'LOC102723678'	lncRNA	-4.54658	0.000684126
102723716	'LOC102723716'	lncRNA	1.30357	2.02983e-06
102723769	'LOC102723769'	lncRNA	-2.07092	0.0238216
102723817	'LOC102723817'	lncRNA	1.29621	1.30107e-06
102723886	'LOC102723886'	lncRNA	-2.07476	0.0416242
102723924	'LOC102723924'	lncRNA	-2.37776	0.0432591
102724034	'LOC102724034'	lncRNA	-2.91456	0.000659856
102724047	'WWOX-AS1'	lncRNA	-2.80114	0.0180357
102724050	'LOC102724050'	lncRNA	2.31457	1.15729e-35
102724149	'LOC102724149'	lncRNA	1.40252	0.000222691
102724150	'LOC102724150'	lncRNA	-3.95456	0.00678855
102724238	'LOC102724238'	lncRNA	-4.45148	0.0280336
102724406	'LOC102724406'	lncRNA	-3.3796	0.00092445
102724434	'LOC102724434'	lncRNA	2.22421	7.98365e-11
102724517	'LOC102724517'	lncRNA	1.0411	8.56545e-06
102724539	'LINC01714'	lncRNA	1.08883	0.02552
102724584	'LOC102724584'	lncRNA	1.17791	2.04678e-18
102724624	'LOC102724624'	lncRNA	-2.37208	4.59873e-06
102724625	'LOC102724625'	lncRNA	-1.99854	0.0216838
102724682	'LOC102724682'	lncRNA	2.00751	0.000456755
102724754	'LOC102724754'	lncRNA	-1.65805	4.51407e-07
102724784	'LOC102724784'	lncRNA	-1.73587	0.00580076
102724830	'LOC102724830'	lncRNA	-4.63981	0.0129193
102724851	'LOC102724851'	lncRNA	-1.73815	2.7418e-13
102724907	'LOC102724907'	lncRNA	1.29717	0.00334211
102725201	'LOC102725201'	lncRNA	-2.3246	0.00254032
102800447	'LINC01828'	lncRNA	2.42712	0.00302556
103352539	'LINC01410'	lncRNA	-1.05415	1.00321e-10
103689911	'CATIP-AS2'	lncRNA	1.82551	0.000773403
104326191	'LINC01336'	lncRNA	1.28985	0.0022914
104355426	'LENG8-AS1'	lncRNA	-1.07534	1.2576e-11
104472848	'IRAIN'	lncRNA	1.01289	0.00014206
104548973	'SALRNA2'	lncRNA	-1.68047	2.27916e-05
105369180	'LOC105369180'	lncRNA	1.22554	4.25419e-17
105369312	'LOC105369312'	lncRNA	3.47756	7.70643e-24
105369313	'LOC105369313'	lncRNA	1.53955	1.16056e-19
105369318	'LOC105369318'	lncRNA	4.78684	0.0007436
105369344	'LOC105369344'	lncRNA	-1.15347	0.00194628
105369346	'LOC105369346'	lncRNA	3.24085	5.7485e-07
105369370	'LOC105369370'	lncRNA	1.57357	3.32739e-12
105369403	'LOC105369403'	lncRNA	-3.34886	0.00725538
105369435	'LOC105369435'	lncRNA	1.58185	5.38326e-05
105369552	'LOC105369552'	lncRNA	-2.16568	0.0467955
105369558	'LOC105369558'	lncRNA	1.23146	2.84753e-25
105369568	'LOC105369568'	lncRNA	2.12085	0.0148988
105369574	'LOC105369574'	lncRNA	-1.21732	1.41249e-11
105369625	'LOC105369625'	lncRNA	3.12315	5.15135e-19
105369711	'LOC105369711'	lncRNA	-1.53916	0.00545048
105369714	'LOC105369714'	lncRNA	-1.40198	0.0055001
105369719	'LOC105369719'	lncRNA	-1.87378	0.0178839
105369776	'SMUG1-AS1'	lncRNA	-1.51656	0.000664144
105369801	'LOC105369801'	lncRNA	1.26328	2.44657e-20
105369807	'LINC02454'	lncRNA	1.73305	5.93939e-27
105369891	'LINC02399'	lncRNA	5.39477	0.000911317
105369893	'LINC02392'	lncRNA	5.11932	0.00306777
105369949	'LOC105369949'	lncRNA	1.67903	4.59873e-06
105369950	'LOC105369950'	lncRNA	2.56643	0.0420366
105369958	'LOC105369958'	lncRNA	-1.19691	0.000265868
105370002	'LOC105370002'	lncRNA	-3.95863	0.000378703
105370090	'LOC105370090'	lncRNA	2.39022	0.0209096
105370113	'LOC105370113'	lncRNA	-2.28793	0.0372354
105370114	'LOC105370114'	lncRNA	-2.95706	2.84745e-05
105370152	'LOC105370152'	lncRNA	1.48022	5.13448e-06
105370170	'LOC105370170'	lncRNA	2.24768	1.00958e-39
105370178	'LOC105370178'	lncRNA	1.17405	0.00020793
105370181	'LOC105370181'	lncRNA	-2.69865	0.0269784
105370398	'LOC105370398'	lncRNA	2.40673	0.00863868
105370461	'LOC105370461'	lncRNA	-1.09582	4.94081e-10
105370500	'LOC105370500'	lncRNA	1.90689	3.56953e-11
105370556	'LOC105370556'	lncRNA	-2.64468	2.23542e-05
105370569	'LOC105370569'	lncRNA	-1.31391	0.00106462
105370578	'LINC01629'	lncRNA	1.83736	8.73591e-06
105370670	'LOC105370670'	lncRNA	1.9881	2.76146e-120
105370737	'LINC02250'	lncRNA	1.10765	0.0112935
105370753	'LOC105370753'	lncRNA	2.30206	0.0159204
105370786	'LOC105370786'	lncRNA	1.0228	2.33589e-22
105370877	'LOC105370877'	lncRNA	2.04157	2.10873e-17
105370884	'LOC105370884'	lncRNA	1.03238	1.79968e-06
105370928	'LOC105370928'	lncRNA	-3.76375	0.00104533
105370939	'LOC105370939'	lncRNA	3.17856	2.48567e-33
105370948	'LOC105370948'	lncRNA	-2.24925	0.000444575
105370964	'LOC105370964'	lncRNA	-2.30714	3.86492e-14
105370998	'LOC105370998'	lncRNA	2.06792	1.48069e-09
105371055	'LOC105371055'	lncRNA	-1.97179	0.00842994
105371074	'LOC105371074'	lncRNA	1.49897	0.0198052
105371081	'LOC105371081'	lncRNA	-1.82782	0.0392305
105371090	'LOC105371090'	lncRNA	-1.63331	0.00227283
105371159	'LOC105371159'	lncRNA	2.5909	2.36221e-09
105371168	'LOC105371168'	lncRNA	1.38211	8.26057e-13
105371393	'LOC105371393'	lncRNA	2.80906	1.44107e-33
105371441	'LOC105371441'	lncRNA	1.5037	6.63022e-54
105371449	'LOC105371449'	lncRNA	-1.87021	0.00519128
105371480	'LOC105371480'	lncRNA	2.24822	7.67115e-39
105371629	'LOC105371629'	lncRNA	1.60173	3.58462e-10
105371630	'LOC105371630'	lncRNA	1.03712	0.0235791
105371632	'LOC105371632'	lncRNA	-1.45988	8.21107e-16
105371636	'LOC105371636'	lncRNA	2.02278	0.0105912
105371689	'LOC105371689'	lncRNA	2.74467	0.0361813
105371716	'LOC105371716'	lncRNA	-2.15047	0.000312554
105371763	'LOC105371763'	lncRNA	1.42029	1.90686e-05
105371800	'LOC105371800'	lncRNA	-2.27796	0.00836495
105371822	'LOC105371822'	lncRNA	-1.42389	0.00372437
105371867	'LOC105371867'	lncRNA	-1.38922	0.00829822
105371870	'LOC105371870'	lncRNA	-1.27852	0.00528111
105371903	'LOC105371903'	lncRNA	1.72572	8.68401e-42
105371906	'LACAT1'	lncRNA	3.29774	0.0337154
105371926	'LOC105371926'	lncRNA	2.0965	4.31143e-14
105371948	'LOC105371948'	lncRNA	2.37643	0.0451499
105371965	'LOC105371965'	lncRNA	1.15406	3.35988e-06
105371981	'LOC105371981'	lncRNA	1.59211	6.84365e-05
105372003	'LOC105372003'	lncRNA	-1.93979	5.00314e-08
105372030	'LINC01894'	lncRNA	-1.29739	0.00253917
105372031	'LOC105372031'	lncRNA	-2.96432	3.46395e-11
105372118	'LOC105372118'	lncRNA	1.85629	8.39772e-05
105372145	'LOC105372145'	lncRNA	1.63423	2.16402e-229
105372165	'LOC105372165'	lncRNA	1.26907	2.39572e-11
105372173	'LOC105372173'	lncRNA	-1.21926	0.0173314
105372272	'LOC105372272'	lncRNA	4.76753	2.35772e-104
105372421	'LOC105372421'	lncRNA	-3.3808	0.0454544
105372426	'LOC105372426'	lncRNA	-1.71295	0.0262428
105372430	'LOC105372430'	lncRNA	1.31529	0.00140889
105372432	'LOC105372432'	lncRNA	-1.12825	8.37578e-07
105372436	'LOC105372436'	lncRNA	2.4907	7.08464e-34
105372505	'LOC105372505'	lncRNA	-1.03153	0.00678855
105372524	'LOC105372524'	lncRNA	-1.7584	0.0361114
105372550	'LOC105372550'	lncRNA	-2.44633	0.000188889
105372586	'LOC105372586'	lncRNA	-2.50132	5.60985e-09
105372587	'FAM242A'	lncRNA	-1.58427	4.20631e-05
105372589	'LOC105372589'	lncRNA	1.50009	0.000194317
105372631	'LOC105372631'	lncRNA	-1.07534	0.0262111
105372639	'LOC105372639'	lncRNA	-1.25357	3.26943e-22
105372663	'LOC105372663'	lncRNA	3.56563	0.0135105
105372707	'LOC105372707'	lncRNA	1.27489	8.08359e-05
105372708	'LOC105372708'	lncRNA	-2.74724	1.54188e-07
105372756	'LOC105372756'	lncRNA	-2.66592	0.0152167
105372764	'LOC105372764'	lncRNA	-1.22806	0.000756923
105372768	'LOC105372768'	lncRNA	-1.575	0.00701043
105372801	'LOC105372801'	lncRNA	5.2923	0.00682561
105372952	'LOC105372952'	lncRNA	-2.01307	0.00016019
105372976	'LOC105372976'	lncRNA	-3.29078	4.35301e-05
105372988	'LOC105372988'	lncRNA	4.54434	7.02498e-13
105373046	'LOC105373046'	lncRNA	1.0424	0.00102669
105373058	'LOC105373058'	lncRNA	-1.52373	0.00811255
105373067	'LOC105373067'	lncRNA	-1.34498	3.62253e-05
105373106	'LOC105373106'	lncRNA	1.18492	1.9434e-09
105373170	'LOC105373170'	lncRNA	-1.66493	1.8598e-12
105373195	'LOC105373195'	lncRNA	-2.04229	9.29239e-07
105373212	'LOC105373212'	lncRNA	2.12382	4.55611e-19
105373215	'LOC105373215'	lncRNA	2.59484	4.84422e-18
105373281	'LOC105373281'	lncRNA	1.59184	0.0203383
105373311	'LOC105373311'	lncRNA	2.02141	1.35446e-46
105373324	'LOC105373324'	lncRNA	2.62448	1.69761e-05
105373342	'LOC105373342'	lncRNA	-2.40346	0.00732593
105373508	'LOC105373508'	lncRNA	4.67636	3.5243e-10
105373547	'LOC105373547'	lncRNA	2.75317	1.34241e-06
105373608	'LOC105373608'	lncRNA	-1.44875	0.0164155
105373685	'LOC105373685'	lncRNA	2.72465	3.73496e-55
105373796	'LOC105373796'	lncRNA	-1.75382	1.96628e-05
105373821	'LOC105373821'	lncRNA	1.8727	4.40141e-13
105373822	'LOC105373822'	lncRNA	1.57846	1.81834e-06
105373853	'MYOSLID'	lncRNA	1.70311	2.67821e-06
105373942	'LOC105373942'	lncRNA	-1.53476	2.84721e-06
105373943	'LOC105373943'	lncRNA	-1.21256	0.00532299
105373950	'LOC105373950'	lncRNA	-3.36298	3.79385e-06
105373951	'LOC105373951'	lncRNA	-4.06065	0.0316361
105373952	'LOC105373952'	lncRNA	1.37728	0.00509771
105373953	'LOC105373953'	lncRNA	2.61237	0.00199378
105373962	'LINC01937'	lncRNA	2.6159	1.0291e-05
105373970	'LOC105373970'	lncRNA	-1.19275	0.0158386
105373976	'LOC105373976'	lncRNA	-3.39816	1.5787e-05
105374033	'LOC105374033'	lncRNA	-4.33006	0.0376504
105374040	'LOC105374040'	lncRNA	1.27979	0.00624181
105374071	'LOC105374071'	lncRNA	-3.27294	2.36303e-06
105374127	'LOC105374127'	lncRNA	-1.2606	0.00994407
105374145	'LOC105374145'	lncRNA	-1.38283	0.000372812
105374179	'LOC105374179'	lncRNA	-2.54123	3.28978e-07
105374254	'LOC105374254'	lncRNA	-1.77267	0.0284035
105374334	'LOC105374334'	lncRNA	-1.55709	0.0487804
105374346	'LOC105374346'	lncRNA	-5.93537	0.00472189
105374352	'LOC105374352'	lncRNA	-1.42244	3.52015e-08
105374412	'LOC105374412'	lncRNA	4.33064	0.039822
105374418	'LOC105374418'	lncRNA	1.31546	0.000368899
105374423	'LOC105374423'	lncRNA	-2.32743	0.00216287
105374505	'LOC105374505'	lncRNA	-1.29241	1.59013e-10
105374582	'LINC01820'	lncRNA	-1.35594	5.60073e-28
105374584	'LOC105374584'	lncRNA	-1.18762	3.69725e-08
105374721	'LOC105374721'	lncRNA	2.02567	0.00994407
105374746	'LOC105374746'	lncRNA	-3.28202	0.0209388
105374748	'LOC105374748'	lncRNA	-2.16294	5.82078e-06
105374772	'LOC105374772'	lncRNA	1.6848	0.0294957
105374775	'LOC105374775'	lncRNA	2.5445	1.66024e-27
105374776	'LOC105374776'	lncRNA	2.51782	0.00488361
105374777	'LOC105374777'	lncRNA	2.80377	0.000153281
105374786	'LOC105374786'	lncRNA	1.62045	0.0288567
105374839	'LOC105374839'	lncRNA	-1.83021	0.00122554
105374866	'LOC105374866'	lncRNA	-3.85492	0.0097156
105374885	'LINC02521'	lncRNA	-2.68935	0.0282622
105374934	'LOC105374934'	lncRNA	1.86793	0.0416242
105374940	'LOC105374940'	lncRNA	2.66605	0.0025154
105374947	'LOC105374947'	lncRNA	-1.47721	0.000816391
105374952	'LOC105374952'	lncRNA	2.19911	7.90675e-12
105374991	'LOC105374991'	lncRNA	-2.11752	0.020441
105374992	'LOC105374992'	lncRNA	-2.43096	0.0121493
105374997	'LOC105374997'	lncRNA	-1.39517	0.000577296
105375044	'LOC105375044'	lncRNA	-2.00219	1.97496e-12
105375059	'LOC105375059'	lncRNA	3.06488	0.027053
105375061	'LOC105375061'	lncRNA	-4.08044	3.66434e-10
105375085	'LOC105375085'	lncRNA	2.68119	0.0128647
105375124	'LOC105375124'	lncRNA	4.70294	1.89521e-100
105375142	'LOC105375142'	lncRNA	-2.65495	0.0128071
105375247	'LOC105375247'	lncRNA	2.60192	1.53773e-11
105375262	'LOC105375262'	lncRNA	1.93853	6.15701e-06
105375284	'LOC105375284'	lncRNA	4.24082	4.19613e-20
105375310	'LOC105375310'	lncRNA	5.07122	9.32169e-46
105375322	'LOC105375322'	lncRNA	-4.25096	0.0177798
105375337	'LOC105375337'	lncRNA	-1.36395	0.0035888
105375363	'LOC105375363'	lncRNA	1.09044	0.00522643
105375520	'LOC105375520'	lncRNA	2.64342	0.030079
105375521	'LOC105375521'	lncRNA	-1.30618	0.00943378
105375527	'LOC105375527'	lncRNA	-2.14863	2.84069e-06
105375547	'LOC105375547'	lncRNA	2.296	0.0414838
105375591	'LOC105375591'	lncRNA	1.9542	1.55481e-14
105375630	'LOC105375630'	lncRNA	-1.13298	5.74421e-06
105375652	'LOC105375652'	lncRNA	1.48866	0.00784169
105375721	'LOC105375721'	lncRNA	1.06223	5.71392e-33
105375740	'LOC105375740'	lncRNA	2.42617	3.44978e-05
105375779	'LOC105375779'	lncRNA	-3.41403	0.0403248
105375857	'LOC105375857'	lncRNA	5.1931	0.00214326
105375914	'LOC105375914'	lncRNA	3.42106	1.48646e-125
105376014	'LOC105376014'	lncRNA	1.8149	2.59335e-36
105376050	'LOC105376050'	lncRNA	-1.39781	0.000140583
105376059		lncRNA	-1.60601	8.81907e-15
105376065	'LOC105376065'	lncRNA	-1.04369	0.0170781
105376070	'LOC105376070'	lncRNA	-1.1777	0.000256627
105376163	'LOC105376163'	lncRNA	1.48328	4.49811e-09
105376209	'LOC105376209'	lncRNA	-2.51972	0.00352285
105376217	'LOC105376217'	lncRNA	1.91584	4.18253e-15
105376218	'LOC105376218'	lncRNA	1.05764	0.00628289
105376222	'LOC105376222'	lncRNA	1.81178	9.37227e-07
105376233	'LOC105376233'	lncRNA	3.22489	0.0115981
105376240	'LOC105376240'	lncRNA	-2.95952	0.00312001
105376292	'LOC105376292'	lncRNA	1.64342	2.01466e-20
105376294	'LOC105376294'	lncRNA	2.0977	3.49625e-11
105376311	'LOC105376311'	lncRNA	2.1036	0.0319119
105376354	'LOC105376354'	lncRNA	2.90252	0.000285059
105376364	'LOC105376364'	lncRNA	1.73714	0.00226253
105376369	'LOC105376369'	lncRNA	2.13776	0.00239824
105376425	'LOC105376425'	lncRNA	3.41398	2.74618e-266
105376426	'LOC105376426'	lncRNA	1.45793	2.9676e-22
105376512	'LOC105376512'	lncRNA	1.26836	0.00163038
105376542	'LOC105376542'	lncRNA	1.33919	0.00544064
105376598	'LOC105376598'	lncRNA	-3.63728	8.19474e-10
105376617	'LOC105376617'	lncRNA	1.86334	9.05313e-21
105376626	'LOC105376626'	lncRNA	2.18443	5.90075e-55
105376704	'LOC105376704'	lncRNA	-1.2282	0.0229161
105376707	'LOC105376707'	lncRNA	2.13299	4.11791e-62
105376725	'LOC105376725'	lncRNA	1.93251	6.86456e-05
105376878	'LOC105376878'	lncRNA	5.6404	0.00149144
105376957	'LOC105376957'	lncRNA	-3.87606	0.0482567
105377016	'LOC105377016'	lncRNA	1.33894	1.00009e-32
105377023	'LOC105377023'	lncRNA	1.45234	1.41606e-17
105377105	'FLNB-AS1'	lncRNA	1.52166	4.8422e-11
105377291	'LOC105377291'	lncRNA	1.68171	6.29533e-11
105377299	'LOC105377299'	lncRNA	-1.52925	0.00092587
105377319	'LOC105377319'	lncRNA	1.11799	0.000782665
105377329	'LOC105377329'	lncRNA	-2.45746	9.9139e-08
105377347	'LOC105377347'	lncRNA	3.99796	1.58931e-137
105377402	'LOC105377402'	lncRNA	2.27488	3.9616e-09
105377441	'LINC02511'	lncRNA	-1.01306	6.69432e-05
105377472	'LOC105377472'	lncRNA	-3.10517	0.0218193
105377527	'LOC105377527'	lncRNA	1.82888	1.42998e-06
105377616	'LOC105377616'	lncRNA	-1.93534	9.28386e-20
105377623	'LOC105377623'	lncRNA	-1.29905	6.53436e-08
105377663	'LOC105377663'	lncRNA	1.48759	8.03515e-07
105377730	'LOC105377730'	lncRNA	1.74221	0.00202671
105377732	'LOC105377732'	lncRNA	-2.17792	7.45194e-52
105377991	'LOC105377991'	lncRNA	4.06823	0.0149973
105378077	'LOC105378077'	lncRNA	-1.36863	0.000252714
105378078	'LOC105378078'	lncRNA	1.48984	0.00302556
105378083	'LOC105378083'	lncRNA	-1.4859	1.19314e-13
105378120	'LOC105378120'	lncRNA	-1.22041	3.97309e-05
105378228	'LOC105378228'	lncRNA	3.37636	8.94021e-28
105378314	'LOC105378314'	lncRNA	1.86891	0.00666015
105378326	'LOC105378326'	lncRNA	-4.3481	0.0126493
105378347	'LOC105378347'	lncRNA	2.60926	6.36828e-06
105378373	'LOC105378373'	lncRNA	-2.43257	0.0334682
105378374	'LOC105378374'	lncRNA	-1.99856	0.000102506
105378375	'LOC105378375'	lncRNA	-1.29985	0.0337154
105378526	'LOC105378526'	lncRNA	-1.5488	0.00782208
105378531	'LOC105378531'	lncRNA	-2.4361	0.00141149
105378532	'LOC105378532'	lncRNA	-2.26294	0.00213632
105378539	'LOC105378539'	lncRNA	-1.07228	2.92693e-05
105378541	'LOC105378541'	lncRNA	-2.12414	0.0319119
105378560	'LOC105378560'	lncRNA	-1.49093	0.00552956
105378568	'LOC105378568'	lncRNA	-1.03528	0.0244752
105378651	'LOC105378651'	lncRNA	-1.96186	0.0317579
105378701	'LOC105378701'	lncRNA	-2.58116	0.0410444
105378720	'LOC105378720'	lncRNA	1.25237	0.00144773
105378744	'LINC01767'	lncRNA	-1.59788	0.000391238
105378772	'LOC105378772'	lncRNA	-3.22493	0.0145393
105378808	'LOC105378808'	lncRNA	-1.82988	3.12683e-10
105378819	'LOC105378819'	lncRNA	1.4031	0.019704
105378824	'LOC105378824'	lncRNA	-2.66135	0.00117304
105378841	'LOC105378841'	lncRNA	1.2526	7.06355e-09
105378914	'LOC105378914'	lncRNA	2.12274	9.60136e-08
105378917	'LOC105378917'	lncRNA	2.47152	5.58924e-34
105379183	'LOC105379183'	lncRNA	1.00029	2.06711e-06
105379235	'LOC105379235'	lncRNA	1.37159	0.0187498
105379251	'LOC105379251'	lncRNA	-1.31982	8.67787e-07
105379255	'LOC105379255'	lncRNA	-1.73845	3.79385e-06
105379271	'LOC105379271'	lncRNA	-1.26488	1.62445e-05
105379283	'LOC105379283'	lncRNA	2.07972	0.000175926
105379326	'LOC105379326'	lncRNA	2.96095	1.2464e-22
105379426	'LOC105379426'	lncRNA	-1.08513	0.000981374
105379493	'CH507-145C22.1'	lncRNA	-6.72139	0.0012227
105379508	'LOC105379508'	lncRNA	1.11486	1.45135e-06
105379516	'LOC105379516'	lncRNA	-2.19749	0.0269657
105379521	'LOC105379521'	lncRNA	-3.55312	0.000527894
105379566	'LOC105379566'	lncRNA	-3.34049	0.00847774
105379599	'LOC105379599'	lncRNA	2.36067	1.72232e-15
105379695	'IER3-AS1'	lncRNA	4.35115	2.32289e-78
105379749	'LOC105379749'	lncRNA	-1.30604	0.0100027
106144586	'LINC01394'	lncRNA	-1.25737	1.60528e-15
106660606	'LOC106660606'	lncRNA	-1.65769	3.73104e-08
107075116	'MIR3142HG'	lncRNA	4.08192	3.46108e-33
107983976	'LOC107983976'	lncRNA	1.82922	1.68667e-15
107984029	'LOC107984029'	lncRNA	-1.82763	2.79486e-05
107984035	'LOC107984035'	lncRNA	-1.33448	1.79968e-06
107984112	'LOC107984112'	lncRNA	-1.02105	1.25704e-05
107984128	'LOC107984128'	lncRNA	1.39362	0.000148387
107984143	'LOC107984143'	lncRNA	2.01243	0.0062771
107984261	'LOC107984261'	lncRNA	1.23541	2.64817e-05
107984275	'LOC107984275'	lncRNA	-2.89466	1.60559e-05
107984312	'LOC107984312'	lncRNA	3.05048	3.07723e-73
107984316	'LOC107984316'	lncRNA	2.27154	6.3718e-65
107984317	'LOC107984317'	lncRNA	-2.18716	5.55046e-08
107984376	'LOC107984376'	lncRNA	1.144	3.22532e-07
107984391	'LOC107984391'	lncRNA	-1.26456	0.00231069
107984406	'LOC107984406'	lncRNA	1.62606	0.0353932
107984418	'LOC107984418'	lncRNA	-1.65888	4.31149e-06
107984427	'LOC107984427'	lncRNA	-1.24215	9.28508e-05
107984451	'LOC107984451'	lncRNA	-1.34068	8.17401e-05
107984459	'LOC107984459'	lncRNA	-2.96695	1.23083e-06
107984504	'CPNE8-AS1'	lncRNA	2.11803	0.00366801
107984505	'LOC107984505'	lncRNA	-3.11446	6.69908e-06
107984510	'LOC107984510'	lncRNA	2.55935	1.21936e-11
107984543	'LOC107984543'	lncRNA	1.11077	0.0214444
107984548	'LOC107984548'	lncRNA	-1.5154	0.0336208
107984593	'LOC107984593'	lncRNA	1.92574	2.02645e-15
107984763	'LOC107984763'	lncRNA	-2.14481	0.000421722
107984770	'LOC107984770'	lncRNA	2.1921	4.94427e-18
107984772	'LOC107984772'	lncRNA	2.3871	0.0276274
107984791	'LOC107984791'	lncRNA	-1.46284	2.85019e-11
107984805	'LOC107984805'	lncRNA	-1.19616	4.59346e-05
107984813	'LOC107984813'	lncRNA	1.08086	6.10682e-32
107984830	'LOC107984830'	lncRNA	-1.38147	2.07672e-05
107984952	'LOC107984952'	lncRNA	3.15587	1.81657e-76
107984960	'LOC107984960'	lncRNA	-1.63288	3.05014e-09
107984993	'LOC107984993'	lncRNA	-1.15293	4.70621e-05
107985002	'LOC107985002'	lncRNA	-1.60598	0.00357338
107985023	'LOC107985023'	lncRNA	-1.89647	0.00215747
107985054	'LOC107985054'	lncRNA	2.51895	1.6847e-242
107985064	'LOC107985064'	lncRNA	-1.25923	1.2525e-32
107985080	'LOC107985080'	lncRNA	1.78269	1.47432e-13
107985155	'LOC107985155'	lncRNA	-3.41515	1.78036e-06
107985162	'LOC107985162'	lncRNA	2.9701	9.7229e-30
107985163	'LOC107985163'	lncRNA	4.87976	9.62665e-12
107985174	'LOC107985174'	lncRNA	3.19516	1.55214e-15
107985203	'LOC107985203'	lncRNA	-1.342	0.00201026
107985207	'LOC107985207'	lncRNA	2.68863	3.36311e-09
107985209	'LOC107985209'	lncRNA	1.14349	3.9078e-13
107985216	'LOC107985216'	lncRNA	-1.35386	4.79368e-08
107985228	'LOC107985228'	lncRNA	-1.35547	0.0136955
107985236	'LOC107985236'	lncRNA	-1.57896	0.00417524
107985238	'LOC107985238'	lncRNA	3.40271	0.00111386
107985246	'LOC107985246'	lncRNA	1.0844	5.84251e-15
107985279	'LOC107985279'	lncRNA	3.04429	0.00924992
107985285	'LOC107985285'	lncRNA	-2.25676	1.18258e-07
107985295	'LOC107985295'	lncRNA	-1.05911	1.16852e-05
107985334	'LOC107985334'	lncRNA	2.25571	0.00346736
107985349	'LOC107985349'	lncRNA	-1.03724	0.000378703
107985354	'LOC107985354'	lncRNA	-1.37585	0.0349518
107985366	'LOC107985366'	lncRNA	2.71731	0.000487894
107985414	'LOC107985414'	lncRNA	-1.41436	1.16831e-05
107985471	'LOC107985471'	lncRNA	1.92832	1.57402e-23
107985497	'LOC107985497'	lncRNA	1.665	2.05987e-14
107985502	'LOC107985502'	lncRNA	1.15698	0.016068
107985515	'LOC107985515'	lncRNA	5.15523	0.0131431
107985568	'LOC107985568'	lncRNA	-2.40615	0.0379324
107985701	'LOC107985701'	lncRNA	3.07086	0.0253381
107985746	'LOC107985746'	lncRNA	3.61317	1.67459e-07
107985770	'LOC107985770'	lncRNA	-1.83797	1.27219e-11
107985787	'LOC107985787'	lncRNA	-1.25414	0.0023609
107985840	'LOC107985840'	lncRNA	-1.4114	1.75027e-07
107985851	'LOC107985851'	lncRNA	2.7267	1.4805e-102
107985869	'LOC107985869'	lncRNA	1.77965	1.39483e-29
107985874	'LOC107985874'	lncRNA	2.43652	0.0336276
107985878	'LOC107985878'	lncRNA	-1.95902	0.0421048
107985880	'LOC107985880'	lncRNA	1.55926	5.71449e-05
107985898	'LOC107985898'	lncRNA	1.65259	1.57009e-05
107985915	'LOC107985915'	lncRNA	-1.78282	0.00168476
107985924	'LINC01868'	lncRNA	3.2421	0.0030164
107985930	'LOC107985930'	lncRNA	3.00343	7.95297e-12
107985935	'LOC107985935'	lncRNA	1.54372	2.086e-11
107985936	'LOC107985936'	lncRNA	-1.19017	0.00404286
107985957	'LOC107985957'	lncRNA	-2.57089	0.0213156
107985972	'LOC107985972'	lncRNA	-1.71314	0.0427681
107986061	'LOC107986061'	lncRNA	-1.65209	0.00163774
107986079	'LOC107986079'	lncRNA	-1.10317	0.0312812
107986108	'LOC107986108'	lncRNA	1.22024	0.0225981
107986114	'LOC107986114'	lncRNA	1.22874	2.14623e-08
107986127	'LOC107986127'	lncRNA	2.05201	5.62134e-96
107986135	'LOC107986135'	lncRNA	1.88577	0.000193601
107986136	'IL20RB-AS1'	lncRNA	-1.79449	1.18554e-07
107986153	'LOC107986153'	lncRNA	1.63854	1.16286e-83
107986170	'LOC107986170'	lncRNA	5.19885	2.48178e-44
107986188	'LOC107986188'	lncRNA	-1.70761	5.47864e-14
107986189	'LOC107986189'	lncRNA	-2.20256	0.000172526
107986197	'LOC107986197'	lncRNA	-2.09147	0.0102352
107986249	'LOC107986249'	lncRNA	-1.53822	1.84089e-05
107986290	'LOC107986290'	lncRNA	1.41406	2.06089e-20
107986293	'LOC107986293'	lncRNA	-1.67691	0.000331368
107986298	'LOC107986298'	lncRNA	2.10528	6.51668e-16
107986304	'LOC107986304'	lncRNA	-2.57667	0.00728168
107986305	'LOC107986305'	lncRNA	1.76746	0.000226526
107986334	'LOC107986334'	lncRNA	1.30289	7.32511e-45
107986414	'LOC107986414'	lncRNA	-1.10007	0.0216577
107986426	'LOC107986426'	lncRNA	4.22903	0.00811255
107986445	'LOC107986445'	lncRNA	1.47981	0.00701043
107986458	'LOC107986458'	lncRNA	2.03537	0.0273091
107986477	'LOC107986477'	lncRNA	1.89348	2.99649e-16
107986488	'LOC107986488'	lncRNA	-1.34196	1.26047e-05
107986512	'LOC107986512'	lncRNA	-1.46944	0.000271576
107986555	'LOC107986555'	lncRNA	1.66042	0.00427231
107986566	'LOC107986566'	lncRNA	2.80225	5.57585e-09
107986603	'LOC107986603'	lncRNA	-1.06749	8.45243e-09
107986613	'LOC107986613'	lncRNA	-2.05648	0.00241132
107986641	'LOC107986641'	lncRNA	-1.99004	0.000328961
107986655	'LOC107986655'	lncRNA	5.03509	0
107986714	'LOC107986714'	lncRNA	1.49361	0.00554565
107986789	'LOC107986789'	lncRNA	4.24216	9.7781e-11
107986809	'ELN-AS1'	lncRNA	2.97697	0.00141878
107986811	'LOC107986811'	lncRNA	-2.2985	0.0256604
107986828	'LOC107986828'	lncRNA	-3.081	0.021689
107986847	'LOC107986847'	lncRNA	-2.04537	0.0151535
107986859	'LOC107986859'	lncRNA	-2.39104	0.00140662
107986874	'LOC107986874'	lncRNA	-1.6896	1.17079e-12
107986876	'LOC107986876'	lncRNA	1.10456	0.00137123
107986924	'LOC107986924'	lncRNA	7.60505	1.54058e-11
107986930	'LOC107986930'	lncRNA	2.23981	2.62342e-05
107986970	'LOC107986970'	lncRNA	1.06591	1.61514e-13
107986989	'LOC107986989'	lncRNA	1.96033	4.17098e-26
107986997	'LOC107986997'	lncRNA	-1.74932	4.40553e-13
107987000	'LOC107987000'	lncRNA	-1.38642	0.00333225
107987015	'LOC107987015'	lncRNA	-2.95357	6.14851e-09
107987043	'LOC107987043'	lncRNA	-2.07942	3.93146e-07
107987073	'LOC107987073'	lncRNA	-1.50065	4.99711e-05
107987105	'LOC107987105'	lncRNA	-4.34445	0.0330267
107987192	'LOC107987192'	lncRNA	1.77556	4.56492e-57
107987220	'LOC107987220'	lncRNA	5.15486	0.0117969
107987234	'LOC107987234'	lncRNA	1.33543	7.78975e-07
107987244	'LOC107987244'	lncRNA	4.57966	4.46264e-41
107987281	'LOC107987281'	lncRNA	5.39474	0.000942786
107987293	'LOC107987293'	lncRNA	1.06865	3.41446e-09
107987401	'LOC107987401'	lncRNA	-2.44474	5.52874e-23
107987437	'LOC107987437'	lncRNA	3.98071	0.0196957
107987448	'LOC107987448'	lncRNA	-3.30512	0.0170088
109729146	'POC1B-AS1'	lncRNA	2.40378	1.72885e-192
109729161	'LNCSRLR'	lncRNA	1.67847	0.038174
110806283	'LIF-AS1'	lncRNA	4.59703	1.38719e-30
111082989	'CXXC5-AS1'	lncRNA	2.90437	8.1736e-05
112267869	'LOC112267869'	lncRNA	-1.05922	0.00221556
112267914	'LOC112267914'	lncRNA	1.5671	4.4596e-07
112267917	'LOC112267917'	lncRNA	-2.87235	1.13264e-41
112267941	'LOC112267941'	lncRNA	-1.86541	1.51352e-08
112267955	'LOC112267955'	lncRNA	-1.09925	2.3891e-05
112267974	'LOC112267974'	lncRNA	-1.21561	0.00140841
112267988	'LOC112267988'	lncRNA	-1.04458	0.0404875
112268009	'LOC112268009'	lncRNA	2.09235	1.16952e-102
112268023	'LOC112268023'	lncRNA	-1.45723	0.0177255
112268047	'LOC112268047'	lncRNA	-2.44291	0.0383411
112268081	'LOC112268081'	lncRNA	2.88889	1.10427e-10
112268109	'LOC112268109'	lncRNA	1.68439	0.000907491
112268124	'LOC112268124'	lncRNA	1.66303	9.14674e-05
112268133	'LOC112268133'	lncRNA	2.14194	1.9341e-194
112268134	'LOC112268134'	lncRNA	-1.97725	0.0362804
112268144	'LOC112268144'	lncRNA	1.12952	0.0013582
112268150	'LOC112268150'	lncRNA	1.2379	5.72534e-06
112268166	'LOC112268166'	lncRNA	-1.523	0.0125556
112268177	'LOC112268177'	lncRNA	1.53203	1.6678e-15
112268182	'LOC112268182'	lncRNA	3.30729	3.82891e-16
112268189	'LOC112268189'	lncRNA	1.5572	0.0306731
112268190	'LOC112268190'	lncRNA	1.24928	2.23431e-06
112268198	'LOC112268198'	lncRNA	1.81793	2.61236e-65
112268199	'LOC112268199'	lncRNA	1.68278	2.89181e-60
112268224	'LOC112268224'	lncRNA	-2.6079	0.0142105
112268235	'LOC112268235'	lncRNA	-3.34489	0.00106965
112268267	'LOC112268267'	lncRNA	2.31301	1.43003e-18
112268278	'LOC112268278'	lncRNA	2.66991	0.00475346
112268280	'LOC112268280'	lncRNA	-1.09897	0.0402113
112268283	'LOC112268283'	lncRNA	-2.80605	1.49928e-13
112268296	'LOC112268296'	lncRNA	2.81117	1.35074e-10
112268318	'LOC112268318'	lncRNA	-1.50652	9.23774e-06
112268379	'LOC112268379'	lncRNA	-1.53065	0.00759175
112268430	'LOC112268430'	lncRNA	2.49995	1.4941e-176
112268439	'LOC112268439'	lncRNA	-1.02528	0.00100397
112268457	'LOC112268457'	lncRNA	2.07809	2.13022e-09
112268474	'LOC112268474'	lncRNA	-2.51312	0.0255324
112597	'CYTOR'	lncRNA	1.24261	7.53889e-224
114036	'LINC00310'	lncRNA	-2.3058	1.31467e-10
114614	'MIR155HG'	lncRNA	3.58372	4.13715e-292
115110	'TNFRSF14-AS1'	lncRNA	-1.46812	1.63582e-05
116828	'N4BP2L2-IT2'	lncRNA	-1.10146	1.84242e-09
149134	'LINC01341'	lncRNA	-1.17054	0.000767687
149775	'GNAS-AS1'	lncRNA	-1.10586	0.000161405
149837	'LINC00654'	lncRNA	-2.46395	5.71449e-05
154092	'LINC01010'	lncRNA	2.43651	0.0257035
158314	'LINC00475'	lncRNA	-1.67174	0.000361075
161159	'ACTN1-AS1'	lncRNA	1.36955	6.57311e-18
171391	'LOC171391'	lncRNA	-1.32176	5.61118e-12
193629	'LINC00189'	lncRNA	3.05326	0.0285317
196872	'LINC00638'	lncRNA	-1.1679	0.0033438
200058	'FLJ23867'	lncRNA	1.52003	1.54304e-65
202020	'TAPT1-AS1'	lncRNA	-2.00983	2.40374e-40
203274	'LINC00537'	lncRNA	-1.16331	4.78272e-10
220980	'TMEM72-AS1'	lncRNA	-1.28398	2.38052e-10
221946	'LOC221946'	lncRNA	-1.94693	1.6989e-17
255130	'IGFBP7-AS1'	lncRNA	1.04757	1.09676e-06
27321	'TNRC17'	lncRNA	-1.15291	3.94178e-05
282566	'LINC00515'	lncRNA	3.49738	8.08359e-05
283050	'ZMIZ1-AS1'	lncRNA	1.47668	1.74449e-32
283392	'TRHDE-AS1'	lncRNA	-1.18791	6.96445e-17
283440	'ITFG2-AS1'	lncRNA	-2.87004	8.29949e-05
283547	'LINC00639'	lncRNA	-1.45158	0.00374806
283551	'LINC01588'	lncRNA	1.51246	1.07222e-07
283624	'LINC00641'	lncRNA	1.06146	3.56626e-38
283876	'LINC00921'	lncRNA	-1.51024	0.00499339
284408	'ZNF790-AS1'	lncRNA	-1.1007	8.47809e-10
284454	'LOC284454'	lncRNA	2.4236	4.64641e-202
284618	'RUSC1-AS1'	lncRNA	-1.01087	1.0733e-10
284800	'FAM182A'	lncRNA	-1.1414	0.000156695
284837	'AATBC'	lncRNA	1.89882	8.3819e-40
285352	'KIF9-AS1'	lncRNA	-1.00668	9.1318e-14
285500	'LOC285500'	lncRNA	-1.40935	0.000753088
285593	'LOC285593'	lncRNA	-4.04352	0.0316235
285908	'LINC00174'	lncRNA	-1.07733	3.28099e-24
285958	'SNHG15'	lncRNA	2.07179	9.84813e-54
286467	'FIRRE'	lncRNA	-1.20892	0.0087691
29065	'ASAP1-IT1'	lncRNA	1.70829	1.09686e-30
319085	'ITPK1-AS1'	lncRNA	1.32444	0.000663462
338758	'ATP2B1-AS1'	lncRNA	2.51963	7.87076e-18
339059	'LOC339059'	lncRNA	2.80149	1.29026e-62
339539	'LOC339539'	lncRNA	4.33076	0.039822
340184	'LOC340184'	lncRNA	3.06003	0.0269784
347746	'PWARSN'	lncRNA	-1.05604	0.031745
349160	'LOC349160'	lncRNA	-2.00859	2.94485e-13
3653	'IPW'	lncRNA	-2.76459	0.006417
378805	'LINC-PINT'	lncRNA	1.32201	8.17424e-227
386607	'ZFP91-CNTF'	lncRNA	1.30961	0.0414118
387978	'LINC01551'	lncRNA	2.43704	0.0480462
389634	'LINC00937'	lncRNA	-1.37201	0.00182845
389741	'GLIDR'	lncRNA	-1.01269	0.0179192
399959	'MIR100HG'	lncRNA	1.02522	3.30682e-97
400242	'DICER1-AS1'	lncRNA	-1.30321	0.0314965
400657	'LINC00909'	lncRNA	-1.91004	0.000624219
400684	'LOC400684'	lncRNA	-1.47225	2.01076e-12
400798	'C1orf220'	lncRNA	-1.27043	8.83393e-10
401296	'LNCRI'	lncRNA	4.35434	5.23103e-38
401312	'LOC401312'	lncRNA	2.92049	1.99618e-06
401320	'GARS-DT'	lncRNA	-1.37878	7.70832e-63
401398	'POT1-AS1'	lncRNA	-1.43163	0.0174667
401431	'ATP6V0E2-AS1'	lncRNA	-1.46555	0.000346927
401472	'GASAL1'	lncRNA	1.31892	1.28074e-07
401588	'ZNF674-AS1'	lncRNA	1.06394	7.34321e-06
403150	'FLJ31356'	lncRNA	1.45921	4.02203e-74
407975	'MIR17HG'	lncRNA	2.62628	6.73564e-33
414236	'C10orf55'	lncRNA	3.93862	1.04754e-35
440101	'FLJ12825'	lncRNA	-3.13125	4.10236e-06
440894	'LINC01123'	lncRNA	-1.57848	2.48472e-10
440896	'LOC440896'	lncRNA	5.72907	0.000235588
441072	'FLJ31104'	lncRNA	1.81174	1.1015e-25
441242	'LOC441242'	lncRNA	-1.02536	5.79853e-08
441307	'HRAT92'	lncRNA	-1.5868	0.00667137
503569	'RGMB-AS1'	lncRNA	1.66145	1.47724e-103
50514	'DEC1'	lncRNA	2.63241	0.0152381
53844	'COPG2IT1'	lncRNA	-3.24569	5.89035e-15
541472	'LOC541472'	lncRNA	2.11271	0.000799526
55056	'GABPB1-IT1'	lncRNA	1.35389	2.18598e-15
55267	'PRR34'	lncRNA	-1.35679	5.68658e-07
554202	'MIR31HG'	lncRNA	2.20263	0
56260	'C8orf44'	lncRNA	-1.76694	0.021154
57000	'GSN-AS1'	lncRNA	-1.20061	1.90098e-17
574406	'ADAMTSL4-AS1'	lncRNA	1.51627	4.97082e-63
594842	'HAS2-AS1'	lncRNA	2.13957	5.73134e-10
642648	'LOC642648'	lncRNA	-1.3915	2.88019e-05
643401	'PURPL'	lncRNA	-1.75495	4.52994e-16
644192	'NR2F2-AS1'	lncRNA	-1.43205	9.67337e-43
645030	'NFIA-AS1'	lncRNA	-4.74247	0.00924992
646023	'ADORA2A-AS1'	lncRNA	2.37961	4.98166e-23
646600	'IGF2BP2-AS1'	lncRNA	1.04406	1.00811e-08
646626	'LOC646626'	lncRNA	2.84263	5.10819e-203
648987	'LOC648987'	lncRNA	-1.24126	5.91441e-14
65072	'CFLAR-AS1'	lncRNA	2.76476	3.94966e-85
723809	'LHFPL3-AS2'	lncRNA	1.9242	0.000151124
728264	'CARMN'	lncRNA	-1.43123	2.74249e-127
729307	'LINC02510'	lncRNA	-1.20706	0.0119161
729420	'LMO7DN'	lncRNA	-1.39734	3.34307e-07
729451	'LOC729451'	lncRNA	2.1132	5.89289e-49
729652	'LOC729652'	lncRNA	-1.55604	0.00811235
729867	'LOC729867'	lncRNA	1.56088	1.25385e-09
79667	'KLF3-AS1'	lncRNA	1.46564	0.000289575
79940	'LINC00472'	lncRNA	1.09497	5.92433e-70
79992	'AGPAT4-IT1'	lncRNA	-2.402	0.000524497
80035	'ANP32A-IT1'	lncRNA	-1.40262	0.000378703
80094	'BIN3-IT1'	lncRNA	1.90687	3.37308e-13
81698	'LINC00597'	lncRNA	1.04773	0.000276273
84740	'AFAP1-AS1'	lncRNA	1.67966	1.29091e-49
84815	'MGC12916'	lncRNA	1.5544	1.1482e-11
84848	'MIR503HG'	lncRNA	1.5103	3.94924e-66
91370	'LOC91370'	lncRNA	6.05522	5.40684e-66
93463	'LOC93463'	lncRNA	-2.05191	5.94835e-14
93653	'ST7-AS1'	lncRNA	1.79528	4.37006e-08
BGIG9606_36079		lncRNA	1.02347	0.00715994
BGIG9606_36133		lncRNA	1.04558	0.0403248
BGIG9606_36214		lncRNA	-2.14878	0.00251456
BGIG9606_36247		lncRNA	-1.1723	0.0177643
BGIG9606_36272		lncRNA	2.91002	2.18373e-34
BGIG9606_36274		lncRNA	1.56328	0.0301152
BGIG9606_36280		lncRNA	1.64236	4.02514e-08
BGIG9606_36392		lncRNA	1.32616	0.00117216
BGIG9606_36448		lncRNA	1.01271	0.000203318
BGIG9606_36472		lncRNA	4.84244	5.55205e-45
BGIG9606_36523		lncRNA	1.1856	0.0039085
BGIG9606_36524		lncRNA	1.49966	6.51813e-06
BGIG9606_36586		lncRNA	2.83216	1.19703e-65
BGIG9606_36587		lncRNA	2.93361	3.91234e-07
BGIG9606_36589		lncRNA	1.76464	0.0275734
BGIG9606_36627		lncRNA	-1.78168	9.38559e-06
BGIG9606_36720		lncRNA	1.24526	0.000387017
BGIG9606_36993		lncRNA	3.69246	2.55882e-06
BGIG9606_37081		lncRNA	-1.93064	0.0191737
BGIG9606_37290		lncRNA	1.85503	8.07252e-06
BGIG9606_37307		lncRNA	5.15523	0.0131431
BGIG9606_37475		lncRNA	1.04788	8.25437e-12
BGIG9606_37571		lncRNA	-1.99311	0.00797621
BGIG9606_37687		lncRNA	1.16689	0.0203165
BGIG9606_37727		lncRNA	-1.30984	0.0152724
BGIG9606_37729		lncRNA	-1.32524	0.000604826
BGIG9606_38021		lncRNA	-2.50557	0.0239193
BGIG9606_38128		lncRNA	-2.10745	3.55064e-07
BGIG9606_38237		lncRNA	-2.88608	0.0113744
BGIG9606_38273		lncRNA	1.53632	3.09494e-07
BGIG9606_38335		lncRNA	2.97792	0.0342969
BGIG9606_38489		lncRNA	-4.3516	0.0340902
BGIG9606_38523		lncRNA	3.07622	0.000926115
BGIG9606_38537		lncRNA	-1.87587	0.0255324
BGIG9606_38645		lncRNA	-1.75787	0.042887
BGIG9606_38787		lncRNA	-1.28011	0.0404005
BGIG9606_38891		lncRNA	5.41809	0.00421847
BGIG9606_38999		lncRNA	1.19202	0.0128071
BGIG9606_39026		lncRNA	1.74149	3.31815e-09
BGIG9606_39102		lncRNA	1.39953	0.0466188
BGIG9606_39107		lncRNA	2.15809	6.5623e-08
BGIG9606_39220		lncRNA	1.73292	0.0323931
BGIG9606_39229		lncRNA	2.92617	1.69385e-06
BGIG9606_39230		lncRNA	3.5937	8.56545e-06
BGIG9606_39231		lncRNA	5.92047	0.00044739
BGIG9606_39232		lncRNA	4.20277	9.36041e-08
BGIG9606_39349		lncRNA	3.40833	1.54714e-08
BGIG9606_39350		lncRNA	3.61362	0.000343319
BGIG9606_39478		lncRNA	1.66009	5.47864e-14
BGIG9606_39530		lncRNA	1.74834	0.0479739
BGIG9606_39646		lncRNA	1.37763	0.0170088
BGIG9606_39714		lncRNA	2.40538	0.00924992
BGIG9606_39736		lncRNA	-1.13579	0.00257781
BGIG9606_39825		lncRNA	3.69734	0.000139915
BGIG9606_39870		lncRNA	-2.08545	9.3743e-05
BGIG9606_40031		lncRNA	1.7232	0.0006362
BGIG9606_40037		lncRNA	-1.08663	4.94081e-10
BGIG9606_40038		lncRNA	-1.62788	0.000300979
BGIG9606_40681		lncRNA	-2.46556	0.00468459
BGIG9606_40700		lncRNA	3.92532	2.62523e-40
BGIG9606_40807		lncRNA	-3.82845	0.000725802
BGIG9606_41142		lncRNA	5.2923	0.00656714
BGIG9606_41156		lncRNA	4.45927	7.93172e-17
BGIG9606_41168		lncRNA	3.62197	0.00199378
BGIG9606_41252		lncRNA	-1.98898	0.00761288
BGIG9606_41635		lncRNA	4.8329	0.0402878
BGIG9606_41853		lncRNA	-2.97549	0.00835589
BGIG9606_41861		lncRNA	3.075	0.00108598
BGIG9606_41927		lncRNA	1.78682	0.00324985
BGIG9606_41947		lncRNA	-3.78592	0.0131664
BGIG9606_41972		lncRNA	-1.19335	0.039822
BGIG9606_41986		lncRNA	-1.37067	0.0151515
BGIG9606_41996		lncRNA	-1.24848	0.000128369
BGIG9606_42069		lncRNA	3.30331	4.77296e-21
BGIG9606_42129		lncRNA	2.62167	0.00708321
BGIG9606_42171		lncRNA	4.67876	0.0151535
BGIG9606_42177		lncRNA	2.21961	3.33805e-50
BGIG9606_42304		lncRNA	-1.77196	0.00032721
BGIG9606_42433		lncRNA	-2.2844	1.20608e-11
BGIG9606_42567		lncRNA	-2.58748	0.0158202
BGIG9606_42637		lncRNA	-1.93475	0.00110593
BGIG9606_42682		lncRNA	-2.68343	0.0352671
BGIG9606_42700		lncRNA	1.66456	1.44684e-17
BGIG9606_42833		lncRNA	1.57216	0.00679071
BGIG9606_42845		lncRNA	5.83296	0.000718981
BGIG9606_42955		lncRNA	4.45635	0.028233
BGIG9606_43105		lncRNA	-2.325	7.72796e-15
BGIG9606_43114		lncRNA	1.40461	0.00168476
BGIG9606_43126		lncRNA	1.29738	0.0285088
BGIG9606_43190		lncRNA	1.52589	3.52786e-13
BGIG9606_43231		lncRNA	2.26013	5.96276e-22
BGIG9606_43316		lncRNA	-1.0934	0.012069
BGIG9606_43317		lncRNA	2.38302	0.000267367
BGIG9606_43436		lncRNA	-1.35888	0.00957601
BGIG9606_43442		lncRNA	2.978	0.0371426
BGIG9606_43456		lncRNA	2.26726	0.000973849
BGIG9606_43464		lncRNA	4.87104	0.0078579
BGIG9606_43582		lncRNA	3.78325	4.76506e-21
BGIG9606_43748		lncRNA	-1.2589	0.00051719
BGIG9606_43754		lncRNA	-1.40925	9.28881e-05
BGIG9606_44027		lncRNA	2.71186	7.55554e-33
BGIG9606_44072		lncRNA	-2.22148	0.0368133
BGIG9606_44103		lncRNA	3.0281	3.66452e-07
BGIG9606_44377		lncRNA	-4.05454	0.0299912
BGIG9606_44490		lncRNA	-1.32213	0.0217809
BGIG9606_44563		lncRNA	-2.81987	0.00551361
BGIG9606_44584		lncRNA	-1.39418	0.0430695
BGIG9606_44684		lncRNA	-1.63414	6.75677e-06
BGIG9606_44801		lncRNA	3.75383	6.85962e-15
BGIG9606_44852		lncRNA	-1.57924	2.56706e-20
BGIG9606_44874		lncRNA	2.25641	0.000427983
BGIG9606_44875		lncRNA	1.59649	0.00156781
BGIG9606_44881		lncRNA	-4.03918	0.034131
BGIG9606_44950		lncRNA	4.15275	0.00144367
BGIG9606_44998		lncRNA	-1.1329	0.0185298
BGIG9606_45011		lncRNA	-3.04252	0.000270416
BGIG9606_45013		lncRNA	-5.31015	0.00103893
BGIG9606_45014		lncRNA	-2.93799	3.7743e-07
BGIG9606_45061		lncRNA	1.99911	2.61407e-08
BGIG9606_45107		lncRNA	-1.78697	0.00104208
BGIG9606_45113		lncRNA	-1.75119	0.00493389
BGIG9606_45136		lncRNA	-2.46431	0.0278444
BGIG9606_45156		lncRNA	4.04114	3.86719e-51
BGIG9606_45165		lncRNA	3.63341	0.00863868
BGIG9606_45196		lncRNA	1.8017	0.000838282
BGIG9606_45198		lncRNA	2.70548	9.21736e-64
BGIG9606_45392		lncRNA	-2.60844	0.000101931
BGIG9606_45399		lncRNA	-4.26479	0.0445869
BGIG9606_45756		lncRNA	1.01804	1.01326e-09
BGIG9606_45803		lncRNA	4.06081	4.33363e-07
BGIG9606_45804		lncRNA	4.87125	0.00678427
BGIG9606_45806		lncRNA	-1.10035	0.00344686
BGIG9606_45962		lncRNA	-1.67707	0.0029769
BGIG9606_46024		lncRNA	3.68641	1.05054e-19
BGIG9606_46112		lncRNA	5.15493	0.0114713
BGIG9606_46135		lncRNA	-3.05392	0.0236678
BGIG9606_46139		lncRNA	3.04916	0.00982846
BGIG9606_46161		lncRNA	2.5704	0.00697597
BGIG9606_46189		lncRNA	2.6331	0.0154252
BGIG9606_46219		lncRNA	2.16173	0.00573304
BGIG9606_46250		lncRNA	2.18157	4.54015e-90
BGIG9606_46323		lncRNA	5.53378	0.0031434
BGIG9606_46377		lncRNA	2.32852	1.84354e-08
BGIG9606_46404		lncRNA	1.77183	0.0222792
BGIG9606_46602		lncRNA	1.87063	1.08462e-23
BGIG9606_46658		lncRNA	1.87207	3.73387e-06
BGIG9606_46659		lncRNA	3.88672	0.0272345
BGIG9606_46697		lncRNA	1.79196	8.19707e-18
BGIG9606_46713		lncRNA	2.93187	0.000740162
BGIG9606_46766		lncRNA	4.43347	0.00369431
BGIG9606_46785		lncRNA	-1.37593	3.19476e-07
BGIG9606_46855		lncRNA	-4.52279	0.0187498
BGIG9606_46890		lncRNA	1.93717	0.00808151
BGIG9606_46995		lncRNA	1.01212	0.0240097
BGIG9606_47013		lncRNA	-1.3229	0.0198731
BGIG9606_47030		lncRNA	-1.93266	2.1397e-10
BGIG9606_47191		lncRNA	2.00735	0.000799128
BGIG9606_47228		lncRNA	-1.04628	0.00265494
BGIG9606_47241		lncRNA	1.12577	0.000361419
BGIG9606_47248		lncRNA	2.6397	3.46637e-06
BGIG9606_47251		lncRNA	7.0423	1.21057e-06
BGIG9606_47268		lncRNA	2.01908	0.0224667
BGIG9606_47286		lncRNA	1.58616	0.0471804
BGIG9606_47287		lncRNA	1.21151	0.037269
BGIG9606_47849		lncRNA	-1.59377	0.0189721
BGIG9606_47889		lncRNA	4.60462	4.5925e-05
BGIG9606_48076		lncRNA	1.40293	0.00359124
BGIG9606_48079		lncRNA	5.00326	0.0230023
BGIG9606_48132		lncRNA	-1.43211	0.00174009
BGIG9606_48283		lncRNA	-3.15818	4.45702e-06
BGIG9606_48339		lncRNA	2.04304	0.00150445
BGIG9606_48509		lncRNA	3.13256	5.34538e-12
BGIG9606_48515		lncRNA	5.64026	0.00144773
BGIG9606_48597		lncRNA	7.19255	3.14995e-15
BGIG9606_48784		lncRNA	3.4652	3.99932e-14
BGIG9606_48785		lncRNA	1.67268	1.66556e-16
BGIG9606_48893		lncRNA	6.41796	3.32267e-05
BGIG9606_48943		lncRNA	-1.4693	0.00302556
BGIG9606_49012		lncRNA	1.71317	0.021385
BGIG9606_49077		lncRNA	2.12137	0.00809974
BGIG9606_49201		lncRNA	5.15493	0.0110012
BGIG9606_49242		lncRNA	1.23009	0.00337302
BGIG9606_49287		lncRNA	-1.51476	0.0293503
BGIG9606_49339		lncRNA	-1.15617	0.0351728
BGIG9606_49374		lncRNA	1.6671	5.72362e-07
BGIG9606_49485		lncRNA	-1.8106	5.47582e-07
BGIG9606_49685		lncRNA	-2.99522	0.000334575
BGIG9606_49748		lncRNA	4.14304	0.010344
BGIG9606_49767		lncRNA	1.60183	0.0292849
BGIG9606_49770		lncRNA	1.74646	0.00597555
BGIG9606_49773		lncRNA	-4.01262	0.0339651
BGIG9606_49803		lncRNA	-1.3584	2.56962e-15
BGIG9606_49828		lncRNA	-4.2864	0.0159718
BGIG9606_50002		lncRNA	1.69562	0.0334682
BGIG9606_50082		lncRNA	-2.80694	0.0165325
BGIG9606_50146		lncRNA	1.31404	9.80749e-07
BGIG9606_50210		lncRNA	1.7708	2.33331e-06
BGIG9606_50211		lncRNA	2.10653	0.00149144
BGIG9606_50213		lncRNA	1.19497	1.96251e-09
BGIG9606_50220		lncRNA	-1.32078	7.88824e-05
BGIG9606_50222		lncRNA	6.00045	6.64465e-05
BGIG9606_50243		lncRNA	1.04504	0.0101052
BGIG9606_50256		lncRNA	1.54227	0.000974087
BGIG9606_50299		lncRNA	-3.02411	0.00612148
BGIG9606_50333		lncRNA	2.67671	8.94866e-06
BGIG9606_50337		lncRNA	1.31669	0.0097314
BGIG9606_50343		lncRNA	-1.57683	3.74106e-05
BGIG9606_50359		lncRNA	2.56203	0.0126493
BGIG9606_50360		lncRNA	1.65572	6.52476e-23
BGIG9606_50415		lncRNA	-1.49787	3.12166e-05
BGIG9606_50424		lncRNA	-1.48121	0.0231557
BGIG9606_50432		lncRNA	1.13374	3.56047e-06
BGIG9606_50446		lncRNA	2.0195	1.32523e-28
BGIG9606_50448		lncRNA	-4.15127	0.00328761
BGIG9606_50498		lncRNA	1.86246	0.00796925
BGIG9606_50502		lncRNA	1.28302	5.81855e-19
BGIG9606_50503		lncRNA	1.57116	1.05044e-13
BGIG9606_50507		lncRNA	-1.13797	0.0246911
BGIG9606_50552		lncRNA	1.77926	5.4249e-10
BGIG9606_50557		lncRNA	3.38324	0.0286052
BGIG9606_50558		lncRNA	5.021	1.81247e-08
BGIG9606_50693		lncRNA	1.16121	0.0198172
BGIG9606_50698		lncRNA	-1.02679	0.0225382
BGIG9606_50790		lncRNA	-1.56666	0.016061
BGIG9606_50815		lncRNA	1.25928	0.00491805
BGIG9606_50847		lncRNA	1.41008	0.000332583
BGIG9606_50848		lncRNA	1.25152	0.00338106
BGIG9606_50864		lncRNA	1.72356	2.63954e-06
BGIG9606_50890		lncRNA	2.2701	0.000688599
BGIG9606_51108		lncRNA	-1.40225	0.0213648
BGIG9606_51250		lncRNA	2.10547	0.0317579
BGIG9606_51259		lncRNA	3.42261	9.68917e-53
BGIG9606_51260		lncRNA	4.07734	2.98583e-08
BGIG9606_51274		lncRNA	-1.80155	0.00576929
BGIG9606_51483		lncRNA	1.24915	0.0126551
BGIG9606_51498		lncRNA	-3.23566	0.00223877
BGIG9606_51523		lncRNA	2.09725	3.4607e-07
BGIG9606_51524		lncRNA	2.44588	0
BGIG9606_51531		lncRNA	3.82282	3.25133e-16
BGIG9606_51626		lncRNA	-1.4082	0.0276009
BGIG9606_51914		lncRNA	2.55866	2.86014e-09
BGIG9606_51924		lncRNA	2.68419	0.0121493
BGIG9606_51982		lncRNA	2.63053	0.0199333
BGIG9606_52313		lncRNA	-2.17357	0.0132836
BGIG9606_52323		lncRNA	1.748	0.0206033
BGIG9606_52342		lncRNA	4.77815	0.00944574
BGIG9606_52353		lncRNA	5.34683	2.7019e-70
BGIG9606_52493		lncRNA	1.7976	0.00570155
BGIG9606_52529		lncRNA	-1.571	0.00863868
BGIG9606_52547		lncRNA	-1.18907	0.0249971
BGIG9606_52616		lncRNA	5.26329	0.00187449
BGIG9606_52789		lncRNA	2.68016	9.96617e-10
BGIG9606_52853		lncRNA	2.91339	5.6684e-22
BGIG9606_52900		lncRNA	3.27443	8.99776e-22
BGIG9606_53243		lncRNA	-1.35441	0.0387399
BGIG9606_53363		lncRNA	1.82556	2.33571e-292
BGIG9606_53626		lncRNA	-1.9751	8.91651e-10
BGIG9606_54102		lncRNA	-1.72386	3.25522e-05
BGIG9606_54121		lncRNA	1.94718	0.00154773
BGIG9606_54197		lncRNA	1.06699	0.0143771
BGIG9606_54221		lncRNA	-9.72108	0.000522234
BGIG9606_54375		lncRNA	-5.77659	0.000188317
BGIG9606_54392		lncRNA	1.69405	2.33224e-26
BGIG9606_54605		lncRNA	-1.36956	0.0266647
BGIG9606_54808		lncRNA	-1.01929	3.25418e-07
BGIG9606_54823		lncRNA	2.33064	0.0377231
BGIG9606_54901		lncRNA	1.32444	0.000663462
BGIG9606_54908		lncRNA	5.1553	0.0137456
BGIG9606_54969		lncRNA	-1.69181	0.00116266
BGIG9606_55213		lncRNA	-1.36404	0.00302049
BGIG9606_55214		lncRNA	-3.38342	0.042887
BGIG9606_55234		lncRNA	-2.99674	0.0289297
BGIG9606_55310		lncRNA	-1.83245	0.0150135
BGIG9606_55472		lncRNA	1.59907	0.0290828
BGIG9606_55498		lncRNA	1.66916	0.00520658
BGIG9606_55531		lncRNA	-4.55197	0.00807778
BGIG9606_55565		lncRNA	2.74533	0.0377283
BGIG9606_55568		lncRNA	-3.91686	0.0428466
BGIG9606_55611		lncRNA	-2.28659	0.00710237
BGIG9606_55667		lncRNA	2.42871	1.24614e-92
BGIG9606_55668		lncRNA	2.42736	4.75236e-125
BGIG9606_55669		lncRNA	2.37033	0.00505973
BGIG9606_55714		lncRNA	-1.45257	3.21671e-20
BGIG9606_55752		lncRNA	1.15252	5.65056e-08
BGIG9606_55792		lncRNA	-1.80941	0.00226216
BGIG9606_55798		lncRNA	-1.09227	1.35024e-06
BGIG9606_55840		lncRNA	-1.29935	0.00835589
BGIG9606_55871		lncRNA	3.39916	5.87041e-28
BGIG9606_55936		lncRNA	-4.41497	0.0291253
BGIG9606_55955		lncRNA	2.88544	0.00194123
BGIG9606_56014		lncRNA	1.73405	2.84721e-06
BGIG9606_56046		lncRNA	-4.40513	0.028091
BGIG9606_56252		lncRNA	-1.68742	0.000610371
BGIG9606_56256		lncRNA	2.77652	4.40848e-41
BGIG9606_56541		lncRNA	5.67879	0.000341143
BGIG9606_56580		lncRNA	2.36252	6.03002e-13
BGIG9606_57121		lncRNA	-1.71648	0.00224111
BGIG9606_58343		lncRNA	-4.77943	0.00316538
BGIG9606_58382		lncRNA	4.14311	0.00998835
BGIG9606_59115		lncRNA	1.26468	0.000386203
BGIG9606_59429		lncRNA	1.73878	0.0204284
BGIG9606_60445		lncRNA	2.41682	0.00419643
BGIG9606_60887		lncRNA	-3.61609	0.00357672
BGIG9606_60888		lncRNA	4.06147	0.0140434
BGIG9606_60929		lncRNA	-3.45054	0.00577183
BGIG9606_61597		lncRNA	-1.69025	2.80043e-12
BGIG9606_61726		lncRNA	-3.09511	1.32383e-06
BGIG9606_61773		lncRNA	3.03978	0.00980278
BGIG9606_61918		lncRNA	-1.46116	0.0348328
BGIG9606_61924		lncRNA	-1.61037	0.0462142
BGIG9606_62108		lncRNA	1.82176	0.0416242
BGIG9606_62261		lncRNA	-4.96324	0.00162893
BGIG9606_62621		lncRNA	-2.48597	0.0102443
BGIG9606_62635		lncRNA	-4.98753	0.00156781
BGIG9606_62639		lncRNA	-3.37622	2.11772e-05
BGIG9606_62734		lncRNA	5.00309	0.0202623
BGIG9606_62979		lncRNA	-2.52519	0.000427983
BGIG9606_62983		lncRNA	-1.02218	4.18288e-06
BGIG9606_62985		lncRNA	-1.61995	1.81663e-05
BGIG9606_63002		lncRNA	-4.27369	0.0442221
BGIG9606_63012		lncRNA	-4.51925	0.0196135
BGIG9606_63086		lncRNA	6.36762	2.46612e-15
BGIG9606_63286		lncRNA	-4.51479	0.0220111
BGIG9606_63288		lncRNA	-4.40469	0.0275332
BGIG9606_63425		lncRNA	3.55339	0.00225073
BGIG9606_63800		lncRNA	-2.38083	0.000319035
BGIG9606_64006		lncRNA	1.16244	0.0249987
BGIG9606_64010		lncRNA	-1.67987	0.0208641
BGIG9606_64384		lncRNA	-2.34677	0.0193937
BGIG9606_64514		lncRNA	2.43216	0.0262075
BGIG9606_65187		lncRNA	3.63866	0.00831704
BGIG9606_65430		lncRNA	1.42491	2.21398e-05
BGIG9606_65431		lncRNA	1.70749	0.0316544
BGIG9606_65577		lncRNA	-4.40803	0.0105193
BGIG9606_65728		lncRNA	1.34855	0.00522626
BGIG9606_65774		lncRNA	5.33415	1.69317e-09
BGIG9606_65840		lncRNA	5.41772	0.00492205
BGIG9606_65971		lncRNA	-1.09905	0.0305427
BGIG9606_66031		lncRNA	2.03362	0.026289
BGIG9606_66067		lncRNA	-1.39897	0.0267963
BGIG9606_66298		lncRNA	2.24938	1.41551e-15
BGIG9606_66342		lncRNA	-1.94093	0.00383766
BGIG9606_66485		lncRNA	-2.96736	0.0316361
BGIG9606_66487		lncRNA	-1.82257	9.73157e-06
BGIG9606_66492		lncRNA	-2.3899	2.39882e-05
BGIG9606_66608		lncRNA	-1.95391	0.0105143
BGIG9606_66668		lncRNA	-1.08474	1.79684e-05
BGIG9606_66670		lncRNA	7.44772	1.06066e-07
BGIG9606_66727		lncRNA	2.20921	0.00418658
BGIG9606_66731		lncRNA	3.22419	8.08951e-07
BGIG9606_66836		lncRNA	5.00317	0.0215146
BGIG9606_66869		lncRNA	1.58927	0.00328195
BGIG9606_67632		lncRNA	1.40134	5.10543e-05
BGIG9606_67738		lncRNA	-1.58358	0.0239061
BGIG9606_67739		lncRNA	-3.19665	0.0132701
BGIG9606_67861		lncRNA	1.79976	4.19277e-09
BGIG9606_67937		lncRNA	-1.42838	0.0187324
BGIG9606_67956		lncRNA	1.98575	0.00944574
BGIG9606_68033		lncRNA	1.47104	0.00613883
BGIG9606_68096		lncRNA	-1.41654	0.00545508
BGIG9606_68150		lncRNA	-2.10031	0.0114713
BGIG9606_68154		lncRNA	-1.79485	1.0181e-09
BGIG9606_68156		lncRNA	-1.65361	0.045942
BGIG9606_68390		lncRNA	1.92238	0.0301781
BGIG9606_68471		lncRNA	-2.35712	8.37011e-05
BGIG9606_68838		lncRNA	-1.57576	0.000175527
BGIG9606_68844		lncRNA	-2.28565	0.00320895

## Sheet: 6 hpi
Gene ID	Gene Symbol	Type	Log2FoldChange	Qvalue
100124700	'HOTAIR'	lncRNA	-1.33407	3.53359e-12
100126270	'FMR1-AS1'	lncRNA	3.10491	1.81581e-13
100127888	'SLCO4A1-AS1'	lncRNA	2.00398	1.71625e-06
100128054	'PLCE1-AS1'	lncRNA	-1.83859	5.00816e-18
100128398	'LOC100128398'	lncRNA	-1.04565	0.000161268
100128590	'SLC8A1-AS1'	lncRNA	-1.10586	9.40334e-06
100129029	'PKP4-AS1'	lncRNA	-1.32936	0.0017333
100129034	'LOC100129034'	lncRNA	-1.072	2.42138e-39
100129060	'SEMA3F-AS1'	lncRNA	-1.38295	7.02182e-05
100129518	'SOD2-OT1'	lncRNA	1.98791	0.000184441
100129781	'MIR193BHG'	lncRNA	-2.8432	5.76608e-42
100129858	'SCOC-AS1'	lncRNA	1.47522	0.0122482
100130357	'LOC100130357'	lncRNA	1.11155	0.0075196
100130417	'LINC02593'	lncRNA	-1.69046	0.00114921
100130449	'LOC100130449'	lncRNA	-2.55855	0.00277061
100130476	'LOC100130476'	lncRNA	1.89577	8.44643e-09
100130872	'LOC100130872'	lncRNA	-1.51549	0.0278373
100131060	'LINC01135'	lncRNA	1.39199	3.37418e-05
100131094	'DPP9-AS1'	lncRNA	-1.12801	0.0129964
100131234	'MIR181A1HG'	lncRNA	-1.68314	9.70213e-25
100131395	'LOC100131395'	lncRNA	-1.92286	5.76875e-16
100131434	'LINC00893'	lncRNA	-1.10351	0.00904218
100131733	'USP30-AS1'	lncRNA	4.54334	0.00523123
100132062	'LOC100132062'	lncRNA	-1.24368	0.00741685
100132677	'BSN-DT'	lncRNA	1.75299	0.00412862
100132891	'MSC-AS1'	lncRNA	1.36836	0.0269967
100133172	'FAM66A'	lncRNA	-1.32928	3.69162e-12
100133205	'LINC00240'	lncRNA	1.7336	0.000499606
100133319	'PRO1804'	lncRNA	-1.40284	0.0122011
100133957	'UXT-AS1'	lncRNA	1.56687	0.0267611
100134868	'LOC100134868'	lncRNA	-1.36405	1.31699e-11
100144602	'EPHA5-AS1'	lncRNA	-1.25708	5.08946e-15
100144603	'CHKB-DT'	lncRNA	1.06403	1.03551e-08
100174949	'TRIM59-IFT80'	lncRNA	-1.15207	3.88915e-12
100268168	'LOC100268168'	lncRNA	-1.28269	0.000568413
100287569	'LINC00173'	lncRNA	1.3355	0.00662329
100287765	'LINC00630'	lncRNA	-1.10779	0.0333961
100287846	'LOC100287846'	lncRNA	2.40886	0.00136672
100288152	'SLC9A3-AS1'	lncRNA	-1.04827	6.18311e-18
100288181	'LNCOC1'	lncRNA	-1.10547	4.41789e-06
100288432	'IL10RB-DT'	lncRNA	3.08853	6.06134e-77
100289230	'LOC100289230'	lncRNA	1.45936	5.45988e-27
100289274	'DNAJC3-DT'	lncRNA	1.06287	0.00101484
100289333	'LOC100289333'	lncRNA	1.47855	0.00988281
100289373	'UBAC2-AS1'	lncRNA	1.66629	8.91138e-10
100289650	'PSG8-AS1'	lncRNA	-3.5062	4.76515e-31
100294362	'LOC100294362'	lncRNA	1.96556	2.71533e-38
100302740	'FAS-AS1'	lncRNA	1.85968	0.000859482
100379345	'MIR181A2HG'	lncRNA	-2.25215	1.58693e-09
100379571	'BACE1-AS'	lncRNA	-1.99303	9.93443e-17
100379661	'GRIK1-AS2'	lncRNA	1.68661	0.0442057
100499177	'THAP9-AS1'	lncRNA	-1.36805	5.07527e-05
100505498	'LOC100505498'	lncRNA	1.4569	0.0184081
100505501	'LOC100505501'	lncRNA	-2.72901	2.78507e-22
100505532	'LINC01301'	lncRNA	1.44401	0.00380034
100505549	'LOC100505549'	lncRNA	-1.66843	5.05705e-05
100505576	'LINC00672'	lncRNA	-2.68069	2.67531e-09
100505592	'GAPLINC'	lncRNA	1.67137	0.000316841
100505622	'LOC100505622'	lncRNA	1.99411	1.06868e-11
100505625	'LINC02102'	lncRNA	1.36131	7.06808e-05
100505633	'LINC01133'	lncRNA	-1.49039	9.24141e-25
100505635	'LOC100505635'	lncRNA	-1.70389	0.00310645
100505702	'LINC01094'	lncRNA	-1.45929	5.44174e-06
100505716	'LOC100505716'	lncRNA	-1.74249	0.000102131
100505768	'LINC01364'	lncRNA	2.67037	9.84613e-23
100505785	'KIRREL1-IT1'	lncRNA	-1.39151	7.22323e-05
100505806	'SNHG18'	lncRNA	-1.11243	2.79898e-21
100505869	'CFAP58-DT'	lncRNA	2.13156	0.000716289
100505912	'LOC100505912'	lncRNA	3.96075	7.54554e-05
100505994	'LUCAT1'	lncRNA	2.38948	2.14524e-34
100506033	'PTOV1-AS1'	lncRNA	1.43011	0.00264642
100506178	'LOC100506178'	lncRNA	1.58303	2.11687e-05
100506314	'GPRC5D-AS1'	lncRNA	-1.0052	3.50074e-08
100506328	'LINC01127'	lncRNA	7.51417	9.91003e-07
100506413	'DOCK4-AS1'	lncRNA	2.67732	0.0145685
100506428	'CBR3-AS1'	lncRNA	1.00129	1.25454e-10
100506446	'LOC100506446'	lncRNA	1.86444	0.00398114
100506451	'RASSF8-AS1'	lncRNA	1.21902	9.85404e-16
100506551	'LOC100506551'	lncRNA	-1.36001	0.000784721
100506563	'LOC100506563'	lncRNA	-2.63419	0.00665037
100506571	'LOC100506571'	lncRNA	1.0403	1.66772e-06
100506649	'PXN-AS1'	lncRNA	-1.65349	3.68757e-05
100506674	'MRPS30-DT'	lncRNA	1.1852	3.5254e-13
100506681	'JARID2-AS1'	lncRNA	-1.54711	0.00174772
100506697	'LINC00327'	lncRNA	-1.59499	9.24347e-09
100506731	'LOC100506731'	lncRNA	-1.10397	0.0179285
100506737	'LINC01589'	lncRNA	-1.13047	7.30073e-28
100506804	'LOC100506804'	lncRNA	1.1812	0.00624378
100506835	'LINC00840'	lncRNA	-2.3663	4.04199e-05
100506874	'LINC00933'	lncRNA	-1.88977	0.00979307
100506895	'LUARIS'	lncRNA	-1.95041	5.84863e-06
100506985	'LOC100506985'	lncRNA	-1.70351	0.00223961
100506990	'LOC100506990'	lncRNA	-1.2082	1.58239e-34
100507065	'LOC100507065'	lncRNA	1.77313	0.00177536
100507099	'FRY-AS1'	lncRNA	-1.88239	2.41386e-08
100507103	'LOC100507103'	lncRNA	-1.19291	0.00355891
100507127	'LINC00707'	lncRNA	1.60476	7.28937e-06
100507144	'LOC100507144'	lncRNA	2.65637	7.91021e-05
100507156	'LOC100507156'	lncRNA	-2.71156	2.46328e-38
100507257	'MEG9'	lncRNA	-1.60513	0.00826846
100507308	'TARID'	lncRNA	-1.47027	0.0290582
100507398	'INTS6-AS1'	lncRNA	1.85555	8.68538e-08
100507410	'C1QTNF1-AS1'	lncRNA	3.0711	0.000376786
100507463	'PSMB8-AS1'	lncRNA	2.1658	0.000662211
100507489	'LINC01277'	lncRNA	1.56541	0.0175519
100507521	'LOC100507521'	lncRNA	3.18221	0.0330771
100507554	'LOC100507554'	lncRNA	2.00722	3.82308e-14
100507564	'LOC100507564'	lncRNA	-1.10976	0.0139017
100509894	'CPB2-AS1'	lncRNA	3.12754	3.18391e-05
100528031	'FKBP1A-SDCBP2'	lncRNA	1.74455	2.34355e-05
100532732	'MSH5-SAPCD1'	lncRNA	-1.48146	1.63956e-09
100532746	'PPT2-EGFL8'	lncRNA	-2.22813	1.42825e-06
100533107	'RTEL1-TNFRSF6B'	lncRNA	-3.90917	2.20649e-24
100534589	'HOXA10-HOXA9'	lncRNA	-2.65239	0.000322783
100652759	'PRICKLE2-AS1'	lncRNA	3.30853	2.54409e-08
100652988	'LINC00702'	lncRNA	1.30321	0.0278605
100750247	'HIF1A-AS2'	lncRNA	-4.61114	7.35196e-05
100775104	'KLHL7-DT'	lncRNA	1.99934	0.00355752
100775107	'RBM5-AS1'	lncRNA	-1.7975	0.000385558
100859921	'LINC00536'	lncRNA	4.61159	0.00335255
100859930	'HEIH'	lncRNA	-1.48211	3.25266e-05
100861519	'GDNF-AS1'	lncRNA	-1.27292	2.40073e-08
100862704	'RB1-DT'	lncRNA	2.1885	2.21831e-05
100873932	'DPYD-AS1'	lncRNA	-1.15184	0.0186222
100873979	'RBMS3-AS3'	lncRNA	2.27724	0.000164471
100874012	'NAV2-AS5'	lncRNA	-2.14131	1.85181e-05
100874018	'EPN2-AS1'	lncRNA	-1.8579	0.00170358
100874047	'LINC00499'	lncRNA	2.19927	0.00205575
100874069	'STK24-AS1'	lncRNA	2.14448	2.38521e-09
100874322	'BACH1-IT2'	lncRNA	1.43162	6.04727e-07
100874323	'HOXA10-AS'	lncRNA	-1.59611	2.82775e-14
100874364	'HOXC-AS2'	lncRNA	-1.95352	0.000161026
100874433	'IQCJ-SCHIP1-AS1'	lncRNA	-4.45091	2.39892e-07
100996255	'LINC02256'	lncRNA	-1.09358	0.00856814
100996437	'LOC100996437'	lncRNA	-1.4488	2.25496e-05
100996662	'LOC100996662'	lncRNA	1.50886	0.0489517
100996720	'LOC100996720'	lncRNA	2.0235	0.000332081
101060091	'ACTR3-AS1'	lncRNA	1.51557	5.73657e-26
101241892	'NPTN-IT1'	lncRNA	-4.07601	0.00384852
101448202	'LOC101448202'	lncRNA	-1.64671	1.26679e-44
101730217	'SPECC1L-ADORA2A'	lncRNA	1.29226	0.000669954
101926887	'LOC101926887'	lncRNA	4.62953	1.22896e-183
101926900	'DNAJB5-DT'	lncRNA	2.83842	0.0131931
101926904	'LINC01265'	lncRNA	3.20769	2.98476e-06
101926943	'LOC101926943'	lncRNA	-2.11078	3.99617e-05
101927027	'LOC101927027'	lncRNA	1.15279	8.82359e-13
101927043	'LOC101927043'	lncRNA	1.08794	9.54528e-05
101927056	'LOC101927056'	lncRNA	-1.20363	1.36812e-57
101927078	'LOC101927078'	lncRNA	-2.96091	0.0400513
101927084	'LINC01359'	lncRNA	1.28391	0.000880852
101927096	'CLMAT3'	lncRNA	-1.34789	0.000453914
101927100	'LOC101927100'	lncRNA	1.05454	0.0293294
101927226	'LOC101927226'	lncRNA	1.19925	1.52445e-06
101927263	'LOC101927263'	lncRNA	-1.13361	0.000249845
101927275	'NDUFV2-AS1'	lncRNA	1.12642	3.28215e-11
101927279	'EP300-AS1'	lncRNA	-1.34142	7.41048e-07
101927288	'MANEA-DT'	lncRNA	1.17801	4.50691e-05
101927296	'LOC101927296'	lncRNA	1.23184	0.0168627
101927300	'LOC101927300'	lncRNA	1.00013	0.0134176
101927366	'LOC101927366'	lncRNA	-4.07278	0.015434
101927410	'LOC101927410'	lncRNA	-2.34604	9.37439e-06
101927424	'LINC01961'	lncRNA	3.89532	3.53142e-06
101927450	'LOC101927450'	lncRNA	-1.76544	0.000380974
101927454	'LOC101927454'	lncRNA	4.53169	0.0427238
101927468	'LOC101927468'	lncRNA	3.39526	0.00140168
101927472	'LOC101927472'	lncRNA	2.43921	4.29706e-76
101927488	'LOC101927488'	lncRNA	1.66218	8.31357e-06
101927521	'LOC101927521'	lncRNA	-5.376	0.00532183
101927538	'LOC101927538'	lncRNA	2.18146	0.000195456
101927543	'LOC101927543'	lncRNA	-1.70084	0.00103626
101927550	'LOC101927550'	lncRNA	-1.1046	8.6939e-06
101927609	'LOC101927609'	lncRNA	1.9673	0.000450139
101927610	'LOC101927610'	lncRNA	1.97956	0.000319518
101927623	'LOC101927623'	lncRNA	1.44624	1.51739e-09
101927642	'LINC01444'	lncRNA	-1.74536	6.39508e-86
101927647	'LOC101927647'	lncRNA	-1.31047	6.01757e-14
101927699	'LOC101927699'	lncRNA	1.12648	0.00857343
101927727	'LOC101927727'	lncRNA	-2.43441	0.0184123
101927762	'LOC101927762'	lncRNA	1.13558	0.00255296
101927790	'LOC101927790'	lncRNA	-5.24335	0.0018659
101927811	'LOC101927811'	lncRNA	3.40697	9.34217e-05
101927834	'LOC101927834'	lncRNA	1.57869	2.14673e-05
101927851	'LOC101927851'	lncRNA	1.99166	0.000244057
101927879	'LOC101927879'	lncRNA	-2.71922	0.00907303
101927897	'LOC101927897'	lncRNA	-1.98054	0.00171136
101927905	'LINC02449'	lncRNA	-1.30103	1.89818e-10
101927947	'LOC101927947'	lncRNA	2.50451	0.0495001
101927963	'LOC101927963'	lncRNA	1.58952	2.29841e-07
101927971	'LOC101927971'	lncRNA	-2.80523	9.64949e-05
101927979	'LOC101927979'	lncRNA	-1.09502	4.55364e-06
101927983	'EDRF1-AS1'	lncRNA	-1.64318	0.0472666
101928001	'PRKCA-AS1'	lncRNA	-2.78898	2.86402e-13
101928032	'LOC101928032'	lncRNA	1.53111	0.00418809
101928053	'LOC101928053'	lncRNA	-1.38114	5.61241e-11
101928089	'LOC101928089'	lncRNA	-1.31811	0.0157822
101928092	'LOC101928092'	lncRNA	1.11909	1.34448e-17
101928104	'LINC01482'	lncRNA	2.45894	1.97677e-08
101928140	'LOC101928140'	lncRNA	1.27331	0.0491314
101928173	'LINC01943'	lncRNA	-1.08178	7.80727e-06
101928180	'LOC101928180'	lncRNA	5.29515	0.00473834
101928185	'LOC101928185'	lncRNA	-1.41221	0.0142578
101928188	'LOC101928188'	lncRNA	-2.70385	4.3427e-24
101928274	'LOC101928274'	lncRNA	-1.44773	0.000729607
101928351	'LOC101928351'	lncRNA	-3.32516	4.75515e-20
101928402	'LOC101928402'	lncRNA	1.96468	0.0174639
101928417	'LOC101928417'	lncRNA	4.11198	0.0218948
101928424	'LOC101928424'	lncRNA	1.90396	3.23805e-07
101928429	'LOC101928429'	lncRNA	1.29102	0.0490705
101928433	'LOC101928433'	lncRNA	-1.20981	9.42499e-08
101928445	'LOC101928445'	lncRNA	-1.4387	0.0483184
101928446	'LOC101928446'	lncRNA	2.65995	0.0326314
101928487	'LOC101928487'	lncRNA	2.38588	1.89406e-06
101928502	'LOC101928502'	lncRNA	-3.23004	0.00605696
101928554	'LOC101928554'	lncRNA	1.72169	5.04413e-05
101928569	'LINC02101'	lncRNA	8.16955	1.6822e-09
101928570	'LOC101928570'	lncRNA	-1.14176	1.95958e-41
101928572	'LOC101928572'	lncRNA	-3.50066	2.17038e-07
101928617	'LOC101928617'	lncRNA	1.15422	0.0411554
101928674	'LOC101928674'	lncRNA	1.11512	0.0145685
101928751	'LINC01657'	lncRNA	4.61924	0.0051473
101928816	'LOC101928816'	lncRNA	1.863	9.7814e-41
101928837	'LOC101928837'	lncRNA	4.24727	1.73577e-28
101928864	'LOC101928864'	lncRNA	2.22998	0.0299763
101928906	'LOC101928906'	lncRNA	-1.12283	0.00678843
101928940	'LOC101928940'	lncRNA	2.09273	4.53501e-07
101929028	'LOC101929028'	lncRNA	-3.81371	9.61065e-21
101929072	'MICA-AS1'	lncRNA	1.10712	4.97086e-05
101929142	'LOC101929142'	lncRNA	5.83994	0.000214197
101929151	'LINC02204'	lncRNA	2.39119	4.06419e-16
101929159	'DENND6A-DT'	lncRNA	2.63694	0.0193653
101929184	'LINC01031'	lncRNA	1.97248	4.26221e-05
101929185	'LOC101929185'	lncRNA	-1.49357	8.88457e-22
101929191	'LINCR-0001'	lncRNA	1.84217	0.000284752
101929196	'THSD4-AS1'	lncRNA	-1.06358	0.0407586
101929202	'MKX-AS1'	lncRNA	-2.03838	0.0213164
101929204	'LOC101929204'	lncRNA	-1.07565	1.47392e-11
101929224	'LOC101929224'	lncRNA	1.46058	0.00317394
101929260	'LINC01920'	lncRNA	1.58529	0.0383203
101929307	'LOC101929307'	lncRNA	-1.47889	0.0346401
101929316	'LOC101929316'	lncRNA	6.06743	0.000993207
101929319	'LOC101929319'	lncRNA	6.86714	9.74149e-06
101929380	'LOC101929380'	lncRNA	-1.33387	0.0297259
101929423	'MEF2C-AS1'	lncRNA	2.94836	3.29195e-45
101929504	'LINC02544'	lncRNA	-1.42205	4.01274e-13
101929506	'LOC101929506'	lncRNA	-1.13692	0.0337163
101929523	'LOC101929523'	lncRNA	-1.58521	3.24392e-22
101929534	'LOC101929534'	lncRNA	-1.8099	0.0400513
101929542	'LOC101929542'	lncRNA	2.74707	0.028277
101929586	'LOC101929586'	lncRNA	-2.32825	0.000113747
101929634	'LINC02280'	lncRNA	3.31925	1.97615e-12
101929655	'TMC3-AS1'	lncRNA	-2.64905	6.66564e-18
101929680	'LOC101929680'	lncRNA	-2.98939	2.64808e-15
101929705	'LOC101929705'	lncRNA	2.21798	9.39813e-05
101929709	'LOC101929709'	lncRNA	1.54016	5.15283e-70
101929717	'LINC02044'	lncRNA	6.10654	0.000542964
101929719	'LOC101929719'	lncRNA	-1.65706	6.46866e-12
101929746	'ZNF341-AS1'	lncRNA	1.23805	0.0217399
101929768	'OSMR-AS1'	lncRNA	1.94252	7.76357e-64
101930370	'LOC101930370'	lncRNA	1.00528	0.000628442
101930496	'LOC101930496'	lncRNA	2.89289	4.78495e-05
102216342	'LINC01108'	lncRNA	3.04432	0.00910376
102238594	'SPACA6P-AS'	lncRNA	1.81093	0.00617347
102477328	'LINC02056'	lncRNA	2.02512	1.94429e-08
102503427	'LOC102503427'	lncRNA	4.8829	0.0139634
102723331	'LOC102723331'	lncRNA	-1.63445	1.61206e-06
102723332	'LINC00412'	lncRNA	1.42572	1.23606e-26
102723348	'LOC102723348'	lncRNA	2.60463	0.000121287
102723381	'LOC102723381'	lncRNA	-2.23664	0.000716883
102723401	'LOC102723401'	lncRNA	-1.35183	2.09492e-07
102723444	'LOC102723444'	lncRNA	1.28392	0.0362981
102723458	'LOC102723458'	lncRNA	2.33518	2.36419e-21
102723464	'LOC102723464'	lncRNA	2.14202	0.0231351
102723481	'LINC02206'	lncRNA	-1.49181	9.41785e-07
102723640	'LINC02259'	lncRNA	1.57658	5.67557e-05
102723663	'LOC102723663'	lncRNA	-1.50969	3.73771e-27
102723690	'LOC102723690'	lncRNA	-3.20958	1.64442e-18
102723696	'LOC102723696'	lncRNA	-2.51853	1.36408e-10
102723741	'LOC102723741'	lncRNA	1.75475	6.27171e-19
102723759	'LOC102723759'	lncRNA	1.84662	0.000330007
102723761	'LOC102723761'	lncRNA	3.8324	2.94018e-40
102723766	'LINC02362'	lncRNA	1.97427	2.51494e-24
102723814	'LOC102723814'	lncRNA	1.85867	2.59031e-12
102723825	'LOC102723825'	lncRNA	-1.26001	0.00313685
102724097	'TTC39A-AS1'	lncRNA	-1.6782	0.00570125
102724214	'LOC102724214'	lncRNA	-1.75424	0.00130068
102724420	'LOC102724420'	lncRNA	-2.27067	0.00240936
102724515	'LINC01291'	lncRNA	-1.4757	4.21998e-06
102724624	'LOC102724624'	lncRNA	-1.60953	0.0011992
102724754	'LOC102724754'	lncRNA	-1.68243	4.98804e-06
102724832	'LOC102724832'	lncRNA	1.08516	1.41612e-13
102724881	'LOC102724881'	lncRNA	-1.71927	0.000282784
102724903	'LOC102724903'	lncRNA	-1.7686	0.00891609
102724907	'LOC102724907'	lncRNA	2.00688	7.91884e-07
102724954	'LINC01032'	lncRNA	2.86391	8.07777e-13
102724979	'LOC102724979'	lncRNA	2.16958	2.8979e-05
102725082	'LOC102725082'	lncRNA	3.13158	8.04113e-08
102725231	'LOC102725231'	lncRNA	1.64107	3.66618e-05
102800316	'LINC01222'	lncRNA	-1.55071	0.0462872
103021296	'LOC103021296'	lncRNA	3.41252	0.0402862
103689845	'LINC01050'	lncRNA	1.25731	0.00842085
103689912	'TBX2-AS1'	lncRNA	1.66245	6.90943e-06
103724389	'LINC01170'	lncRNA	2.12217	0.00645378
104326052	'NRIR'	lncRNA	4.96208	3.51486e-29
104326055	'APOA1-AS'	lncRNA	2.43144	0.0335297
104355147	'LINC00428'	lncRNA	2.47427	7.01784e-10
104472715	'SNHG14'	lncRNA	-1.43272	2.42648e-54
104472717	'LINC01224'	lncRNA	-1.95708	1.98128e-06
104472848	'IRAIN'	lncRNA	-1.46095	0.00165627
104548972	'SALRNA3'	lncRNA	1.34385	0.00939524
104548973	'SALRNA2'	lncRNA	1.13717	2.28872e-05
105369192	'LOC105369192'	lncRNA	1.80161	0.0442565
105369194	'LOC105369194'	lncRNA	-1.19662	3.07866e-35
105369250	'LOC105369250'	lncRNA	-1.33904	3.67998e-24
105369299	'LOC105369299'	lncRNA	1.30563	0.00826105
105369301	'LOC105369301'	lncRNA	2.87891	1.94971e-07
105369304	'LOC105369304'	lncRNA	2.36366	3.57972e-06
105369306	'LOC105369306'	lncRNA	2.18175	1.28378e-11
105369318	'LOC105369318'	lncRNA	5.99266	4.00615e-06
105369343	'MIR194-2HG'	lncRNA	1.54864	0.0190728
105369364	'LOC105369364'	lncRNA	1.63685	0.0260462
105369389	'LOC105369389'	lncRNA	-2.88752	0.023844
105369397	'LOC105369397'	lncRNA	5.96576	1.65723e-08
105369435	'LOC105369435'	lncRNA	4.32775	1.79207e-66
105369507	'LOC105369507'	lncRNA	-4.75391	0.0117928
105369509	'LOC105369509'	lncRNA	-4.68714	0.0493512
105369550	'STT3A-AS1'	lncRNA	1.49488	0.00394714
105369568	'LOC105369568'	lncRNA	4.83908	5.4658e-21
105369574	'LOC105369574'	lncRNA	-1.66798	1.19029e-15
105369575	'LOC105369575'	lncRNA	-1.7963	2.00997e-11
105369606	'LOC105369606'	lncRNA	2.10156	8.14558e-05
105369714	'LOC105369714'	lncRNA	-1.18883	0.0460468
105369748	'LOC105369748'	lncRNA	2.25313	3.66177e-48
105369761	'LOC105369761'	lncRNA	4.28269	5.68336e-08
105369791	'LOC105369791'	lncRNA	2.80041	0.000371758
105369820	'LOC105369820'	lncRNA	2.43343	1.1065e-05
105369867	'LOC105369867'	lncRNA	-3.59259	5.9393e-11
105369890	'LOC105369890'	lncRNA	1.70639	1.18704e-08
105369893	'LINC02392'	lncRNA	4.97546	0.00991098
105369919	'LOC105369919'	lncRNA	-4.54305	1.856e-93
105369920	'LINC02410'	lncRNA	-5.13292	0.00287861
105369949	'LOC105369949'	lncRNA	1.7844	0.00105869
105369953	'LOC105369953'	lncRNA	-1.57242	2.70331e-15
105369957	'LOC105369957'	lncRNA	-1.42456	1.20231e-20
105369968	'LOC105369968'	lncRNA	-1.84588	2.05528e-42
105370000	'LOC105370000'	lncRNA	1.29819	2.27276e-07
105370062	'LOC105370062'	lncRNA	2.40336	0.0204353
105370090	'LOC105370090'	lncRNA	2.66222	0.0113977
105370114	'LOC105370114'	lncRNA	-2.46675	0.000269099
105370124	'LOC105370124'	lncRNA	1.5845	0.018358
105370125	'LINC02340'	lncRNA	3.17513	0.00414988
105370148	'LOC105370148'	lncRNA	3.05171	0.00251946
105370152	'LOC105370152'	lncRNA	-2.09015	0.00958842
105370178	'LOC105370178'	lncRNA	3.30383	3.11159e-41
105370181	'LOC105370181'	lncRNA	2.08384	4.64316e-06
105370198	'LOC105370198'	lncRNA	4.63424	0.0302426
105370227	'LOC105370227'	lncRNA	3.15953	1.90145e-06
105370324	'LOC105370324'	lncRNA	2.6812	0.00481557
105370327	'LOC105370327'	lncRNA	-2.76954	3.66247e-21
105370398	'LOC105370398'	lncRNA	3.39276	7.41128e-06
105370456	'LOC105370456'	lncRNA	-2.35865	8.24691e-15
105370524	'LOC105370524'	lncRNA	1.93835	0.0464813
105370664	'LOC105370664'	lncRNA	1.87253	3.10372e-11
105370670	'LOC105370670'	lncRNA	-1.4613	1.18155e-15
105370685	'LOC105370685'	lncRNA	2.34653	0.00333847
105370737	'LINC02250'	lncRNA	2.06647	9.43513e-09
105370765	'LOC105370765'	lncRNA	-3.0858	2.22602e-06
105370780	'LOC105370780'	lncRNA	-1.39955	0.0160105
105370786	'LOC105370786'	lncRNA	-1.44091	2.90529e-15
105370802	'LOC105370802'	lncRNA	2.00248	7.90708e-15
105370866	'LOC105370866'	lncRNA	2.19001	0.0141618
105370877	'LOC105370877'	lncRNA	1.00647	0.0155977
105370884	'LOC105370884'	lncRNA	-1.55993	0.00221665
105370888	'TMEM202-AS1'	lncRNA	1.20276	1.21679e-06
105370912	'LOC105370912'	lncRNA	3.54236	0.0304486
105370965	'LOC105370965'	lncRNA	2.44575	6.61837e-06
105371030	'LOC105371030'	lncRNA	-1.122	3.73837e-06
105371049	'LOC105371049'	lncRNA	-1.67891	6.60381e-12
105371080	'LOC105371080'	lncRNA	3.51119	0.0034929
105371082	'LOC105371082'	lncRNA	1.76311	1.16724e-08
105371085	'LOC105371085'	lncRNA	-2.07122	4.10152e-17
105371219	'LOC105371219'	lncRNA	2.25883	0.0258806
105371224	'LOC105371224'	lncRNA	1.10664	1.13977e-16
105371251	'LOC105371251'	lncRNA	2.35552	1.077e-05
105371286	'LOC105371286'	lncRNA	3.01449	1.24409e-06
105371354	'LOC105371354'	lncRNA	-2.48212	0.000276457
105371368	'LOC105371368'	lncRNA	3.22286	0.000276869
105371378	'LOC105371378'	lncRNA	-1.6538	0.0178267
105371393	'LOC105371393'	lncRNA	1.0212	0.0454285
105371401	'LOC105371401'	lncRNA	-1.30091	7.06522e-05
105371427	'LOC105371427'	lncRNA	1.34459	6.13977e-06
105371441	'LOC105371441'	lncRNA	-3.3637	5.46413e-47
105371453	'LOC105371453'	lncRNA	-1.19725	8.31124e-06
105371461	'LOC105371461'	lncRNA	2.64999	1.56833e-09
105371464	'LOC105371464'	lncRNA	5.42495	0.00967766
105371629	'LOC105371629'	lncRNA	-2.25842	0.000558297
105371630	'LOC105371630'	lncRNA	-1.90944	0.0398731
105371632	'LOC105371632'	lncRNA	-1.57436	3.69623e-15
105371637	'LOC105371637'	lncRNA	-1.51669	0.000178024
105371649	'LOC105371649'	lncRNA	2.36506	0.0042906
105371688	'LOC105371688'	lncRNA	-2.45416	9.43513e-09
105371735	'LOC105371735'	lncRNA	4.07457	0.029948
105371763	'LOC105371763'	lncRNA	2.03656	1.6412e-10
105371800	'LOC105371800'	lncRNA	-3.47491	0.00148269
105371856	'LOC105371856'	lncRNA	-1.89672	0.000151511
105371874	'LOC105371874'	lncRNA	3.58182	0.000833084
105371877	'LOC105371877'	lncRNA	3.08426	0.000115468
105371903	'LOC105371903'	lncRNA	-1.98879	2.08687e-13
105371942	'LOC105371942'	lncRNA	-1.37742	0.000884147
105371948	'LOC105371948'	lncRNA	3.10234	0.0014998
105371967	'LOC105371967'	lncRNA	3.1715	0.031623
105371998	'LOC105371998'	lncRNA	-2.30204	3.11476e-10
105372003	'LOC105372003'	lncRNA	-2.32397	1.46474e-08
105372030	'LINC01894'	lncRNA	-2.06796	7.65145e-05
105372031	'LOC105372031'	lncRNA	-1.92331	7.02166e-07
105372092	'LOC105372092'	lncRNA	2.51707	0.037014
105372106	'LOC105372106'	lncRNA	-1.33202	1.70959e-07
105372107	'LOC105372107'	lncRNA	-1.76932	1.11212e-18
105372145	'LOC105372145'	lncRNA	-3.8528	1.70429e-185
105372146	'LOC105372146'	lncRNA	-1.69048	3.17431e-05
105372175	'LINC01912'	lncRNA	5.4047	0.00234036
105372190	'LOC105372190'	lncRNA	-1.57049	0.00999932
105372272	'LOC105372272'	lncRNA	1.66956	0.000190143
105372457	'LOC105372457'	lncRNA	-2.00691	8.57541e-17
105372525	'LOC105372525'	lncRNA	2.24929	0.000346851
105372586	'LOC105372586'	lncRNA	-1.44365	0.000760702
105372656	'LOC105372656'	lncRNA	2.48133	0.0175725
105372764	'LOC105372764'	lncRNA	-3.15995	4.2445e-10
105372767	'LOC105372767'	lncRNA	2.19637	0.0345329
105372768	'LOC105372768'	lncRNA	1.73527	1.94815e-08
105372770	'LOC105372770'	lncRNA	1.79136	2.92305e-20
105372801	'LOC105372801'	lncRNA	5.98001	0.000963059
105372898	'LOC105372898'	lncRNA	5.0319	3.67106e-26
105373038	'LOC105373038'	lncRNA	2.69201	0.0140282
105373046	'LOC105373046'	lncRNA	-1.39013	0.0319631
105373058	'LOC105373058'	lncRNA	1.24835	0.000363623
105373106	'LOC105373106'	lncRNA	-1.31226	0.00100048
105373218	'LOC105373218'	lncRNA	1.66657	1.83993e-08
105373265	'LOC105373265'	lncRNA	-2.12192	0.00198627
105373269	'LOC105373269'	lncRNA	-3.69436	3.81044e-08
105373271	'LOC105373271'	lncRNA	-1.32617	3.93615e-06
105373284	'LOC105373284'	lncRNA	2.02474	0.0290391
105373366	'IDS2'	lncRNA	-1.15405	0.0265696
105373404	'LOC105373404'	lncRNA	3.9383	0.00879608
105373422	'LOC105373422'	lncRNA	-1.05411	0.00303696
105373455	'LOC105373455'	lncRNA	-2.19065	1.58033e-05
105373508	'LOC105373508'	lncRNA	3.73455	0.000135552
105373554	'LOC105373554'	lncRNA	4.98463	0.00988075
105373557	'LOC105373557'	lncRNA	-1.35587	1.39561e-17
105373560	'LOC105373560'	lncRNA	1.13742	0.0128081
105373567	'LOC105373567'	lncRNA	1.91834	0.0470664
105373570	'LOC105373570'	lncRNA	4.48889	0.0442057
105373648	'LOC105373648'	lncRNA	2.27699	0.00652677
105373677	'LOC105373677'	lncRNA	-1.3286	0.00387405
105373685	'LOC105373685'	lncRNA	1.47044	6.99215e-08
105373714	'LOC105373714'	lncRNA	1.39157	0.00114829
105373724	'LOC105373724'	lncRNA	5.52881	5.76836e-11
105373805	'LOC105373805'	lncRNA	3.05649	1.91925e-22
105373813	'LOC105373813'	lncRNA	-2.69886	1.95439e-05
105373836	'LOC105373836'	lncRNA	1.29675	8.96446e-08
105373877	'DIRC3-AS1'	lncRNA	-1.53722	1.11674e-06
105373878	'LOC105373878'	lncRNA	1.12291	9.19229e-06
105373925	'LOC105373925'	lncRNA	1.17072	4.91095e-06
105373939	'LOC105373939'	lncRNA	-2.98839	0.00147258
105373970	'LOC105373970'	lncRNA	-2.98573	2.5375e-06
105373974	'LOC105373974'	lncRNA	-2.86868	0.0147555
105374024	'LOC105374024'	lncRNA	3.70901	0.0153802
105374029	'LOC105374029'	lncRNA	-1.39221	0.0043453
105374031	'LOC105374031'	lncRNA	4.18676	0.000124646
105374071	'LOC105374071'	lncRNA	2.74603	1.3169e-29
105374080	'LOC105374080'	lncRNA	2.32255	0.0259647
105374101	'LOC105374101'	lncRNA	1.16757	1.59599e-10
105374102	'LOC105374102'	lncRNA	2.86161	0.0232623
105374104	'LINC02021'	lncRNA	-1.04343	0.0130466
105374117	'LOC105374117'	lncRNA	4.12416	0.0274016
105374145	'LOC105374145'	lncRNA	1.69035	1.41372e-13
105374152	'LOC105374152'	lncRNA	-1.00041	5.33753e-05
105374155	'LOC105374155'	lncRNA	1.05529	9.00424e-11
105374162	'LOC105374162'	lncRNA	-1.37544	9.29037e-22
105374167	'LOC105374167'	lncRNA	1.43015	0.000880852
105374179	'LOC105374179'	lncRNA	1.2994	4.98983e-07
105374181	'LOC105374181'	lncRNA	1.41927	0.000285062
105374219	'LINC02068'	lncRNA	1.29629	0.0056929
105374247	'LOC105374247'	lncRNA	4.63067	0.00023482
105374325	'LOC105374325'	lncRNA	-1.21508	8.57187e-09
105374334	'LOC105374334'	lncRNA	1.20459	0.0078898
105374352	'LOC105374352'	lncRNA	-2.41344	2.41795e-12
105374353	'LOC105374353'	lncRNA	2.33465	0.0104969
105374358	'LOC105374358'	lncRNA	-1.63009	0.00155867
105374359	'LOC105374359'	lncRNA	-1.41063	0.000105455
105374362	'LOC105374362'	lncRNA	-3.00296	3.09782e-51
105374407	'LOC105374407'	lncRNA	4.87189	6.40222e-11
105374439	'LOC105374439'	lncRNA	2.75497	3.16589e-17
105374440	'LOC105374440'	lncRNA	4.92762	0.0155977
105374478	'LOC105374478'	lncRNA	1.41236	0.000110456
105374505	'LOC105374505'	lncRNA	-1.82009	9.64881e-15
105374519	'LOC105374519'	lncRNA	3.35528	1.02538e-05
105374534	'LOC105374534'	lncRNA	4.66428	0.033515
105374535	'LOC105374535'	lncRNA	1.46679	3.35389e-05
105374582	'LINC01820'	lncRNA	-1.06489	4.00854e-16
105374584	'LOC105374584'	lncRNA	1.02233	4.6395e-07
105374593	'LOC105374593'	lncRNA	5.1474	0.00708444
105374724	'LOC105374724'	lncRNA	1.49886	0.00648953
105374780	'LOC105374780'	lncRNA	1.95321	0.000857658
105374810	'LOC105374810'	lncRNA	1.95092	3.0593e-06
105374879	'LOC105374879'	lncRNA	-1.11815	6.83592e-11
105374880	'LOC105374880'	lncRNA	-1.81866	7.36691e-30
105374897	'LOC105374897'	lncRNA	-1.26825	2.29091e-06
105374933	'LOC105374933'	lncRNA	1.87988	0.00114829
105374947	'LOC105374947'	lncRNA	-1.46059	0.00433893
105374952	'LOC105374952'	lncRNA	1.45662	0.00310282
105374991	'LOC105374991'	lncRNA	-2.80012	0.00826846
105375001	'LOC105375001'	lncRNA	1.82169	2.80834e-06
105375019	'LOC105375019'	lncRNA	2.43954	0.0174903
105375024	'LOC105375024'	lncRNA	3.72338	0.0150054
105375034	'LOC105375034'	lncRNA	5.5679	0.00615919
105375035	'LOC105375035'	lncRNA	4.06223	0.0320436
105375044	'LOC105375044'	lncRNA	1.22642	1.03007e-09
105375059	'LOC105375059'	lncRNA	4.29757	5.8511e-05
105375061	'LOC105375061'	lncRNA	-1.19117	0.00284735
105375077	'RUNX2-AS1'	lncRNA	-1.96552	9.46154e-13
105375101	'LOC105375101'	lncRNA	-1.46327	0.0181725
105375103	'LOC105375103'	lncRNA	-2.05762	8.28751e-22
105375120	'LOC105375120'	lncRNA	-1.15957	0.00335571
105375170	'LOC105375170'	lncRNA	1.91509	3.00737e-16
105375242	'LOC105375242'	lncRNA	-2.43984	0.000843688
105375310	'LOC105375310'	lncRNA	3.64026	3.61976e-15
105375336	'LOC105375336'	lncRNA	-2.68726	0.0197293
105375421	'LOC105375421'	lncRNA	2.81411	1.93911e-13
105375451	'LOC105375451'	lncRNA	-3.05668	4.69036e-05
105375470	'LOC105375470'	lncRNA	2.86427	1.46275e-12
105375503	'LOC105375503'	lncRNA	-1.9878	0.0165757
105375629	'LOC105375629'	lncRNA	-1.53825	0.00645378
105375630	'LOC105375630'	lncRNA	-1.19867	4.23752e-05
105375646	'LOC105375646'	lncRNA	2.10142	5.68101e-16
105375674	'LOC105375674'	lncRNA	-2.02383	0.00659209
105375700	'LOC105375700'	lncRNA	-2.30096	0.0118373
105375721	'LOC105375721'	lncRNA	1.78482	4.00174e-57
105375724	'LOC105375724'	lncRNA	-2.57446	1.90199e-89
105375785	'LOC105375785'	lncRNA	-1.27834	0.00534396
105375825	'LOC105375825'	lncRNA	-1.43945	9.19723e-08
105375857	'LOC105375857'	lncRNA	5.51917	0.00124656
105375896	'LOC105375896'	lncRNA	3.51867	0.00748989
105375912	'LOC105375912'	lncRNA	6.41792	2.71473e-13
105375913	'LOC105375913'	lncRNA	5.99311	0
105375914	'LOC105375914'	lncRNA	5.93896	0
105375981	'LOC105375981'	lncRNA	1.0748	0.0191817
105376014	'LOC105376014'	lncRNA	4.5347	0
105376026	'LOC105376026'	lncRNA	-1.15926	0.0457174
105376059		lncRNA	-1.33506	3.70817e-09
105376216	'LOC105376216'	lncRNA	-2.62164	0.0043453
105376217	'LOC105376217'	lncRNA	1.45613	0.000177605
105376222	'LOC105376222'	lncRNA	3.47214	6.96792e-33
105376223	'LOC105376223'	lncRNA	2.02103	0.000299016
105376231	'LOC105376231'	lncRNA	4.58953	0.0405573
105376244	'LOC105376244'	lncRNA	2.11466	3.65145e-09
105376278	'LOC105376278'	lncRNA	-1.11756	0.00327151
105376281	'LOC105376281'	lncRNA	-2.41258	6.11921e-10
105376306	'LOC105376306'	lncRNA	1.35269	0.0411876
105376326	'LOC105376326'	lncRNA	3.00968	0.0112996
105376387	'LOC105376387'	lncRNA	3.14354	9.84966e-13
105376425	'LOC105376425'	lncRNA	1.3609	4.56529e-17
105376426	'LOC105376426'	lncRNA	1.56619	3.51651e-19
105376447	'LOC105376447'	lncRNA	1.65312	1.61414e-06
105376520	'LOC105376520'	lncRNA	-1.55514	0.0459457
105376541	'LOC105376541'	lncRNA	2.72576	1.07566e-15
105376542	'LOC105376542'	lncRNA	2.6788	4.55176e-13
105376598	'LOC105376598'	lncRNA	-4.12226	9.0628e-11
105376626	'LOC105376626'	lncRNA	1.19758	2.39335e-09
105376759	'LOC105376759'	lncRNA	2.28055	0.00638753
105376819	'LOC105376819'	lncRNA	2.34786	0.0415903
105376850	'LOC105376850'	lncRNA	3.38825	0.00441103
105376878	'LOC105376878'	lncRNA	8.38718	1.15357e-09
105376892	'LOC105376892'	lncRNA	-2.53032	0.00680017
105376951	'LOC105376951'	lncRNA	-1.09694	0.000538439
105377016	'LOC105377016'	lncRNA	-1.47305	1.84896e-12
105377031	'LINC02033'	lncRNA	2.78678	4.47229e-05
105377123	'LOC105377123'	lncRNA	3.11103	0.0020662
105377148	'LOC105377148'	lncRNA	-1.24023	5.43072e-06
105377275	'LOC105377275'	lncRNA	2.72	0.0350007
105377286	'LOC105377286'	lncRNA	4.86601	0.0179285
105377299	'LOC105377299'	lncRNA	-5.83502	3.66232e-06
105377347	'LOC105377347'	lncRNA	1.97457	3.69585e-14
105377375	'LOC105377375'	lncRNA	2.36774	2.20429e-12
105377393	'LOC105377393'	lncRNA	4.49554	0.00564417
105377441	'LINC02511'	lncRNA	-3.57302	2.97211e-20
105377524	'LOC105377524'	lncRNA	3.83408	1.01464e-13
105377527	'LOC105377527'	lncRNA	1.33731	0.0293482
105377576	'LOC105377576'	lncRNA	1.30672	8.07562e-10
105377585	'LINC02427'	lncRNA	1.29328	8.54101e-05
105377619	'LOC105377619'	lncRNA	1.57894	0.000833084
105377663	'LOC105377663'	lncRNA	1.81424	1.27789e-07
105377675	'LOC105377675'	lncRNA	4.93078	0.0140158
105377732	'LOC105377732'	lncRNA	-3.31786	1.6485e-72
105377855	'LOC105377855'	lncRNA	1.76812	0.000109782
105377861	'LOC105377861'	lncRNA	-2.09136	0.00761926
105377862	'LOC105377862'	lncRNA	-2.50356	3.68454e-69
105377989	'LOC105377989'	lncRNA	2.73913	2.92219e-21
105377991	'LOC105377991'	lncRNA	5.70318	1.82432e-05
105378029	'LOC105378029'	lncRNA	-3.42971	9.08664e-06
105378044	'LOC105378044'	lncRNA	-2.22405	0.0212509
105378075	'LOC105378075'	lncRNA	3.33242	0.00114615
105378085	'LOC105378085'	lncRNA	7.06261	3.29378e-99
105378228	'LOC105378228'	lncRNA	4.617	1.99647e-57
105378329	'LOC105378329'	lncRNA	-2.10341	0.0148141
105378369	'LOC105378369'	lncRNA	-1.0501	0.000183806
105378419	'LOC105378419'	lncRNA	3.5353	1.59399e-08
105378427	'XLOC_008559'	lncRNA	-1.67126	0.0196665
105378450	'LOC105378450'	lncRNA	1.72101	0.000130408
105378516	'LOC105378516'	lncRNA	1.7577	0.0445791
105378526	'LOC105378526'	lncRNA	-1.40806	0.0262096
105378531	'LOC105378531'	lncRNA	1.72001	0.000108156
105378534	'LOC105378534'	lncRNA	4.00131	0.000827455
105378541	'LOC105378541'	lncRNA	-3.411	0.00450542
105378568	'LOC105378568'	lncRNA	-1.70156	0.000592876
105378571	'LOC105378571'	lncRNA	5.66115	0.00392486
105378623	'LOC105378623'	lncRNA	5.13716	0.0285817
105378631	'LOC105378631'	lncRNA	1.86812	0.0158309
105378642	'LOC105378642'	lncRNA	2.32619	0.00367176
105378687	'LOC105378687'	lncRNA	1.88172	5.42289e-06
105378726	'LOC105378726'	lncRNA	-1.58035	3.00522e-10
105378753	'LOC105378753'	lncRNA	1.21701	0.0336211
105378816	'LOC105378816'	lncRNA	2.09799	0.000195608
105378819	'LOC105378819'	lncRNA	2.26295	4.91095e-06
105378824	'LOC105378824'	lncRNA	1.47504	0.000135279
105378833	'LOC105378833'	lncRNA	3.26499	2.92305e-20
105378834	'LOC105378834'	lncRNA	3.75806	0.000396788
105378838	'LOC105378838'	lncRNA	4.27595	2.8028e-08
105378839	'LOC105378839'	lncRNA	5.24006	0.0216248
105378841	'LOC105378841'	lncRNA	3.44084	9.7225e-77
105378859	'LOC105378859'	lncRNA	2.925	0.0115286
105378867	'LOC105378867'	lncRNA	-1.38958	0.00788881
105378901	'LOC105378901'	lncRNA	5.51977	0.00819636
105378917	'LOC105378917'	lncRNA	2.14814	4.79209e-15
105378964	'LOC105378964'	lncRNA	3.41217	0.0128088
105378976	'LOC105378976'	lncRNA	3.51726	1.24039e-11
105378983	'LOC105378983'	lncRNA	3.9012	3.92265e-05
105379028	'LOC105379028'	lncRNA	-1.37998	0.00124117
105379030	'LOC105379030'	lncRNA	2.45908	2.22602e-06
105379143	'LOC105379143'	lncRNA	1.68656	0.000819449
105379219	'FAM85B'	lncRNA	-1.17085	0.000116659
105379234	'LOC105379234'	lncRNA	3.27786	3.041e-09
105379252	'LOC105379252'	lncRNA	-2.17479	2.02312e-21
105379272	'LOC105379272'	lncRNA	-2.05402	1.2302e-12
105379383	'LOC105379383'	lncRNA	1.06109	0.0125404
105379384	'LOC105379384'	lncRNA	4.10935	0.0034929
105379406	'LOC105379406'	lncRNA	-2.27417	3.16182e-09
105379507	'LOC105379507'	lncRNA	1.34658	0.0216713
105379521	'LOC105379521'	lncRNA	-2.86847	0.00191625
105379524	'LOC105379524'	lncRNA	-1.33768	3.51138e-05
105379549	'LOC105379549'	lncRNA	1.93865	0.012416
105379623	'LOC105379623'	lncRNA	-2.13378	0.0337474
105379695	'IER3-AS1'	lncRNA	1.09415	0.00831154
105379749	'LOC105379749'	lncRNA	-3.41729	7.27763e-07
105379880	'LOC105379880'	lncRNA	-1.05883	0.00207469
105447648	'LINC02130'	lncRNA	-4.79709	0.0101173
106144584	'LINC01290'	lncRNA	3.43019	0.0483184
106144586	'LINC01394'	lncRNA	-1.86296	8.16344e-24
106660612	'LINC00680'	lncRNA	-1.00065	0.0434554
106780802	'KCNK4-TEX40'	lncRNA	1.63435	0.00439962
107075116	'MIR3142HG'	lncRNA	5.34245	9.95416e-61
107983949	'LOC107983949'	lncRNA	1.16784	0.0275966
107983976	'LOC107983976'	lncRNA	-2.41131	7.3022e-05
107984002	'LOC107984002'	lncRNA	1.38422	0.0233485
107984120	'LOC107984120'	lncRNA	1.1562	1.81789e-10
107984131	'LOC107984131'	lncRNA	-1.14536	1.17926e-30
107984158	'LOC107984158'	lncRNA	1.80228	0.0467308
107984191	'LOC107984191'	lncRNA	5.16339	0.0245719
107984200	'LOC107984200'	lncRNA	3.2744	3.15387e-26
107984210	'LOC107984210'	lncRNA	-1.2849	1.2236e-06
107984234	'LOC107984234'	lncRNA	-1.75681	6.57067e-15
107984251	'LOC107984251'	lncRNA	2.82939	3.90611e-38
107984275	'LOC107984275'	lncRNA	1.29149	0.00012561
107984282	'LOC107984282'	lncRNA	-1.66348	2.998e-05
107984302	'LOC107984302'	lncRNA	2.76595	3.91378e-12
107984312	'LOC107984312'	lncRNA	-1.35362	0.00856814
107984316	'LOC107984316'	lncRNA	1.87992	3.98055e-29
107984384	'LOC107984384'	lncRNA	2.30241	2.39732e-10
107984391	'LOC107984391'	lncRNA	2.03616	2.34885e-13
107984420	'LOC107984420'	lncRNA	6.23136	6.84647e-05
107984439	'LINC02457'	lncRNA	2.36054	0.00119275
107984442	'LOC107984442'	lncRNA	3.36599	0.0203151
107984451	'LOC107984451'	lncRNA	-1.47477	0.000274525
107984492	'LOC107984492'	lncRNA	1.26777	1.86491e-07
107984504	'CPNE8-AS1'	lncRNA	2.60557	0.000281525
107984507	'LOC107984507'	lncRNA	-1.60287	3.52424e-06
107984543	'LOC107984543'	lncRNA	1.22152	0.011288
107984548	'LOC107984548'	lncRNA	1.49763	0.00469394
107984564	'LOC107984564'	lncRNA	3.64726	0.0262941
107984576	'LOC107984576'	lncRNA	1.80801	0.0252507
107984580	'LOC107984580'	lncRNA	1.73169	0.00515814
107984583	'LOC107984583'	lncRNA	-1.07129	0.000187785
107984611	'LOC107984611'	lncRNA	4.83784	9.95514e-13
107984616	'LOC107984616'	lncRNA	-3.09312	2.49688e-52
107984656	'LOC107984656'	lncRNA	-1.59114	0.00247325
107984660	'LOC107984660'	lncRNA	-1.7434	2.18309e-15
107984713	'LOC107984713'	lncRNA	-1.85693	0.0319727
107984749	'LOC107984749'	lncRNA	-1.23094	3.96464e-17
107984763	'LOC107984763'	lncRNA	-1.74358	0.00429764
107984770	'LOC107984770'	lncRNA	1.68989	2.7338e-06
107984781	'LOC107984781'	lncRNA	3.72978	9.36362e-34
107984789	'LOC107984789'	lncRNA	3.38037	0.00114829
107984805	'LOC107984805'	lncRNA	-1.66723	3.37415e-07
107984827	'LOC107984827'	lncRNA	2.69103	3.49005e-06
107984828	'LOC107984828'	lncRNA	-2.8219	0.0107604
107984830	'LOC107984830'	lncRNA	-2.84675	2.8316e-11
107984877	'LOC107984877'	lncRNA	1.77762	0.000430729
107984992	'LOC107984992'	lncRNA	-2.28957	0.0475286
107985035	'LOC107985035'	lncRNA	4.98254	1.86496e-07
107985043	'LOC107985043'	lncRNA	-4.1748	0.00904218
107985050	'LOC107985050'	lncRNA	-2.356	0.0279592
107985054	'LOC107985054'	lncRNA	-1.78588	1.62242e-21
107985064	'LOC107985064'	lncRNA	-1.46707	2.89879e-18
107985080	'LOC107985080'	lncRNA	2.31709	1.64958e-20
107985134	'LOC107985134'	lncRNA	-2.85375	0.00865546
107985147	'LOC107985147'	lncRNA	-1.41142	6.42306e-26
107985155	'LOC107985155'	lncRNA	-5.7026	8.19764e-06
107985156	'LOC107985156'	lncRNA	1.77649	2.3503e-13
107985174	'LOC107985174'	lncRNA	3.0724	1.75644e-10
107985194	'LOC107985194'	lncRNA	2.63947	0.00447504
107985217	'LOC107985217'	lncRNA	5.24165	0.0238205
107985246	'LOC107985246'	lncRNA	-1.59895	5.28203e-10
107985258	'LOC107985258'	lncRNA	1.23202	0.00372915
107985263	'LOC107985263'	lncRNA	-1.48867	0.000798372
107985291	'LOC107985291'	lncRNA	-2.20869	0.00416011
107985300	'LOC107985300'	lncRNA	1.76767	0.0376988
107985311	'LOC107985311'	lncRNA	1.37636	5.22828e-17
107985343	'LINC01836'	lncRNA	-2.09269	0.0282734
107985345	'LOC107985345'	lncRNA	5.58299	0.00638753
107985349	'LOC107985349'	lncRNA	-3.3594	3.20441e-15
107985386	'LOC107985386'	lncRNA	3.89492	1.27532e-07
107985398	'LOC107985398'	lncRNA	3.11573	0.0461572
107985486	'LOC107985486'	lncRNA	1.43015	1.16912e-05
107985522	'LOC107985522'	lncRNA	1.63414	0.000222633
107985568	'LOC107985568'	lncRNA	2.67694	2.03765e-14
107985594	'LOC107985594'	lncRNA	2.26082	4.81802e-11
107985767	'LOC107985767'	lncRNA	1.95832	0.000101395
107985779	'LOC107985779'	lncRNA	1.91518	6.01641e-07
107985780	'LOC107985780'	lncRNA	-2.18866	1.97471e-41
107985787	'LOC107985787'	lncRNA	-2.11099	1.23922e-05
107985851	'LOC107985851'	lncRNA	-1.22367	0.000216259
107985885	'LOC107985885'	lncRNA	1.28043	1.93696e-15
107985924	'LINC01868'	lncRNA	4.75018	4.56163e-08
107985926	'LOC107985926'	lncRNA	6.05271	1.30765e-05
107985936	'LOC107985936'	lncRNA	1.19811	7.04214e-06
107985940	'LOC107985940'	lncRNA	3.40491	0.00599681
107985957	'LOC107985957'	lncRNA	-3.35216	0.00942571
107985980	'LOC107985980'	lncRNA	2.58787	7.57209e-10
107985983	'LOC107985983'	lncRNA	-1.06194	0.000338025
107986009	'LOC107986009'	lncRNA	-2.16207	9.79115e-57
107986013	'LOC107986013'	lncRNA	1.83696	1.79276e-05
107986016	'LOC107986016'	lncRNA	-1.01521	1.87378e-08
107986018	'LOC107986018'	lncRNA	-2.36155	0.0020643
107986022	'LOC107986022'	lncRNA	-3.18349	0.000615905
107986023	'LOC107986023'	lncRNA	2.22093	0.00035021
107986100	'LINC02018'	lncRNA	-1.14986	1.29572e-25
107986114	'LOC107986114'	lncRNA	1.14743	9.96502e-06
107986119	'LOC107986119'	lncRNA	1.23959	3.8236e-08
107986127	'LOC107986127'	lncRNA	-1.53237	8.17514e-12
107986133	'LOC107986133'	lncRNA	-1.26522	0.00252833
107986136	'IL20RB-AS1'	lncRNA	-1.42275	0.000128992
107986138	'LOC107986138'	lncRNA	4.60081	0.0417159
107986148	'LOC107986148'	lncRNA	-1.39328	1.08037e-05
107986170	'LOC107986170'	lncRNA	2.63548	3.77369e-05
107986188	'LOC107986188'	lncRNA	-1.55356	9.60322e-07
107986189	'LOC107986189'	lncRNA	-1.86034	0.00265444
107986249	'LOC107986249'	lncRNA	-2.46245	9.43513e-09
107986260	'LOC107986260'	lncRNA	1.32686	0.000140222
107986290	'LOC107986290'	lncRNA	-1.50638	6.69281e-06
107986292	'LOC107986292'	lncRNA	3.17665	0.0193653
107986293	'LOC107986293'	lncRNA	-2.22245	3.85508e-05
107986302	'LOC107986302'	lncRNA	2.02278	0.000251432
107986305	'LOC107986305'	lncRNA	1.86104	0.00131521
107986332	'LOC107986332'	lncRNA	5.68516	0.000810995
107986334	'LOC107986334'	lncRNA	-1.34845	2.51563e-16
107986350	'LOC107986350'	lncRNA	-2.61438	0.00441103
107986414	'LOC107986414'	lncRNA	2.28801	1.19663e-23
107986422	'LOC107986422'	lncRNA	-1.06849	0.0455987
107986424	'LOC107986424'	lncRNA	1.61927	0.0212233
107986470	'LOC107986470'	lncRNA	-4.79324	0.00942571
107986477	'LOC107986477'	lncRNA	-1.4075	0.0248554
107986485	'LOC107986485'	lncRNA	1.31484	0.0273701
107986496	'LOC107986496'	lncRNA	1.633	0.00069975
107986512	'LOC107986512'	lncRNA	-1.645	0.000232267
107986513	'LOC107986513'	lncRNA	-1.98851	9.54245e-28
107986556	'LOC107986556'	lncRNA	1.23636	0.0130596
107986584	'LOC107986584'	lncRNA	1.87659	0.0023477
107986593	'LOC107986593'	lncRNA	2.44965	7.56713e-08
107986603	'LOC107986603'	lncRNA	-2.41642	2.17672e-23
107986606	'LOC107986606'	lncRNA	-1.8646	0.0153042
107986637	'LOC107986637'	lncRNA	-1.49283	4.21998e-06
107986641	'LOC107986641'	lncRNA	1.02669	0.00797865
107986655	'LOC107986655'	lncRNA	5.2232	0
107986707	'LOC107986707'	lncRNA	-1.39825	1.61533e-09
107986712	'LOC107986712'	lncRNA	2.87668	0.000161467
107986785	'LOC107986785'	lncRNA	1.98946	4.55461e-05
107986819	'LOC107986819'	lncRNA	2.01631	0.000109467
107986820	'LOC107986820'	lncRNA	2.93383	1.01882e-08
107986821	'LOC107986821'	lncRNA	1.09358	0.034515
107986837	'LOC107986837'	lncRNA	3.3228	0.00637997
107986848	'LOC107986848'	lncRNA	5.10208	0.042009
107986874	'LOC107986874'	lncRNA	-1.50462	9.31045e-09
107986918	'LOC107986918'	lncRNA	-1.72623	2.95736e-05
107986919	'LOC107986919'	lncRNA	5	1.415e-05
107986924	'LOC107986924'	lncRNA	4.51149	0.00546251
107986930	'LOC107986930'	lncRNA	2.32278	0.000289513
107986970	'LOC107986970'	lncRNA	1.42206	1.66254e-11
107986981	'LOC107986981'	lncRNA	-2.3515	3.60988e-10
107986984	'LOC107986984'	lncRNA	-2.28068	0.00165449
107986990	'LOC107986990'	lncRNA	2.22574	8.43943e-06
107986991	'LOC107986991'	lncRNA	-1.02635	0.000665303
107987072	'LOC107987072'	lncRNA	-1.51577	0.0136132
107987080	'LOC107987080'	lncRNA	4.3214	0.001192
107987081	'LOC107987081'	lncRNA	-1.0208	2.80943e-12
107987102	'LOC107987102'	lncRNA	-1.88439	8.73265e-14
107987110	'LOC107987110'	lncRNA	-2.15835	0.000898088
107987121	'LOC107987121'	lncRNA	1.31988	0.00257406
107987152	'LOC107987152'	lncRNA	-3.10108	1.4643e-22
107987171	'LOC107987171'	lncRNA	-2.11532	8.31124e-06
107987222	'LOC107987222'	lncRNA	-5.41911	0.00451276
107987234	'LOC107987234'	lncRNA	1.39473	2.60913e-05
107987247	'LOC107987247'	lncRNA	4.64738	1.48665e-07
107987258	'LOC107987258'	lncRNA	-1.92837	6.79602e-26
107987261	'LOC107987261'	lncRNA	1.34346	0.0253677
107987299	'LOC107987299'	lncRNA	1.57349	9.31373e-06
107987399	'LOC107987399'	lncRNA	1.21354	0.0209019
107987415	'LOC107987415'	lncRNA	-2.15158	2.2395e-15
107987429	'LOC107987429'	lncRNA	2.98252	0.00104858
109729127	'KRT7-AS'	lncRNA	-1.96831	3.10274e-06
109729173	'TFAP2A-AS2'	lncRNA	-1.01827	0.00178713
109729180	'SNHG26'	lncRNA	-1.23997	4.01413e-29
111064646	'TPM1-AS'	lncRNA	-3.46228	3.94861e-150
111216284	'BNC2-AS1'	lncRNA	-1.59092	0.0254366
112267858	'LOC112267858'	lncRNA	1.27978	0.0114125
112267879	'LOC112267879'	lncRNA	-1.33023	0.00604564
112267914	'LOC112267914'	lncRNA	-1.90738	0.0179506
112267972	'LOC112267972'	lncRNA	2.65838	0.00119479
112267974	'LOC112267974'	lncRNA	-1.99937	2.70466e-06
112267978	'LOC112267978'	lncRNA	-3.07025	0.00794536
112267984	'LOC112267984'	lncRNA	-2.04402	0.00732079
112267993	'LOC112267993'	lncRNA	2.22578	0.00388491
112268014	'LOC112268014'	lncRNA	-1.14388	6.96698e-25
112268021	'LOC112268021'	lncRNA	1.61105	0.0176678
112268024	'LOC112268024'	lncRNA	-1.35483	2.46169e-10
112268025	'LOC112268025'	lncRNA	-1.99302	4.03983e-18
112268047	'LOC112268047'	lncRNA	-2.39628	9.09674e-05
112268061	'LOC112268061'	lncRNA	-2.69328	4.06755e-19
112268084	'LOC112268084'	lncRNA	-2.84487	4.12331e-10
112268140	'LOC112268140'	lncRNA	3.29308	0.0306635
112268196	'LOC112268196'	lncRNA	1.508	0.00439639
112268198	'LOC112268198'	lncRNA	-1.41671	3.80909e-10
112268199	'LOC112268199'	lncRNA	-1.89181	2.23935e-14
112268202	'LOC112268202'	lncRNA	1.19021	0.00429656
112268213	'LOC112268213'	lncRNA	-4.5999	0.00443274
112268225	'LOC112268225'	lncRNA	1.10387	3.01067e-16
112268243	'LOC112268243'	lncRNA	1.35872	0.00234181
112268254	'LOC112268254'	lncRNA	-1.12537	0.00424638
112268258	'LOC112268258'	lncRNA	1.31753	0.0051473
112268267	'LOC112268267'	lncRNA	2.79944	2.27565e-17
112268282	'LOC112268282'	lncRNA	-3.42038	0.0334916
112268283	'LOC112268283'	lncRNA	-2.20427	1.90337e-10
112268301	'LOC112268301'	lncRNA	-1.99012	1.43788e-17
112268318	'LOC112268318'	lncRNA	-1.57356	4.49385e-05
112268322	'LOC112268322'	lncRNA	1.04972	0.00429764
112268325	'LOC112268325'	lncRNA	-1.22963	0.000155445
112268379	'LOC112268379'	lncRNA	-1.669	0.0323621
112268400	'LOC112268400'	lncRNA	-1.38385	0.00519422
112268439	'LOC112268439'	lncRNA	-1.33334	0.000115517
112268465	'LOC112268465'	lncRNA	4.27546	4.36777e-08
114614	'MIR155HG'	lncRNA	3.9475	1.4239e-255
116349	'EXOC3-AS1'	lncRNA	-1.28331	0.00215641
129790		lncRNA	-1.11414	0.00659209
145694	'LOC145694'	lncRNA	-2.68386	2.34319e-112
148046	'CIRBP-AS1'	lncRNA	-1.03854	0.0294224
148696	'LOC148696'	lncRNA	1.0636	3.91787e-07
149684	'LOC149684'	lncRNA	3.78318	2.89178e-10
151009	'LINC01106'	lncRNA	-1.80637	1.05859e-13
151877	'MAGI1-IT1'	lncRNA	-2.14322	2.39253e-13
152048	'LOC152048'	lncRNA	-1.15139	0.00648621
158314	'LINC00475'	lncRNA	-3.39361	4.02357e-07
171022	'ABHD11-AS1'	lncRNA	-1.253	2.16423e-20
191585	'PLAC4'	lncRNA	1.5968	0.00426618
193629	'LINC00189'	lncRNA	3.90044	0.00303696
196913	'LINC01599'	lncRNA	1.41025	8.637e-07
197196	'LINC00311'	lncRNA	-1.88702	0.0174893
221883	'HOXA11-AS'	lncRNA	-1.73277	3.04928e-32
221946	'LOC221946'	lncRNA	-7.79432	5.36853e-12
255480	'TBX5-AS1'	lncRNA	-1.20575	4.23572e-24
25845	'PP7080'	lncRNA	-1.52696	9.76921e-17
282566	'LINC00515'	lncRNA	4.33889	4.78714e-08
282997	'PDCD4-AS1'	lncRNA	-1.07587	0.000109589
283104	'SBF2-AS1'	lncRNA	-1.7469	2.96022e-18
283131	'NEAT1'	lncRNA	-1.14698	2.82403e-06
283171	'C11orf44'	lncRNA	-3.97885	0.0200919
283335	'LOC283335'	lncRNA	-1.76764	5.44797e-10
283392	'TRHDE-AS1'	lncRNA	-2.33719	2.45237e-37
283440	'ITFG2-AS1'	lncRNA	1.34645	0.000247826
283547	'LINC00639'	lncRNA	-1.24152	0.0469114
283551	'LINC01588'	lncRNA	1.91056	2.24446e-09
284080	'PICART1'	lncRNA	-1.45199	0.0311357
284344	'LOC284344'	lncRNA	-1.79047	5.67947e-06
284454	'LOC284454'	lncRNA	-1.2719	1.32102e-11
284561	'LOC284561'	lncRNA	3.11052	0.000416887
284825	'LINC01697'	lncRNA	-2.19659	0.00884271
285352	'KIF9-AS1'	lncRNA	-1.08134	2.1241e-13
285441	'F11-AS1'	lncRNA	-1.14804	0.000504621
285505	'FAM198B-AS1'	lncRNA	-1.34814	0.00979307
285762	'LOC285762'	lncRNA	1.76395	0.00255347
285768	'LINC01622'	lncRNA	-1.65217	3.30383e-12
285941	'C7orf71'	lncRNA	3.91023	3.85508e-05
286103	'ZNF252P-AS1'	lncRNA	1.23427	0.0391561
286411	'LINC00632'	lncRNA	-1.34926	0.0416152
29931	'LINC00312'	lncRNA	-2.30957	1.27789e-07
319085	'ITPK1-AS1'	lncRNA	-2.14952	0.0297259
338758	'ATP2B1-AS1'	lncRNA	1.24545	0.031362
339751	'MAP3K20-AS1'	lncRNA	-1.29075	0.000126848
339988	'LINC002481'	lncRNA	1.86816	0.0495001
340037	'PRR7-AS1'	lncRNA	-1.5665	9.25222e-09
340512	'LOC340512'	lncRNA	1.93711	0.00519863
344595	'DUBR'	lncRNA	-1.08909	1.46103e-20
347746	'PWARSN'	lncRNA	-1.14466	0.0487178
349160	'LOC349160'	lncRNA	-2.13748	1.35947e-12
359809	'PEG13'	lncRNA	-1.26383	0.000216662
3653	'IPW'	lncRNA	-4.59307	0.00221485
386593	'CHKB-CPT1B'	lncRNA	-3.3244	2.40645e-06
386597	'RNF144A-AS1'	lncRNA	4.45948	1.05466e-07
387111	'LINC00222'	lncRNA	2.41192	0.000351664
388685	'LINC01138'	lncRNA	1.58098	1.91925e-22
388815	'MIR99AHG'	lncRNA	-1.68952	8.84173e-09
389791	'PTGES2-AS1'	lncRNA	-1.66362	2.28275e-18
400208	'LINC00517'	lncRNA	-1.71926	1.69277e-10
400242	'DICER1-AS1'	lncRNA	1.69041	7.56713e-08
400512	'NSMCE1-DT'	lncRNA	1.47629	0.00380034
400617	'KCNJ2-AS1'	lncRNA	-1.66579	0.0115793
400684	'LOC400684'	lncRNA	1.66559	2.93555e-29
400765	'MIR137HG'	lncRNA	-1.2506	4.24302e-16
400798	'C1orf220'	lncRNA	-1.45308	1.37922e-08
400946	'LINC00954'	lncRNA	2.2834	9.22759e-22
400999	'FLJ42351'	lncRNA	-1.22681	0.00507644
401039	'LINC01940'	lncRNA	-1.39667	7.82816e-28
401093	'MBNL1-AS1'	lncRNA	-1.14126	3.69162e-12
401232	'LINC01011'	lncRNA	1.64753	5.36686e-05
401398	'POT1-AS1'	lncRNA	-1.69151	0.00873269
401585	'LINC02595'	lncRNA	-1.23417	1.09708e-25
439990	'LINC00857'	lncRNA	-2.31096	1.71287e-11
440028	'LOC440028'	lncRNA	-1.31158	0.00790515
440101	'FLJ12825'	lncRNA	-1.37533	0.0156988
440465	'BAIAP2-DT'	lncRNA	-1.19399	1.0156e-11
440584	'SLC2A1-AS1'	lncRNA	-1.12754	1.51929e-13
440894	'LINC01123'	lncRNA	-1.02622	0.000135552
440896	'LOC440896'	lncRNA	5.08593	0.00666259
441072	'FLJ31104'	lncRNA	2.23239	2.28775e-33
441087	'LOC441087'	lncRNA	1.72983	0.0495001
441108	'C5orf56'	lncRNA	1.93774	3.00769e-46
493812	'HCG11'	lncRNA	-1.00969	0.000880852
497258	'BDNF-AS'	lncRNA	-2.34047	5.56222e-53
53844	'COPG2IT1'	lncRNA	-1.5332	0.000480844
55025	'FLJ20712'	lncRNA	-3.88853	0.000316254
554279	'LINC00862'	lncRNA	2.38666	8.28434e-06
57234	'LINC00869'	lncRNA	1.04975	2.40314e-13
594842	'HAS2-AS1'	lncRNA	1.32249	0.0421606
641384	'TMEM75'	lncRNA	-1.01975	2.01198e-06
642924	'LINC00535'	lncRNA	1.17156	0.0461572
643401	'PURPL'	lncRNA	-1.045	0.000128992
643650	'LINC00842'	lncRNA	-1.66296	1.64733e-06
644192	'NR2F2-AS1'	lncRNA	-1.35608	4.32848e-31
644242	'LINC00622'	lncRNA	5.06465	2.33194e-08
644297	'FAM215B'	lncRNA	-1.05953	0.000520661
645676	'ASH1L-AS1'	lncRNA	1.18288	2.97249e-07
646023	'ADORA2A-AS1'	lncRNA	3.43155	9.88288e-37
646600	'IGF2BP2-AS1'	lncRNA	-1.19801	0.000625827
646626	'LOC646626'	lncRNA	1.06646	4.44043e-12
646976	'LOC646976'	lncRNA	-2.03783	6.74452e-07
649446	'DLGAP1-AS1'	lncRNA	1.81477	9.24141e-25
650669	'GAS6-AS1'	lncRNA	-1.26675	7.00695e-18
65072	'CFLAR-AS1'	lncRNA	2.07417	1.02521e-20
651337	'LOC651337'	lncRNA	-1.10252	0.00826105
723809	'LHFPL3-AS2'	lncRNA	3.1516	2.44556e-15
728095	'LOC728095'	lncRNA	-1.49254	0.00435163
728175	'LINC02363'	lncRNA	3.52715	9.06349e-19
728264	'CARMN'	lncRNA	-4.89851	2.58892e-57
728431	'LINC01137'	lncRNA	1.81836	8.56791e-23
728769	'SCAMP1-AS1'	lncRNA	2.30841	8.0397e-39
729082	'OIP5-AS1'	lncRNA	-1.21509	4.07811e-19
729291	'LOC729291'	lncRNA	1.1574	1.786e-06
729307	'LINC02510'	lncRNA	-3.97337	1.24331e-07
729420	'LMO7DN'	lncRNA	-3.5438	9.61694e-18
729652	'LOC729652'	lncRNA	1.20569	0.00283306
729723	'DNAJC27-AS1'	lncRNA	1.04796	0.00194362
729732	'LOC729732'	lncRNA	-1.01362	2.37248e-10
730101	'LOC730101'	lncRNA	-2.12427	7.04784e-25
730198	'MEIS1-AS3'	lncRNA	2.66483	2.06512e-10
731075	'LOC731075'	lncRNA	-1.3306	0.000427801
731157	'LOC731157'	lncRNA	1.78641	0.0154231
79104	'MEG8'	lncRNA	-1.09293	1.72568e-37
80099	'C7orf69'	lncRNA	-2.31655	5.35926e-05
80868	'HCG4B'	lncRNA	1.47142	0.00125134
83869	'TTTY14'	lncRNA	-1.01803	0.0115919
84719	'LINC00260'	lncRNA	-1.32486	1.74953e-07
84777	'DLGAP1-AS2'	lncRNA	2.27093	2.68762e-35
84848	'MIR503HG'	lncRNA	-1.50613	3.05845e-21
91370	'LOC91370'	lncRNA	1.70512	0.0460468
BGIG9606_36109		lncRNA	-1.09122	0.000999477
BGIG9606_36115		lncRNA	1.92361	1.13335e-06
BGIG9606_36118		lncRNA	-2.27297	0.000298263
BGIG9606_36144		lncRNA	2.2582	1.58769e-10
BGIG9606_36177		lncRNA	2.87128	0.000453914
BGIG9606_36351		lncRNA	5.35241	0.00255347
BGIG9606_36404		lncRNA	-1.43194	2.84279e-05
BGIG9606_36472		lncRNA	2.70765	6.10848e-07
BGIG9606_36496		lncRNA	1.88995	0.00124222
BGIG9606_36517		lncRNA	-3.33415	0.0101433
BGIG9606_36524		lncRNA	1.12605	0.0174811
BGIG9606_36627		lncRNA	-1.55153	0.000377722
BGIG9606_36641		lncRNA	3.2397	0.0335329
BGIG9606_36674		lncRNA	2.11983	0.00395401
BGIG9606_36675		lncRNA	2.95446	0.0324182
BGIG9606_36693		lncRNA	4.08323	0.035146
BGIG9606_36711		lncRNA	2.18637	6.78495e-22
BGIG9606_36720		lncRNA	2.58202	5.25969e-30
BGIG9606_36721		lncRNA	3.27994	0.024384
BGIG9606_36831		lncRNA	1.71204	0.011802
BGIG9606_36843		lncRNA	-1.96693	0.0428986
BGIG9606_36912		lncRNA	3.14183	0.0148141
BGIG9606_36929		lncRNA	2.43814	0.0214629
BGIG9606_36938		lncRNA	-1.11457	0.0125128
BGIG9606_36989		lncRNA	3.85244	0.00864003
BGIG9606_36999		lncRNA	3.30499	0.000656004
BGIG9606_37139		lncRNA	-1.73846	5.65294e-05
BGIG9606_37217		lncRNA	-1.05831	0.0488013
BGIG9606_37243		lncRNA	4.50407	0.000269275
BGIG9606_37250		lncRNA	1.15771	0.00237959
BGIG9606_37269		lncRNA	2.7482	0.0348044
BGIG9606_37270		lncRNA	3.37992	0.000363623
BGIG9606_37272		lncRNA	2.45895	0.0147853
BGIG9606_37472		lncRNA	3.94127	0.0462872
BGIG9606_37474		lncRNA	1.57514	4.84401e-34
BGIG9606_37475		lncRNA	1.78672	1.23771e-32
BGIG9606_37571		lncRNA	-1.93988	0.0171504
BGIG9606_37681		lncRNA	2.23863	0.00659209
BGIG9606_37689		lncRNA	-1.33627	0.0337474
BGIG9606_37701		lncRNA	-3.08204	2.92266e-06
BGIG9606_37727		lncRNA	-1.55527	0.0129122
BGIG9606_37729		lncRNA	2.22162	3.8345e-14
BGIG9606_37730		lncRNA	2.54952	0.00254189
BGIG9606_37936		lncRNA	2.13657	0.0462872
BGIG9606_38003		lncRNA	1.90189	0.00717749
BGIG9606_38011		lncRNA	1.7377	0.0253909
BGIG9606_38021		lncRNA	1.33103	0.0204674
BGIG9606_38183		lncRNA	1.42798	1.95673e-05
BGIG9606_38245		lncRNA	-2.29077	0.0140763
BGIG9606_38254		lncRNA	6.29879	4.69036e-05
BGIG9606_38273		lncRNA	1.17433	0.00583156
BGIG9606_38335		lncRNA	4.65867	3.7313e-06
BGIG9606_38436		lncRNA	5.96461	0.00115042
BGIG9606_38461		lncRNA	2.61164	0.000174229
BGIG9606_38604		lncRNA	5.05911	0.0340066
BGIG9606_38633		lncRNA	4.5454	0.0418782
BGIG9606_38650		lncRNA	1.97496	0.00224289
BGIG9606_38811		lncRNA	1.61084	0.0455988
BGIG9606_39026		lncRNA	1.50302	0.00130767
BGIG9606_39033		lncRNA	2.95126	0.0013392
BGIG9606_39040		lncRNA	2.46854	0.00439962
BGIG9606_39071		lncRNA	2.19153	0.000739738
BGIG9606_39229		lncRNA	2.50992	0.0191817
BGIG9606_39349		lncRNA	2.16421	0.0495001
BGIG9606_39350		lncRNA	3.2041	0.022756
BGIG9606_39369		lncRNA	3.59641	0.0262554
BGIG9606_39413		lncRNA	1.13567	1.80406e-10
BGIG9606_39447		lncRNA	1.93658	0.000899727
BGIG9606_39467		lncRNA	2.46611	0.049641
BGIG9606_39478		lncRNA	1.3771	5.84714e-06
BGIG9606_39496		lncRNA	-1.71854	3.9405e-09
BGIG9606_39530		lncRNA	3.75087	8.66717e-13
BGIG9606_39572		lncRNA	2.55171	6.2395e-07
BGIG9606_39605		lncRNA	5.09738	0.0450958
BGIG9606_39646		lncRNA	1.51673	0.0218817
BGIG9606_39842		lncRNA	2.4444	6.83443e-11
BGIG9606_39870		lncRNA	-4.66098	8.63598e-07
BGIG9606_39912		lncRNA	2.42276	0.00612846
BGIG9606_39919		lncRNA	4.93518	1.89626e-16
BGIG9606_39965		lncRNA	1.01611	0.00515296
BGIG9606_40048		lncRNA	1.6291	0.00646803
BGIG9606_40125		lncRNA	2.06159	0.000198419
BGIG9606_40257		lncRNA	1.17181	8.6939e-06
BGIG9606_40328		lncRNA	2.78729	0.00323675
BGIG9606_40329		lncRNA	4.80116	0.0198537
BGIG9606_40405		lncRNA	2.37035	9.9007e-08
BGIG9606_40518		lncRNA	-1.82445	4.20885e-08
BGIG9606_40570		lncRNA	-2.03666	1.17434e-13
BGIG9606_40594		lncRNA	4.62632	0.0294224
BGIG9606_40623		lncRNA	5.20985	0.0255196
BGIG9606_40700		lncRNA	3.00701	2.07477e-15
BGIG9606_40710		lncRNA	2.77741	0.0065292
BGIG9606_40765		lncRNA	1.18371	0.037857
BGIG9606_40922		lncRNA	5.36589	0.0139429
BGIG9606_41084		lncRNA	2.46588	0.00148191
BGIG9606_41092		lncRNA	2.73734	0.0462105
BGIG9606_41143		lncRNA	5.05911	0.0340066
BGIG9606_41156		lncRNA	2.73413	0.00240166
BGIG9606_41316		lncRNA	-1.58672	0.046393
BGIG9606_41329		lncRNA	1.39124	0.0084403
BGIG9606_41359		lncRNA	-1.34809	1.25364e-13
BGIG9606_41410		lncRNA	4.10258	0.0261201
BGIG9606_41422		lncRNA	5.39063	0.0196665
BGIG9606_41427		lncRNA	5.85677	2.38791e-11
BGIG9606_41428		lncRNA	6.47205	0.000109467
BGIG9606_41429		lncRNA	7.98189	1.71942e-08
BGIG9606_41430		lncRNA	5.94231	0.000198952
BGIG9606_41585		lncRNA	-1.19893	0.00293103
BGIG9606_41635		lncRNA	5.31457	0.0206029
BGIG9606_41826		lncRNA	3.50802	1.08404e-11
BGIG9606_41917		lncRNA	8.78796	6.01787e-11
BGIG9606_41927		lncRNA	1.60621	0.0497693
BGIG9606_41977		lncRNA	-3.01525	0.00714786
BGIG9606_41981		lncRNA	-1.72488	0.0499744
BGIG9606_41986		lncRNA	-1.70716	0.0262554
BGIG9606_41995		lncRNA	-1.9975	0.000301158
BGIG9606_41996		lncRNA	-1.59066	2.45734e-05
BGIG9606_42151		lncRNA	2.02061	0.00715895
BGIG9606_42177		lncRNA	1.95319	5.85046e-19
BGIG9606_42209		lncRNA	2.40384	0.00175077
BGIG9606_42257		lncRNA	1.48201	0.000177424
BGIG9606_42259		lncRNA	1.47296	0.00578972
BGIG9606_42285		lncRNA	2.80613	0.0495001
BGIG9606_42308		lncRNA	3.41459	9.87344e-05
BGIG9606_42349		lncRNA	-1.14807	0.0365391
BGIG9606_42453		lncRNA	2.54001	5.55372e-13
BGIG9606_42480		lncRNA	-2.22014	1.78804e-23
BGIG9606_42558		lncRNA	1.34101	0.0326649
BGIG9606_42561		lncRNA	-1.41676	1.81714e-06
BGIG9606_42563		lncRNA	-1.41298	0.023317
BGIG9606_42566		lncRNA	-3.98888	0.00186839
BGIG9606_42567		lncRNA	-6.25487	9.58626e-05
BGIG9606_42596		lncRNA	1.43022	0.0186417
BGIG9606_42682		lncRNA	-3.18979	0.0269203
BGIG9606_42683		lncRNA	-2.79141	0.0181725
BGIG9606_42720		lncRNA	1.0557	0.0445791
BGIG9606_42811		lncRNA	1.11118	5.97023e-06
BGIG9606_42817		lncRNA	6.20269	0.000328766
BGIG9606_42833		lncRNA	2.11689	6.75336e-05
BGIG9606_42955		lncRNA	4.67704	0.0270754
BGIG9606_42981		lncRNA	-1.25567	3.70613e-05
BGIG9606_42994		lncRNA	-1.87942	2.31145e-06
BGIG9606_43013		lncRNA	5.92939	1.71499e-10
BGIG9606_43014		lncRNA	6.52041	9.54528e-05
BGIG9606_43015		lncRNA	5.77025	6.50692e-104
BGIG9606_43016		lncRNA	6.2863	1.17466e-63
BGIG9606_43105		lncRNA	-1.54431	2.0444e-07
BGIG9606_43157		lncRNA	-2.46367	4.13993e-08
BGIG9606_43231		lncRNA	1.30928	0.000351937
BGIG9606_43316		lncRNA	-2.33713	4.81229e-06
BGIG9606_43318		lncRNA	4.97064	0.000665748
BGIG9606_43330		lncRNA	2.79578	5.4547e-06
BGIG9606_43436		lncRNA	-1.37108	0.0253906
BGIG9606_43455		lncRNA	-1.1934	4.00854e-16
BGIG9606_43465		lncRNA	2.22214	8.52705e-13
BGIG9606_43526		lncRNA	1.13583	0.0113272
BGIG9606_43582		lncRNA	4.42826	1.4896e-27
BGIG9606_43636		lncRNA	-1.74059	0.0441165
BGIG9606_43652		lncRNA	-2.59221	0.00831872
BGIG9606_43788		lncRNA	1.69498	0.0429506
BGIG9606_43820		lncRNA	3.26633	0.00074342
BGIG9606_43914		lncRNA	5.4898	0.00831154
BGIG9606_44033		lncRNA	1.38899	0.000618365
BGIG9606_44185		lncRNA	2.45397	0.00680954
BGIG9606_44206		lncRNA	2.11526	0.0145522
BGIG9606_44207		lncRNA	3.21892	0.000297257
BGIG9606_44208		lncRNA	4.38221	0.000626183
BGIG9606_44375		lncRNA	-3.89271	0.0265457
BGIG9606_44384		lncRNA	7.31343	8.46321e-07
BGIG9606_44385		lncRNA	3.13864	0.000413135
BGIG9606_44549		lncRNA	1.54613	2.83397e-14
BGIG9606_44551		lncRNA	3.10916	0.00328745
BGIG9606_44552		lncRNA	2.17886	3.18391e-05
BGIG9606_44668		lncRNA	1.13195	0.00347319
BGIG9606_44684		lncRNA	-2.93403	1.71526e-09
BGIG9606_44770		lncRNA	2.32233	3.99617e-05
BGIG9606_44774		lncRNA	3.43601	0.00380034
BGIG9606_44801		lncRNA	1.21325	0.0271595
BGIG9606_44832		lncRNA	-2.65329	5.87615e-05
BGIG9606_44874		lncRNA	2.07316	0.0148141
BGIG9606_44898		lncRNA	-5.11745	0.0130496
BGIG9606_44973		lncRNA	1.0626	0.00579307
BGIG9606_45010		lncRNA	-1.07662	0.00831154
BGIG9606_45107		lncRNA	-2.34773	0.00013932
BGIG9606_45363		lncRNA	-2.2459	2.4147e-09
BGIG9606_45454		lncRNA	-2.58482	0.0478808
BGIG9606_45512		lncRNA	3.54072	0.00185702
BGIG9606_45530		lncRNA	5.26774	0.0279023
BGIG9606_45658		lncRNA	2.48174	0.00030259
BGIG9606_45690		lncRNA	2.88665	0.0235277
BGIG9606_45699		lncRNA	1.84833	0.00270008
BGIG9606_45727		lncRNA	1.13258	0.000128549
BGIG9606_45734		lncRNA	3.33711	1.73685e-41
BGIG9606_45806		lncRNA	-1.59209	0.000169247
BGIG9606_45917		lncRNA	1.90247	5.91345e-05
BGIG9606_46002		lncRNA	-1.20779	1.86721e-20
BGIG9606_46071		lncRNA	-3.4128	0.000608526
BGIG9606_46096		lncRNA	1.25072	0.000133887
BGIG9606_46097		lncRNA	1.68605	0.00414996
BGIG9606_46140		lncRNA	1.85534	0.00492933
BGIG9606_46215		lncRNA	2.33536	0.0146549
BGIG9606_46235		lncRNA	1.62807	0.03766
BGIG9606_46266		lncRNA	1.96562	0.000692903
BGIG9606_46377		lncRNA	3.49204	2.76827e-22
BGIG9606_46378		lncRNA	4.5032	0.000311684
BGIG9606_46482		lncRNA	2.04231	7.67504e-06
BGIG9606_46661		lncRNA	1.97576	0.00438777
BGIG9606_46766		lncRNA	3.90246	0.0454285
BGIG9606_46807		lncRNA	-1.0781	0.0156315
BGIG9606_46851		lncRNA	2.65966	0.000311732
BGIG9606_46868		lncRNA	3.32398	8.6939e-06
BGIG9606_46890		lncRNA	4.82703	3.77623e-29
BGIG9606_46987		lncRNA	-1.42258	5.23065e-09
BGIG9606_47134		lncRNA	6.62115	3.98535e-05
BGIG9606_47241		lncRNA	2.52805	1.51055e-24
BGIG9606_47248		lncRNA	1.98565	0.0349774
BGIG9606_47259		lncRNA	-1.17267	0.00851196
BGIG9606_47268		lncRNA	2.21289	0.0233094
BGIG9606_47281		lncRNA	1.39244	7.36598e-06
BGIG9606_47316		lncRNA	5.96953	0.00150338
BGIG9606_47328		lncRNA	1.1229	0.000399609
BGIG9606_47373		lncRNA	2.1795	0.00114738
BGIG9606_47400		lncRNA	-1.78744	3.40755e-06
BGIG9606_47527		lncRNA	2.86705	2.27806e-08
BGIG9606_47577		lncRNA	2.11109	0.00864003
BGIG9606_47616		lncRNA	3.52108	0.00103017
BGIG9606_47665		lncRNA	1.40205	0.0260104
BGIG9606_47715		lncRNA	1.66126	0.0301452
BGIG9606_47830		lncRNA	2.95343	0.000897616
BGIG9606_47880		lncRNA	2.78516	0.000351937
BGIG9606_48003		lncRNA	2.43114	0.0499744
BGIG9606_48081		lncRNA	1.24936	0.00419241
BGIG9606_48131		lncRNA	3.87372	0.000277651
BGIG9606_48146		lncRNA	-3.15675	0.00600746
BGIG9606_48172		lncRNA	3.23722	0.00490009
BGIG9606_48178		lncRNA	1.3679	0.0309017
BGIG9606_48198		lncRNA	2.78578	0.011642
BGIG9606_48250		lncRNA	-3.20801	9.65123e-15
BGIG9606_48283		lncRNA	1.01484	0.00717749
BGIG9606_48311		lncRNA	5.8755	1.66614e-05
BGIG9606_48449		lncRNA	2.65831	0.034937
BGIG9606_48452		lncRNA	1.76956	0.0238935
BGIG9606_48509		lncRNA	1.87195	0.0183198
BGIG9606_48519		lncRNA	1.99339	0.00312338
BGIG9606_48575		lncRNA	5.57081	0.00704135
BGIG9606_48597		lncRNA	6.73852	2.09071e-12
BGIG9606_48598		lncRNA	5.77281	0.00290836
BGIG9606_48622		lncRNA	1.89232	1.14144e-09
BGIG9606_48789		lncRNA	1.66648	0.00896989
BGIG9606_48835		lncRNA	3.80928	3.21285e-07
BGIG9606_48935		lncRNA	-1.50496	9.39538e-08
BGIG9606_48943		lncRNA	-1.26643	0.0266111
BGIG9606_48944		lncRNA	1.24174	0.0350277
BGIG9606_48951		lncRNA	-2.49677	0.000173979
BGIG9606_48992		lncRNA	2.07134	0.0136132
BGIG9606_49042		lncRNA	-1.6651	0.0156163
BGIG9606_49044		lncRNA	2.93562	0.0410935
BGIG9606_49060		lncRNA	4.59335	0.0402862
BGIG9606_49061		lncRNA	5.69269	0.000796515
BGIG9606_49072		lncRNA	3.62639	2.74612e-20
BGIG9606_49081		lncRNA	-3.29943	0.0343087
BGIG9606_49104		lncRNA	3.71928	3.63285e-12
BGIG9606_49124		lncRNA	1.77796	0.0220084
BGIG9606_49209		lncRNA	-1.09959	3.10488e-05
BGIG9606_49242		lncRNA	1.68236	4.12614e-05
BGIG9606_49264		lncRNA	1.60185	0.00776599
BGIG9606_49268		lncRNA	5.92122	0.00130822
BGIG9606_49358		lncRNA	-1.82813	0.0206029
BGIG9606_49371		lncRNA	1.41082	0.00142256
BGIG9606_49374		lncRNA	3.18142	8.28751e-22
BGIG9606_49449		lncRNA	1.88014	2.49916e-05
BGIG9606_49608		lncRNA	5.94702	0.00224584
BGIG9606_49627		lncRNA	2.08563	2.47609e-05
BGIG9606_49685		lncRNA	-2.16374	0.00333847
BGIG9606_49749		lncRNA	-1.79709	0.0105448
BGIG9606_49761		lncRNA	-1.39965	1.06957e-07
BGIG9606_49770		lncRNA	2.09059	0.00237724
BGIG9606_49860		lncRNA	3.79078	0.0135116
BGIG9606_49959		lncRNA	1.88164	6.08681e-16
BGIG9606_49985		lncRNA	2.42804	0.000528321
BGIG9606_49986		lncRNA	-2.93418	0.0487456
BGIG9606_50008		lncRNA	1.79995	0.0327492
BGIG9606_50074		lncRNA	-1.17299	0.000252084
BGIG9606_50126		lncRNA	3.09207	4.26629e-09
BGIG9606_50220		lncRNA	1.37505	4.16966e-09
BGIG9606_50222		lncRNA	4.55776	0.0401413
BGIG9606_50226		lncRNA	2.84154	6.84647e-05
BGIG9606_50266		lncRNA	1.6198	3.52245e-09
BGIG9606_50271		lncRNA	3.8947	0.0457996
BGIG9606_50329		lncRNA	2.53776	0.000234239
BGIG9606_50370		lncRNA	2.60742	0.0108445
BGIG9606_50405		lncRNA	1.77011	0.0136132
BGIG9606_50543		lncRNA	4.3982	0.00113355
BGIG9606_50558		lncRNA	3.15028	0.0442057
BGIG9606_50663		lncRNA	3.62975	0.000247194
BGIG9606_50697		lncRNA	2.38903	0.00131521
BGIG9606_50698		lncRNA	1.04878	0.00108563
BGIG9606_50711		lncRNA	5.40222	0.0117928
BGIG9606_50737		lncRNA	-1.43988	0.00438777
BGIG9606_50739		lncRNA	5.12777	0.00631292
BGIG9606_50760		lncRNA	2.11205	0.0290606
BGIG9606_50764		lncRNA	-2.22034	7.07649e-48
BGIG9606_50765		lncRNA	-2.20089	4.32456e-71
BGIG9606_50790		lncRNA	-1.61117	0.0231942
BGIG9606_50864		lncRNA	-3.1453	0.00635891
BGIG9606_51003		lncRNA	1.08836	0.014036
BGIG9606_51066		lncRNA	-1.2045	0.000150658
BGIG9606_51100		lncRNA	1.68027	3.69473e-08
BGIG9606_51108		lncRNA	2.76027	1.91433e-31
BGIG9606_51120		lncRNA	1.85671	5.85934e-07
BGIG9606_51236		lncRNA	2.41169	0.0273618
BGIG9606_51237		lncRNA	1.52249	2.23941e-05
BGIG9606_51249		lncRNA	-5.01507	0.0182536
BGIG9606_51357		lncRNA	1.57158	0.00192687
BGIG9606_51386		lncRNA	1.86614	0.00147258
BGIG9606_51435		lncRNA	3.2801	0.00215841
BGIG9606_51454		lncRNA	3.39284	0.00100319
BGIG9606_51512		lncRNA	2.79395	0.00061745
BGIG9606_51523		lncRNA	1.50149	0.0196665
BGIG9606_51524		lncRNA	-1.55655	7.16432e-23
BGIG9606_51767		lncRNA	2.35809	0.0419965
BGIG9606_51970		lncRNA	1.95628	0.000453914
BGIG9606_51982		lncRNA	3.58879	0.000131404
BGIG9606_52125		lncRNA	-4.01276	0.000165224
BGIG9606_52142		lncRNA	5.31436	0.0160923
BGIG9606_52209		lncRNA	2.3137	0.0247595
BGIG9606_52248		lncRNA	3.0715	0.0135116
BGIG9606_52353		lncRNA	3.14881	2.8086e-13
BGIG9606_52387		lncRNA	-2.25586	7.89789e-26
BGIG9606_52388		lncRNA	-2.12611	1.54703e-57
BGIG9606_52389		lncRNA	-2.25377	7.07265e-08
BGIG9606_52549		lncRNA	2.08375	0.00947976
BGIG9606_52738		lncRNA	3.98212	0.00141119
BGIG9606_52749		lncRNA	1.55214	0.0179347
BGIG9606_52853		lncRNA	1.49599	0.00764988
BGIG9606_52960		lncRNA	5.69745	0.00439825
BGIG9606_53221		lncRNA	2.41091	0.0179285
BGIG9606_53243		lncRNA	-2.2576	0.00308595
BGIG9606_53764		lncRNA	-4.02679	0.00123081
BGIG9606_53864		lncRNA	5.29169	0.00310214
BGIG9606_53891		lncRNA	2.80874	0.00112302
BGIG9606_54065		lncRNA	-1.22489	0.0253577
BGIG9606_54068		lncRNA	2.44828	0.0370377
BGIG9606_54102		lncRNA	-2.07431	6.37174e-06
BGIG9606_54121		lncRNA	2.07889	0.00141604
BGIG9606_54164		lncRNA	2.05335	0.000877696
BGIG9606_54165		lncRNA	-1.49516	0.000833234
BGIG9606_54185		lncRNA	5.31896	0.0154231
BGIG9606_54221		lncRNA	-10.2044	0.000228177
BGIG9606_54314		lncRNA	-1.94762	0.0482175
BGIG9606_54324		lncRNA	5.11445	0.0329063
BGIG9606_54327		lncRNA	-1.51898	1.16547e-06
BGIG9606_54332		lncRNA	2.27952	4.96176e-12
BGIG9606_54392		lncRNA	-1.4442	0.000236243
BGIG9606_54404		lncRNA	-5.01093	0.017599
BGIG9606_54601		lncRNA	-2.40542	0.0149222
BGIG9606_54605		lncRNA	1.2174	0.00864003
BGIG9606_54724		lncRNA	-1.80659	0.00177536
BGIG9606_54803		lncRNA	-4.53831	0.0261965
BGIG9606_54808		lncRNA	-2.33477	9.73588e-20
BGIG9606_54809		lncRNA	-2.13336	6.3095e-71
BGIG9606_54901		lncRNA	-2.14952	0.0297259
BGIG9606_54920		lncRNA	-1.75347	4.30206e-08
BGIG9606_54948		lncRNA	-4.6909	0.0481418
BGIG9606_54985		lncRNA	2.44996	0.0125268
BGIG9606_54986		lncRNA	3.48314	4.06755e-19
BGIG9606_55038		lncRNA	-1.23982	0.028277
BGIG9606_55353		lncRNA	-1.72536	1.0012e-14
BGIG9606_55366		lncRNA	-1.32561	0.00523982
BGIG9606_55511		lncRNA	-1.27245	0.0370749
BGIG9606_55512		lncRNA	-1.4115	0.00533749
BGIG9606_55515		lncRNA	2.12568	8.52451e-05
BGIG9606_55529		lncRNA	1.21221	0.0058117
BGIG9606_55530		lncRNA	1.26497	0.0194791
BGIG9606_55544		lncRNA	-4.35134	1.10068e-05
BGIG9606_55565		lncRNA	2.95447	0.0382106
BGIG9606_55667		lncRNA	-1.24681	7.07345e-06
BGIG9606_55668		lncRNA	-1.63841	3.40288e-08
BGIG9606_55673		lncRNA	2.25723	3.81958e-05
BGIG9606_55707		lncRNA	-1.76614	3.11123e-08
BGIG9606_55816		lncRNA	-1.4387	0.0483184
BGIG9606_55871		lncRNA	5.13567	5.04371e-76
BGIG9606_55888		lncRNA	-1.11357	0.00226558
BGIG9606_55903		lncRNA	-1.24304	1.22832e-06
BGIG9606_55934		lncRNA	-4.86644	0.00759642
BGIG9606_55980		lncRNA	-1.55066	7.02709e-08
BGIG9606_55981		lncRNA	-2.01344	3.7372e-05
BGIG9606_56030		lncRNA	-1.27375	0.0184777
BGIG9606_56162		lncRNA	3.66949	0.0297259
BGIG9606_56208		lncRNA	1.6086	7.39071e-06
BGIG9606_56256		lncRNA	1.00466	0.0188463
BGIG9606_56386		lncRNA	5.53137	0.00673962
BGIG9606_56387		lncRNA	5.85678	0.00194276
BGIG9606_56389		lncRNA	5.02332	0.0440694
BGIG9606_56392		lncRNA	3.91743	0.0430864
BGIG9606_56393		lncRNA	3.36319	0.0100737
BGIG9606_56435		lncRNA	4.95858	7.63147e-12
BGIG9606_56436		lncRNA	4.82691	5.13765e-21
BGIG9606_56438		lncRNA	6.8623	1.9792e-05
BGIG9606_56439		lncRNA	7.91825	1.71942e-08
BGIG9606_56548		lncRNA	1.9971	0.0499744
BGIG9606_56580		lncRNA	1.45797	0.00675928
BGIG9606_56937		lncRNA	2.97798	0.0129538
BGIG9606_56938		lncRNA	3.4493	0.000591373
BGIG9606_57104		lncRNA	4.63783	0.0285817
BGIG9606_57237		lncRNA	3.89074	0.0442057
BGIG9606_57241		lncRNA	2.83882	6.10688e-10
BGIG9606_57242		lncRNA	4.53701	0.00481557
BGIG9606_57243		lncRNA	4.25348	0.000340944
BGIG9606_57247		lncRNA	2.61623	4.35627e-08
BGIG9606_57248		lncRNA	1.99609	0.0120166
BGIG9606_57346		lncRNA	2.29985	0.000139612
BGIG9606_57347		lncRNA	1.807	8.6723e-08
BGIG9606_57348		lncRNA	1.38742	1.0261e-08
BGIG9606_57599		lncRNA	3.54452	0.0379441
BGIG9606_57712		lncRNA	2.90143	0.00717749
BGIG9606_57738		lncRNA	2.47373	0.0171504
BGIG9606_59009		lncRNA	3.75734	0.000711583
BGIG9606_59011		lncRNA	2.42486	0.00017448
BGIG9606_59013		lncRNA	2.23848	0.0393692
BGIG9606_59019		lncRNA	2.59884	0.0267561
BGIG9606_59021		lncRNA	2.00931	0.000281525
BGIG9606_59023		lncRNA	2.00535	6.16737e-10
BGIG9606_59115		lncRNA	-2.13289	0.0109178
BGIG9606_59478		lncRNA	3.2407	0.0315089
BGIG9606_59826		lncRNA	5.94333	4.05071e-06
BGIG9606_59827		lncRNA	7.19074	3.0957e-06
BGIG9606_59828		lncRNA	6.70509	4.37702e-08
BGIG9606_60057		lncRNA	5.02451	0.0387907
BGIG9606_60498		lncRNA	8.92777	2.04843e-11
BGIG9606_61121		lncRNA	2.77411	0.0337474
BGIG9606_61193		lncRNA	6.34181	2.65296e-10
BGIG9606_61237		lncRNA	-2.95702	0.00500209
BGIG9606_61403		lncRNA	5.43749	0.0101106
BGIG9606_61463		lncRNA	5.71288	0.003711
BGIG9606_62001		lncRNA	8.20821	2.96581e-09
BGIG9606_62108		lncRNA	3.3878	2.08814e-07
BGIG9606_62114		lncRNA	5.15836	0.0248333
BGIG9606_62260		lncRNA	-4.75343	0.0406153
BGIG9606_62261		lncRNA	-6.41173	4.14435e-05
BGIG9606_62381		lncRNA	3.72036	2.93622e-11
BGIG9606_62382		lncRNA	3.30076	0.00706544
BGIG9606_62391		lncRNA	1.56742	0.024853
BGIG9606_62566		lncRNA	3.30316	0.0107969
BGIG9606_62568		lncRNA	4.40144	0.00931404
BGIG9606_62639		lncRNA	-6.3432	1.70577e-05
BGIG9606_62698		lncRNA	-4.31217	0.0416178
BGIG9606_62988		lncRNA	-1.01439	0.000475625
BGIG9606_63086		lncRNA	3.67345	0.00617122
BGIG9606_63288		lncRNA	-4.89211	0.0259115
BGIG9606_63800		lncRNA	-1.47595	0.0278605
BGIG9606_63859		lncRNA	3.0279	0.00302513
BGIG9606_63862		lncRNA	5.03586	0.00779843
BGIG9606_63991		lncRNA	4.45441	0.0475981
BGIG9606_64004		lncRNA	4.3284	5.75116e-05
BGIG9606_64010		lncRNA	-4.99131	0.000353041
BGIG9606_64108		lncRNA	-2.98759	0.00647735
BGIG9606_64172		lncRNA	3.3128	0.00717749
BGIG9606_64216		lncRNA	1.84711	0.00421389
BGIG9606_64217		lncRNA	1.74201	0.0176089
BGIG9606_64218		lncRNA	2.56324	1.97536e-06
BGIG9606_64219		lncRNA	2.80084	0.0128108
BGIG9606_64221		lncRNA	2.43177	0.0224134
BGIG9606_64222		lncRNA	3.1539	3.18784e-05
BGIG9606_64446		lncRNA	3.21746	0.000254434
BGIG9606_64769		lncRNA	3.62611	0.000283606
BGIG9606_64907		lncRNA	5.62344	0.00982343
BGIG9606_64994		lncRNA	4.40138	0.00954808
BGIG9606_64995		lncRNA	3.86618	6.33795e-06
BGIG9606_65431		lncRNA	2.29584	0.000912498
BGIG9606_65432		lncRNA	3.81955	1.69842e-06
BGIG9606_65433		lncRNA	5.38796	0.00212062
BGIG9606_65434		lncRNA	4.60663	0.0323828
BGIG9606_65435		lncRNA	3.61737	0.000422902
BGIG9606_65436		lncRNA	5.16451	0.00553602
BGIG9606_65510		lncRNA	2.72313	0.0280733
BGIG9606_65577		lncRNA	-5.85612	0.000624997
BGIG9606_65580		lncRNA	2.92558	0.0281746
BGIG9606_65582		lncRNA	5.80305	1.06072e-05
BGIG9606_65643		lncRNA	-4.65947	0.0158924
BGIG9606_65840		lncRNA	5.58808	0.00536107
BGIG9606_65919		lncRNA	2.92001	0.018358
BGIG9606_66067		lncRNA	-2.11757	0.00402643
BGIG9606_66240		lncRNA	3.46871	0.0428986
BGIG9606_66247		lncRNA	2.02975	0.00421389
BGIG9606_66248		lncRNA	1.60748	0.0467989
BGIG9606_66492		lncRNA	-1.20089	0.0365123
BGIG9606_66670		lncRNA	5.80722	0.0021014
BGIG9606_66841		lncRNA	2.77621	1.09144e-08
BGIG9606_66866		lncRNA	-5.27738	0.0067691
BGIG9606_67056		lncRNA	-1.31133	0.0339251
BGIG9606_67210		lncRNA	-2.46535	3.27534e-06
BGIG9606_67736		lncRNA	1.54698	0.00352678
BGIG9606_67937		lncRNA	-1.46936	0.0470664
BGIG9606_67956		lncRNA	3.98898	5.16328e-15
BGIG9606_68021		lncRNA	-1.85642	3.53729e-07
BGIG9606_68418		lncRNA	-1.17412	4.89772e-09
BGIG9606_68502		lncRNA	-5.02721	0.0273664

## Sheet: 9 hpi
Gene ID	Gene Symbol	Type	Log2FoldChange	Qvalue
100093630	'SNHG8'	lncRNA	-1.59014	8.42321e-12
100124700	'HOTAIR'	lncRNA	-1.39947	1.3943e-11
100127888	'SLCO4A1-AS1'	lncRNA	1.89317	8.71524e-06
100128054	'PLCE1-AS1'	lncRNA	-3.35252	1.09271e-25
100128252	'ZNF667-AS1'	lncRNA	-1.1809	0.00165644
100128253	'LOC100128253'	lncRNA	-1.3255	0.0496736
100128653	'LOC100128653'	lncRNA	1.20951	1.1162e-06
100128890	'FAM66B'	lncRNA	-1.50458	2.53112e-09
100129029	'PKP4-AS1'	lncRNA	-1.12844	0.0247251
100129034	'LOC100129034'	lncRNA	-1.45261	2.6686e-30
100129148	'LOC100129148'	lncRNA	-1.03981	0.000627585
100129518	'SOD2-OT1'	lncRNA	2.59717	1.36081e-08
100129940	'LOC100129940'	lncRNA	1.38582	1.35536e-21
100130417	'LINC02593'	lncRNA	-3.76249	2.58397e-06
100130449	'LOC100130449'	lncRNA	-2.13525	0.0405668
100130476	'LOC100130476'	lncRNA	2.11022	6.69564e-11
100131234	'MIR181A1HG'	lncRNA	-1.42222	1.33223e-13
100131395	'LOC100131395'	lncRNA	-1.01356	0.000111612
100131733	'USP30-AS1'	lncRNA	5.56391	0.000100543
100132147	'LINC01783'	lncRNA	1.48729	0.0152379
100132891	'MSC-AS1'	lncRNA	1.98446	0.000237082
100133172	'FAM66A'	lncRNA	-1.36576	4.16546e-09
100133319	'PRO1804'	lncRNA	-2.25845	0.00165306
100134868	'LOC100134868'	lncRNA	-1.15071	2.54262e-05
100144602	'EPHA5-AS1'	lncRNA	-1.78546	5.03514e-21
100174949	'TRIM59-IFT80'	lncRNA	-1.16196	5.88008e-12
100188949	'LINC00426'	lncRNA	-1.60923	0.017632
100268168	'LOC100268168'	lncRNA	-1.27668	0.00656213
100287216	'SH3RF3-AS1'	lncRNA	1.08459	1.89201e-06
100288152	'SLC9A3-AS1'	lncRNA	-1.45693	3.71961e-25
100288181	'LNCOC1'	lncRNA	-1.17619	2.49829e-05
100288432	'IL10RB-DT'	lncRNA	1.89591	3.75995e-17
100288911	'LOC100288911'	lncRNA	-2.23929	0.00379845
100289650	'PSG8-AS1'	lncRNA	-1.83314	2.37304e-12
100294362	'LOC100294362'	lncRNA	2.14522	7.78785e-105
100379571	'BACE1-AS'	lncRNA	-1.26509	2.48518e-07
100505501	'LOC100505501'	lncRNA	-2.33468	1.38144e-14
100505576	'LINC00672'	lncRNA	-1.05282	0.03335
100505592	'GAPLINC'	lncRNA	1.76623	0.000901204
100505622	'LOC100505622'	lncRNA	1.50972	7.36317e-05
100505625	'LINC02102'	lncRNA	1.05331	0.0432714
100505633	'LINC01133'	lncRNA	-1.56874	6.34008e-24
100505635	'LOC100505635'	lncRNA	-2.42349	0.00121332
100505681	'NAPA-AS1'	lncRNA	1.27912	5.43371e-26
100505702	'LINC01094'	lncRNA	-2.30289	3.93511e-09
100505716	'LOC100505716'	lncRNA	-1.40638	0.00757728
100505768	'LINC01364'	lncRNA	2.41557	8.14885e-12
100505806	'SNHG18'	lncRNA	-1.37896	1.83624e-25
100505893	'SLIT2-IT1'	lncRNA	1.19866	0.00350595
100505994	'LUCAT1'	lncRNA	1.41187	1.55901e-06
100506033	'PTOV1-AS1'	lncRNA	1.57787	0.00271317
100506076	'LOC100506076'	lncRNA	-1.27704	4.0381e-06
100506119	'LINC01503'	lncRNA	-4.23231	0.0484945
100506178	'LOC100506178'	lncRNA	1.21658	0.0325845
100506258	'LOC100506258'	lncRNA	-1.09447	0.0111908
100506343	'INKA2-AS1'	lncRNA	-2.05891	8.4866e-05
100506365	'OTUD6B-AS1'	lncRNA	-1.04298	0.00525941
100506495	'LIFR-AS1'	lncRNA	1.75761	0.000156536
100506563	'LOC100506563'	lncRNA	-3.46466	0.0156566
100506649	'PXN-AS1'	lncRNA	-1.00219	0.0432714
100506697	'LINC00327'	lncRNA	-1.17229	0.000354412
100506730	'LOC100506730'	lncRNA	-1.04484	0.000324854
100506834	'GAS1RR'	lncRNA	-1.49381	0.000145161
100506835	'LINC00840'	lncRNA	-2.71324	0.000235853
100506844	'GIHCG'	lncRNA	-1.82916	0.000669764
100506895	'LUARIS'	lncRNA	-2.33299	7.24864e-05
100506901	'LL0XNC01-250H12.3'	lncRNA	-1.07649	9.81609e-05
100506990	'LOC100506990'	lncRNA	-1.34105	1.18603e-28
100507099	'FRY-AS1'	lncRNA	-1.01618	0.00913331
100507103	'LOC100507103'	lncRNA	-1.11897	0.044889
100507127	'LINC00707'	lncRNA	1.34036	0.00433646
100507346	'LOC100507346'	lncRNA	-4.79704	0.0324711
100507410	'C1QTNF1-AS1'	lncRNA	2.49578	0.0465569
100507412	'LOC100507412'	lncRNA	2.38957	0.000526222
100507466	'DPH6-DT'	lncRNA	-1.17136	8.17131e-19
100507507	'LOC100507507'	lncRNA	-1.03526	0.000252198
100527964	'LHX4-AS1'	lncRNA	-1.25876	0.00276641
100528007	'BORCS7-ASMT'	lncRNA	-1.85178	0.0418681
100532732	'MSH5-SAPCD1'	lncRNA	-1.26519	0.0100607
100532746	'PPT2-EGFL8'	lncRNA	-2.01127	2.1619e-05
100630923	'LOC100630923'	lncRNA	-1.92953	0.000174861
100652988	'LINC00702'	lncRNA	1.57653	0.00741192
100689073	'ARHGAP22-IT1'	lncRNA	1.01231	0.000708875
100859921	'LINC00536'	lncRNA	4.52602	0.0118728
100859930	'HEIH'	lncRNA	-1.98025	1.10337e-06
100873065	'PTCHD1-AS'	lncRNA	2.01679	1.47013e-06
100874012	'NAV2-AS5'	lncRNA	-1.18278	0.0443708
100874251	'KIRREL3-AS2'	lncRNA	1.30148	0.0123557
100874323	'HOXA10-AS'	lncRNA	-1.24078	1.05548e-07
100874366	'HOXC13-AS'	lncRNA	-5.08024	0.0120221
100996255	'LINC02256'	lncRNA	-1.17852	0.00962775
100996740	'LOC100996740'	lncRNA	1.14461	2.54262e-05
101410543	'XXYLT1-AS2'	lncRNA	1.9531	0.0125348
101448202	'LOC101448202'	lncRNA	-1.12468	2.09676e-14
101926887	'LOC101926887'	lncRNA	4.0219	4.50822e-118
101926904	'LINC01265'	lncRNA	3.20342	3.65023e-05
101926925	'LINC01358'	lncRNA	1.52796	9.14687e-06
101926935	'LOC101926935'	lncRNA	-1.58224	0.000987474
101927027	'LOC101927027'	lncRNA	1.76947	2.03606e-32
101927056	'LOC101927056'	lncRNA	-1.10004	2.53696e-27
101927084	'LINC01359'	lncRNA	1.77725	9.86795e-07
101927125	'ELFN1-AS1'	lncRNA	1.94059	5.91276e-06
101927226	'LOC101927226'	lncRNA	1.33995	7.26901e-10
101927263	'LOC101927263'	lncRNA	-1.68859	7.14143e-06
101927410	'LOC101927410'	lncRNA	-3.70985	7.91589e-06
101927441	'LOC101927441'	lncRNA	1.51028	0.00114637
101927450	'LOC101927450'	lncRNA	-2.15768	7.19324e-05
101927472	'LOC101927472'	lncRNA	2.14014	1.38367e-37
101927488	'LOC101927488'	lncRNA	1.54998	0.000547489
101927538	'LOC101927538'	lncRNA	2.16627	0.00121488
101927623	'LOC101927623'	lncRNA	1.47295	4.59063e-07
101927642	'LINC01444'	lncRNA	-1.41763	3.1304e-46
101927699	'LOC101927699'	lncRNA	1.77798	6.50909e-07
101927741	'LOC101927741'	lncRNA	1.18488	1.20906e-08
101927751	'LOC101927751'	lncRNA	-1.00452	0.00891797
101927752	'LOC101927752'	lncRNA	-1.78993	0.0276525
101927790	'LOC101927790'	lncRNA	-5.64145	0.00127064
101927947	'LOC101927947'	lncRNA	2.73834	0.0309099
101927963	'LOC101927963'	lncRNA	2.02877	2.00918e-23
101927978	'LOC101927978'	lncRNA	-1.00653	2.00932e-10
101928001	'PRKCA-AS1'	lncRNA	-1.66369	5.13801e-06
101928089	'LOC101928089'	lncRNA	-1.63496	0.0187513
101928113	'ST3GAL5-AS1'	lncRNA	1.45427	0.00410978
101928122	'LINC01483'	lncRNA	3.36571	0.00368381
101928188	'LOC101928188'	lncRNA	-1.87711	1.9424e-10
101928363	'EHD4-AS1'	lncRNA	2.39656	0.0347371
101928377	'LOC101928377'	lncRNA	-2.6337	0.0366677
101928429	'LOC101928429'	lncRNA	1.6003	0.0124276
101928433	'LOC101928433'	lncRNA	-1.94073	1.12228e-11
101928460	'LINC01756'	lncRNA	-4.84827	0.0254494
101928537	'LINC01494'	lncRNA	1.51585	0.000872492
101928569	'LINC02101'	lncRNA	6.00246	0.000530063
101928572	'LOC101928572'	lncRNA	-3.93604	2.15927e-05
101928617	'LOC101928617'	lncRNA	2.92051	2.57161e-12
101928658	'LOC101928658'	lncRNA	-1.08561	0.0408195
101928728	'LOC101928728'	lncRNA	1.31097	0.0378543
101928794	'MAST4-AS1'	lncRNA	-3.28856	0.0318715
101928816	'LOC101928816'	lncRNA	1.87645	2.58531e-37
101928837	'LOC101928837'	lncRNA	2.45253	7.75586e-05
101928906	'LOC101928906'	lncRNA	-2.49441	8.16672e-06
101929028	'LOC101929028'	lncRNA	-1.88984	1.11966e-08
101929072	'MICA-AS1'	lncRNA	1.28884	6.03529e-06
101929142	'LOC101929142'	lncRNA	3.80802	0.00136603
101929174	'LOC101929174'	lncRNA	-2.13797	0.0255912
101929184	'LINC01031'	lncRNA	1.80123	0.000567153
101929188	'LOC101929188'	lncRNA	1.55498	1.70371e-06
101929191	'LINCR-0001'	lncRNA	2.22068	4.62571e-06
101929202	'MKX-AS1'	lncRNA	-3.32383	0.0130933
101929285	'LOC101929285'	lncRNA	-1.14859	5.49943e-09
101929307	'LOC101929307'	lncRNA	-2.63096	0.00501931
101929319	'LOC101929319'	lncRNA	6.89253	2.88202e-05
101929386	'LOC101929386'	lncRNA	5.75951	0.0121917
101929423	'MEF2C-AS1'	lncRNA	2.15454	8.89542e-14
101929504	'LINC02544'	lncRNA	-1.45056	1.2235e-10
101929523	'LOC101929523'	lncRNA	1.22144	8.16605e-24
101929586	'LOC101929586'	lncRNA	-2.10758	0.00318391
101929609	'LOC101929609'	lncRNA	-1.94239	0.0135148
101929655	'TMC3-AS1'	lncRNA	-2.73301	1.06239e-13
101929664	'HORMAD2-AS1'	lncRNA	-1.5863	0.00109141
101929680	'LOC101929680'	lncRNA	-1.20259	0.000834635
101929719	'LOC101929719'	lncRNA	-1.20779	1.69435e-05
101929768	'OSMR-AS1'	lncRNA	1.73189	1.33037e-49
101929823	'LOC101929823'	lncRNA	-1.06018	0.0124122
102524628	'RASGRF2-AS1'	lncRNA	2.04003	0.0047919
102659353	'THRIL'	lncRNA	-1.35449	0.0163925
102723165	'LINC01169'	lncRNA	2.49129	0.0211967
102723331	'LOC102723331'	lncRNA	-1.78272	2.15927e-05
102723340	'LOC102723340'	lncRNA	-2.38913	0.000266488
102723348	'LOC102723348'	lncRNA	2.7108	0.000292476
102723458	'LOC102723458'	lncRNA	2.91173	1.49502e-34
102723480	'LOC102723480'	lncRNA	-1.89698	0.00453461
102723481	'LINC02206'	lncRNA	-1.01335	0.00244931
102723507	'LOC102723507'	lncRNA	2.85945	0.0135711
102723591	'LOC102723591'	lncRNA	-1.12707	0.0237606
102723678	'LOC102723678'	lncRNA	-2.30002	0.0220798
102723690	'LOC102723690'	lncRNA	-1.61447	8.33891e-07
102723696	'LOC102723696'	lncRNA	-2.42567	1.92031e-09
102723741	'LOC102723741'	lncRNA	1.79596	3.45454e-20
102723761	'LOC102723761'	lncRNA	4.02398	5.53059e-67
102723825	'LOC102723825'	lncRNA	-2.49691	1.04593e-05
102724150	'LOC102724150'	lncRNA	1.31455	0.0332552
102724163	'LOC102724163'	lncRNA	4.06829	0.00122012
102724214	'LOC102724214'	lncRNA	-1.49974	0.00791676
102724406	'LOC102724406'	lncRNA	-2.32632	0.045058
102724420	'LOC102724420'	lncRNA	-2.51632	0.0133353
102724515	'LINC01291'	lncRNA	-2.22731	2.34757e-09
102724624	'LOC102724624'	lncRNA	-2.20326	0.000471105
102724907	'LOC102724907'	lncRNA	2.60211	1.18985e-12
102725068	'MICB-DT'	lncRNA	3.10687	0.0159858
102725082	'LOC102725082'	lncRNA	2.6467	0.000187762
102800316	'LINC01222'	lncRNA	-2.19013	0.0291728
103091866	'LINC01145'	lncRNA	1.22606	3.44988e-18
104326052	'NRIR'	lncRNA	5.52101	1.26263e-46
104355147	'LINC00428'	lncRNA	1.74993	0.00538695
104472715	'SNHG14'	lncRNA	-1.98151	6.19468e-73
104472717	'LINC01224'	lncRNA	-3.08274	7.65083e-08
104548971	'SALRNA1'	lncRNA	1.57452	0.0264159
105369147	'LOC105369147'	lncRNA	-1.25474	1.07137e-05
105369250	'LOC105369250'	lncRNA	-1.52044	2.60881e-23
105369301	'LOC105369301'	lncRNA	3.38715	1.88875e-11
105369313	'LOC105369313'	lncRNA	1.38784	4.72563e-06
105369318	'LOC105369318'	lncRNA	6.03935	5.79463e-06
105369364	'LOC105369364'	lncRNA	1.77137	0.0196968
105369370	'LOC105369370'	lncRNA	1.91249	3.03999e-11
105369435	'LOC105369435'	lncRNA	3.65849	1.38418e-28
105369558	'LOC105369558'	lncRNA	1.11622	2.62705e-12
105369559	'LOC105369559'	lncRNA	1.10886	2.28181e-24
105369561	'LOC105369561'	lncRNA	1.16053	2.78575e-25
105369574	'LOC105369574'	lncRNA	-2.29386	4.07612e-18
105369575	'LOC105369575'	lncRNA	-1.93147	2.22556e-09
105369748	'LOC105369748'	lncRNA	1.20474	1.25814e-10
105369791	'LOC105369791'	lncRNA	3.08645	0.000349027
105369867	'LOC105369867'	lncRNA	-2.64573	3.8833e-07
105369890	'LOC105369890'	lncRNA	1.1975	0.00439492
105369919	'LOC105369919'	lncRNA	-2.10427	3.43093e-32
105370000	'LOC105370000'	lncRNA	1.20378	5.2785e-05
105370062	'LOC105370062'	lncRNA	2.46138	0.0263805
105370168	'LOC105370168'	lncRNA	2.08341	0.00182006
105370178	'LOC105370178'	lncRNA	3.50672	1.48993e-50
105370398	'LOC105370398'	lncRNA	3.22242	0.000196873
105370456	'LOC105370456'	lncRNA	-2.51673	2.85133e-12
105370572	'LOC105370572'	lncRNA	5.25303	0.0113547
105370792	'LOC105370792'	lncRNA	1.6755	2.05654e-40
105370854	'LOC105370854'	lncRNA	-1.35709	0.0102741
105370855	'LOC105370855'	lncRNA	-2.7148	0.033006
105370877	'LOC105370877'	lncRNA	1.24829	0.00222166
105371030	'LOC105371030'	lncRNA	-2.50102	4.22746e-13
105371082	'LOC105371082'	lncRNA	1.37197	0.000310762
105371085	'LOC105371085'	lncRNA	-1.17513	4.50313e-06
105371224	'LOC105371224'	lncRNA	1.17122	2.66278e-16
105371251	'LOC105371251'	lncRNA	1.76992	0.0326441
105371267	'LOC105371267'	lncRNA	-1.42434	0.0232077
105371286	'LOC105371286'	lncRNA	2.16161	0.041645
105371366	'LOC105371366'	lncRNA	3.66129	6.95989e-19
105371368	'LOC105371368'	lncRNA	2.84457	0.00794558
105371453	'LOC105371453'	lncRNA	-2.18052	7.66835e-10
105371461	'LOC105371461'	lncRNA	2.75987	1.05786e-11
105371637	'LOC105371637'	lncRNA	-1.69713	0.000377755
105371688	'LOC105371688'	lncRNA	-1.81145	9.35018e-05
105371763	'LOC105371763'	lncRNA	1.29125	0.00978911
105371818	'LOC105371818'	lncRNA	2.64925	5.08331e-05
105371856	'LOC105371856'	lncRNA	-1.57568	0.0092028
105371981	'LOC105371981'	lncRNA	1.49424	0.0169981
105371995	'LOC105371995'	lncRNA	-5.41924	0.00329847
105371998	'LOC105371998'	lncRNA	-1.91843	1.40695e-07
105372030	'LINC01894'	lncRNA	-1.80016	0.00212822
105372031	'LOC105372031'	lncRNA	-1.16386	0.0100607
105372098	'LOC105372098'	lncRNA	-1.04522	0.0135711
105372145	'LOC105372145'	lncRNA	-2.79761	1.29072e-84
105372158	'LOC105372158'	lncRNA	1.36929	0.0323255
105372431	'LOC105372431'	lncRNA	-1.82813	0.0399119
105372457	'LOC105372457'	lncRNA	-1.28985	1.8921e-07
105372521	'LOC105372521'	lncRNA	-3.26912	0.0458829
105372525	'LOC105372525'	lncRNA	3.94158	1.34287e-17
105372571	'LOC105372571'	lncRNA	1.1919	0.00213537
105372586	'LOC105372586'	lncRNA	-2.81491	2.96145e-07
105372659	'LOC105372659'	lncRNA	2.66448	9.82388e-07
105372663	'LOC105372663'	lncRNA	3.79382	0.0328563
105372764	'LOC105372764'	lncRNA	-2.18724	2.71298e-05
105372768	'LOC105372768'	lncRNA	1.61936	2.16364e-06
105372770	'LOC105372770'	lncRNA	1.22991	2.01981e-06
105372801	'LOC105372801'	lncRNA	5.51609	0.0259999
105372884	'LOC105372884'	lncRNA	1.42168	0.0015374
105372898	'LOC105372898'	lncRNA	5.22117	1.15835e-31
105372901	'LOC105372901'	lncRNA	-2.17302	1.19949e-13
105373105	'LOC105373105'	lncRNA	1.99607	0.000179318
105373195	'LOC105373195'	lncRNA	-1.22428	0.0335428
105373218	'LOC105373218'	lncRNA	1.11393	0.010296
105373404	'LOC105373404'	lncRNA	5.26764	3.64577e-06
105373455	'LOC105373455'	lncRNA	1.45557	8.78124e-08
105373456	'LOC105373456'	lncRNA	2.24568	2.70753e-15
105373504	'LOC105373504'	lncRNA	-3.3276	5.01049e-05
105373560	'LOC105373560'	lncRNA	1.47019	0.000196873
105373652	'LOC105373652'	lncRNA	4.30295	0.0270513
105373685	'LOC105373685'	lncRNA	2.61273	1.48853e-24
105373724	'LOC105373724'	lncRNA	4.86376	7.65083e-08
105373805	'LOC105373805'	lncRNA	1.74458	0.000822686
105373813	'LOC105373813'	lncRNA	-2.66318	0.000385629
105373828	'LOC105373828'	lncRNA	6.24862	0.000142827
105373878	'LOC105373878'	lncRNA	1.4049	2.02593e-08
105373925	'LOC105373925'	lncRNA	1.14915	2.99631e-06
105373950	'LOC105373950'	lncRNA	-1.5101	0.0426133
105373970	'LOC105373970'	lncRNA	-2.19403	0.00268688
105373975	'LOC105373975'	lncRNA	-1.09387	0.0389449
105374071	'LOC105374071'	lncRNA	1.36178	0.00725941
105374104	'LINC02021'	lncRNA	-1.37883	0.00232081
105374247	'LOC105374247'	lncRNA	4.19537	0.0061747
105374270	'LOC105374270'	lncRNA	5.90703	0.00327564
105374296	'LOC105374296'	lncRNA	1.35366	1.04774e-08
105374352	'LOC105374352'	lncRNA	-1.65617	9.12622e-07
105374358	'LOC105374358'	lncRNA	-1.47869	0.0135823
105374359	'LOC105374359'	lncRNA	-1.10517	0.0113435
105374362	'LOC105374362'	lncRNA	-1.16386	5.36911e-10
105374407	'LOC105374407'	lncRNA	4.81278	4.45944e-10
105374412	'LOC105374412'	lncRNA	5.3352	0.00534441
105374745	'LOC105374745'	lncRNA	1.10358	2.94968e-06
105374879	'LOC105374879'	lncRNA	-1.04362	2.47631e-06
105374880	'LOC105374880'	lncRNA	-1.66677	1.08745e-23
105374897	'LOC105374897'	lncRNA	-1.04829	0.00375525
105374933	'LOC105374933'	lncRNA	1.65306	0.0200548
105374952	'LOC105374952'	lncRNA	1.40049	0.0300554
105375059	'LOC105375059'	lncRNA	4.95616	7.033e-07
105375060	'LOC105375060'	lncRNA	5.39504	0.0052062
105375061	'LOC105375061'	lncRNA	-1.1461	0.0217994
105375103	'LOC105375103'	lncRNA	-1.001	1.67969e-06
105375124	'LOC105375124'	lncRNA	1.85811	9.70959e-05
105375242	'LOC105375242'	lncRNA	-3.98995	0.00124987
105375310	'LOC105375310'	lncRNA	2.20194	0.00803893
105375366	'LOC105375366'	lncRNA	-2.0806	1.27176e-17
105375451	'LOC105375451'	lncRNA	-1.57865	0.0422761
105375503	'LOC105375503'	lncRNA	-3.65855	0.00719009
105375547	'LOC105375547'	lncRNA	3.31363	0.000800494
105375591	'LOC105375591'	lncRNA	1.30417	0.00200437
105375631	'LOC105375631'	lncRNA	2.28899	0.000388309
105375674	'LOC105375674'	lncRNA	-3.09362	0.00101487
105375724	'LOC105375724'	lncRNA	-2.44992	8.00298e-64
105375889	'LOC105375889'	lncRNA	5.3918	0.00498928
105375912	'LOC105375912'	lncRNA	5.55406	4.93787e-09
105375913	'LOC105375913'	lncRNA	5.59483	1.21083e-149
105375914	'LOC105375914'	lncRNA	4.88167	2.39509e-203
105375981	'LOC105375981'	lncRNA	1.14562	0.0225571
105375985	'LOC105375985'	lncRNA	-4.0387	0.0225208
105376014	'LOC105376014'	lncRNA	4.10474	1.72843e-190
105376059		lncRNA	-1.17052	5.39789e-06
105376093	'LOC105376093'	lncRNA	1.44255	0.00577362
105376095	'LOC105376095'	lncRNA	1.39096	0.000444323
105376217	'LOC105376217'	lncRNA	1.07075	0.0248001
105376222	'LOC105376222'	lncRNA	3.05159	1.30438e-19
105376223	'LOC105376223'	lncRNA	2.72463	1.48136e-08
105376241	'LOC105376241'	lncRNA	-1.38955	0.0113929
105376244	'LOC105376244'	lncRNA	1.74929	2.03708e-05
105376278	'LOC105376278'	lncRNA	-1.41249	0.00235996
105376387	'LOC105376387'	lncRNA	2.03806	0.00458402
105376425	'LOC105376425'	lncRNA	1.26686	1.88998e-12
105376541	'LOC105376541'	lncRNA	2.43146	8.17519e-11
105376542	'LOC105376542'	lncRNA	2.56927	4.2917e-10
105376598	'LOC105376598'	lncRNA	-3.92904	9.04342e-08
105376617	'LOC105376617'	lncRNA	1.55466	1.63467e-08
105376707	'LOC105376707'	lncRNA	1.04888	1.46028e-06
105376710	'LOC105376710'	lncRNA	-1.36857	2.87247e-07
105376762	'KAZN-AS1'	lncRNA	5.1865	0.0117379
105376874	'LOC105376874'	lncRNA	-1.73425	0.0123557
105376878	'LOC105376878'	lncRNA	5.83935	0.00525941
105376888	'LOC105376888'	lncRNA	3.80376	0.00483485
105376951	'LOC105376951'	lncRNA	-2.24411	8.87063e-08
105377016	'LOC105377016'	lncRNA	-1.28774	1.19419e-05
105377105	'FLNB-AS1'	lncRNA	-1.64182	0.0187275
105377116	'LOC105377116'	lncRNA	-1.22948	0.00453461
105377123	'LOC105377123'	lncRNA	5.36095	7.05832e-19
105377299	'LOC105377299'	lncRNA	-2.17023	0.000552019
105377320	'LOC105377320'	lncRNA	1.62327	0.0332733
105377347	'LOC105377347'	lncRNA	1.22408	0.000561206
105377441	'LINC02511'	lncRNA	-1.57405	3.79364e-06
105377524	'LOC105377524'	lncRNA	3.70342	1.17139e-11
105377548	'LOC105377548'	lncRNA	5.70856	0.00802139
105377555	'LOC105377555'	lncRNA	1.75309	3.68499e-06
105377616	'LOC105377616'	lncRNA	-1.06157	2.24987e-05
105377712	'LOC105377712'	lncRNA	-4.23891	0.0481044
105377732	'LOC105377732'	lncRNA	-1.56936	9.12374e-22
105377855	'LOC105377855'	lncRNA	1.80985	0.000371261
105377872	'LOC105377872'	lncRNA	1.20264	1.01991e-07
105377989	'LOC105377989'	lncRNA	2.59105	2.04331e-15
105377991	'LOC105377991'	lncRNA	4.87106	0.00282623
105378020	'LINC02528'	lncRNA	5.76867	0.0121917
105378029	'LOC105378029'	lncRNA	-3.0683	0.000788707
105378075	'LOC105378075'	lncRNA	4.06933	2.03912e-06
105378085	'LOC105378085'	lncRNA	4.92651	1.30061e-153
105378211	'LOC105378211'	lncRNA	-1.45801	0.014671
105378228	'LOC105378228'	lncRNA	3.41275	8.43617e-18
105378419	'LOC105378419'	lncRNA	4.69909	1.50602e-10
105378427	'XLOC_008559'	lncRNA	-2.85083	0.0025896
105378531	'LOC105378531'	lncRNA	1.50248	0.000562849
105378541	'LOC105378541'	lncRNA	-4.74924	0.0105006
105378604	'LOC105378604'	lncRNA	3.13974	2.31099e-08
105378772	'LOC105378772'	lncRNA	-4.63122	0.0188662
105378824	'LOC105378824'	lncRNA	1.30903	0.00468772
105378825	'LOC105378825'	lncRNA	1.75726	0.035718
105378828	'LOC105378828'	lncRNA	1.13933	0.0255321
105378833	'LOC105378833'	lncRNA	2.54076	9.53653e-08
105378834	'LOC105378834'	lncRNA	3.18831	0.0268149
105378841	'LOC105378841'	lncRNA	2.22467	3.72409e-21
105378917	'LOC105378917'	lncRNA	2.95766	1.90644e-42
105378929	'LOC105378929'	lncRNA	-4.70373	0.0418681
105378976	'LOC105378976'	lncRNA	2.76578	3.65023e-05
105379030	'LOC105379030'	lncRNA	2.30623	0.000125241
105379219	'FAM85B'	lncRNA	-2.26076	1.29888e-09
105379337	'LOC105379337'	lncRNA	1.46025	0.0123557
105379406	'LOC105379406'	lncRNA	-1.18923	0.00325424
105379413	'LOC105379413'	lncRNA	2.15619	0.00618043
105379524	'LOC105379524'	lncRNA	-1.62091	7.90104e-06
105379880	'LOC105379880'	lncRNA	-1.36241	0.000979421
106144586	'LINC01394'	lncRNA	-1.82222	2.56638e-18
107075116	'MIR3142HG'	lncRNA	5.08432	1.8283e-47
107983976	'LOC107983976'	lncRNA	-1.83842	0.00970899
107984120	'LOC107984120'	lncRNA	1.73506	9.10984e-17
107984200	'LOC107984200'	lncRNA	3.4193	2.08754e-23
107984251	'LOC107984251'	lncRNA	2.37654	8.31056e-32
107984275	'LOC107984275'	lncRNA	1.61598	7.91589e-06
107984282	'LOC107984282'	lncRNA	-3.68396	2.2933e-08
107984301	'LOC107984301'	lncRNA	-2.04298	0.0312846
107984302	'LOC107984302'	lncRNA	1.79031	0.00200437
107984384	'LOC107984384'	lncRNA	2.8359	5.75812e-16
107984461	'LOC107984461'	lncRNA	-1.36264	0.0328303
107984535	'LOC107984535'	lncRNA	-2.71467	0.0332125
107984548	'LOC107984548'	lncRNA	1.34135	0.00460705
107984611	'LOC107984611'	lncRNA	4.20278	9.77491e-07
107984616	'LOC107984616'	lncRNA	-1.87945	1.65311e-22
107984656	'LOC107984656'	lncRNA	-2.27507	0.000920419
107984660	'LOC107984660'	lncRNA	-2.21451	6.46157e-16
107984749	'LOC107984749'	lncRNA	-1.56804	5.36598e-18
107984770	'LOC107984770'	lncRNA	2.29446	7.94272e-12
107984828	'LOC107984828'	lncRNA	-3.26701	0.0467418
107984830	'LOC107984830'	lncRNA	-1.31705	0.00576321
107984960	'LOC107984960'	lncRNA	-1.28042	0.000705911
107985014	'LOC107985014'	lncRNA	1.03864	0.0342447
107985035	'LOC107985035'	lncRNA	4.85337	2.46278e-06
107985040	'LOC107985040'	lncRNA	-1.35436	0.0164852
107985080	'LOC107985080'	lncRNA	1.30753	0.000457753
107985134	'LOC107985134'	lncRNA	-3.28488	0.0326256
107985155	'LOC107985155'	lncRNA	-5.15622	0.000171553
107985174	'LOC107985174'	lncRNA	2.40079	0.000260527
107985236	'LOC107985236'	lncRNA	1.28668	0.000446496
107985263	'LOC107985263'	lncRNA	-1.21554	0.0292347
107985349	'LOC107985349'	lncRNA	-2.22334	1.31244e-07
107985398	'LOC107985398'	lncRNA	4.15155	0.000508496
107985440	'LOC107985440'	lncRNA	-3.24546	0.044889
107985467	'LOC107985467'	lncRNA	7.03278	1.43794e-05
107985568	'LOC107985568'	lncRNA	1.57877	0.00509434
107985594	'LOC107985594'	lncRNA	2.07444	9.26306e-07
107985599	'LOC107985599'	lncRNA	-1.51435	0.00015631
107985779	'LOC107985779'	lncRNA	1.67864	0.000138775
107985780	'LOC107985780'	lncRNA	-1.55918	9.10496e-16
107985787	'LOC107985787'	lncRNA	-2.17504	0.000168733
107985885	'LOC107985885'	lncRNA	1.42378	8.8249e-17
107985924	'LINC01868'	lncRNA	3.27586	0.0207441
107985934	'LOC107985934'	lncRNA	-1.315	0.0132769
107985957	'LOC107985957'	lncRNA	-3.23421	0.0425449
107985980	'LOC107985980'	lncRNA	1.7536	0.00637623
107986009	'LOC107986009'	lncRNA	-1.76273	2.84545e-30
107986010	'LOC107986010'	lncRNA	-1.52057	0.0337621
107986018	'LOC107986018'	lncRNA	-2.42401	0.0135711
107986022	'LOC107986022'	lncRNA	-2.81919	0.0102154
107986087	'LOC107986087'	lncRNA	1.07608	4.98868e-11
107986100	'LINC02018'	lncRNA	-1.07684	2.0974e-18
107986119	'LOC107986119'	lncRNA	1.00197	0.000371261
107986133	'LOC107986133'	lncRNA	-1.3694	0.00137843
107986136	'IL20RB-AS1'	lncRNA	-1.04946	0.0357421
107986170	'LOC107986170'	lncRNA	2.91693	1.10356e-05
107986192	'LOC107986192'	lncRNA	-1.98742	0.0434114
107986249	'LOC107986249'	lncRNA	-1.27109	0.0075791
107986343	'LOC107986343'	lncRNA	1.39923	7.84232e-07
107986408	'LINC02100'	lncRNA	1.09818	0.0167321
107986414	'LOC107986414'	lncRNA	1.47884	8.51198e-06
107986451	'LOC107986451'	lncRNA	1.69461	0.0321931
107986512	'LOC107986512'	lncRNA	-1.93309	0.000292538
107986513	'LOC107986513'	lncRNA	-1.70165	1.10854e-18
107986555	'LOC107986555'	lncRNA	3.15684	1.38221e-11
107986556	'LOC107986556'	lncRNA	1.63723	0.000324854
107986566	'LOC107986566'	lncRNA	2.9512	1.8219e-07
107986603	'LOC107986603'	lncRNA	-1.02711	9.86919e-05
107986606	'LOC107986606'	lncRNA	-2.37515	0.0125922
107986613	'LOC107986613'	lncRNA	-1.98771	0.0280717
107986637	'LOC107986637'	lncRNA	-1.54808	7.59688e-06
107986655	'LOC107986655'	lncRNA	3.77709	1.45333e-108
107986790	'LOC107986790'	lncRNA	1.50421	0.0061771
107986809	'ELN-AS1'	lncRNA	3.05383	0.0110153
107986820	'LOC107986820'	lncRNA	3.53864	3.50196e-13
107986912	'LOC107986912'	lncRNA	-4.48678	0.0237181
107986919	'LOC107986919'	lncRNA	4.37659	0.0014624
107986984	'LOC107986984'	lncRNA	-2.44999	0.00548235
107986989	'LOC107986989'	lncRNA	1.11801	0.000150071
107986990	'LOC107986990'	lncRNA	2.25133	4.2326e-05
107987000	'LOC107987000'	lncRNA	-1.55527	0.0275249
107987015	'LOC107987015'	lncRNA	-1.93508	0.000288313
107987110	'LOC107987110'	lncRNA	-4.35285	0.000164587
107987118	'LOC107987118'	lncRNA	-2.6166	0.0260007
107987121	'LOC107987121'	lncRNA	1.19617	0.0240826
107987142	'LOC107987142'	lncRNA	-4.89937	2.27911e-36
107987152	'LOC107987152'	lncRNA	-1.6915	4.49844e-07
107987171	'LOC107987171'	lncRNA	-3.09361	2.34769e-06
107987234	'LOC107987234'	lncRNA	1.16694	0.00367503
107987247	'LOC107987247'	lncRNA	4.56509	2.47631e-06
107987299	'LOC107987299'	lncRNA	1.92811	1.52572e-08
107987415	'LOC107987415'	lncRNA	-1.89644	7.83739e-11
107987429	'LOC107987429'	lncRNA	3.08397	0.00109156
107987448	'LOC107987448'	lncRNA	-1.62805	0.0324498
10824	'DIAPH2-AS1'	lncRNA	1.24198	0.000472835
110806272	'BTG3-AS1'	lncRNA	6.00006	0.00281108
110806283	'LIF-AS1'	lncRNA	2.22817	0.0136008
111064646	'TPM1-AS'	lncRNA	-1.05549	4.18886e-17
111216284	'BNC2-AS1'	lncRNA	-1.67344	0.0361703
112267884	'LOC112267884'	lncRNA	-1.77057	0.0283994
112267885	'LOC112267885'	lncRNA	-1.00115	0.000989888
112267960	'LOC112267960'	lncRNA	1.45059	0.00622456
112267972	'LOC112267972'	lncRNA	2.69581	0.00136502
112267984	'LOC112267984'	lncRNA	-3.0803	0.00236181
112268014	'LOC112268014'	lncRNA	-1.20095	2.762e-20
112268021	'LOC112268021'	lncRNA	2.00661	0.00369567
112268061	'LOC112268061'	lncRNA	-2.44852	2.19383e-12
112268084	'LOC112268084'	lncRNA	-1.37829	0.00248272
112268122	'LOC112268122'	lncRNA	1.96066	0.00337397
112268124	'LOC112268124'	lncRNA	1.66135	0.0117892
112268196	'LOC112268196'	lncRNA	1.89709	0.000203338
112268235	'LOC112268235'	lncRNA	1.66715	0.00112543
112268267	'LOC112268267'	lncRNA	2.41296	7.39436e-09
112268301	'LOC112268301'	lncRNA	-1.33027	1.19998e-07
112268389	'LOC112268389'	lncRNA	-1.02412	1.32504e-07
112268420	'LOC112268420'	lncRNA	1.45919	0.00856305
112268421	'LOC112268421'	lncRNA	-1.69048	0.00018366
114614	'MIR155HG'	lncRNA	3.15146	6.932e-104
116349	'EXOC3-AS1'	lncRNA	-1.22336	0.00979656
144481	'SOCS2-AS1'	lncRNA	1.70692	1.5402e-45
145694	'LOC145694'	lncRNA	-1.47038	5.82791e-42
147081	'LINC02210'	lncRNA	-2.85034	2.00474e-05
147184	'TMEM99'	lncRNA	-1.13784	0.0458602
149684	'LOC149684'	lncRNA	3.34795	1.54459e-06
149773	'APCDD1L-DT'	lncRNA	1.57408	0.0290355
150759	'LINC00342'	lncRNA	-1.53722	1.1156e-36
150967	'LINC01963'	lncRNA	-1.08515	5.63407e-11
151009	'LINC01106'	lncRNA	-1.78036	2.94545e-10
151877	'MAGI1-IT1'	lncRNA	-2.38248	1.80896e-13
158314	'LINC00475'	lncRNA	-1.48576	0.014554
191585	'PLAC4'	lncRNA	1.74965	0.00212822
196913	'LINC01599'	lncRNA	1.08214	0.00206064
200058	'FLJ23867'	lncRNA	1.04663	8.00019e-15
221883	'HOXA11-AS'	lncRNA	-1.44563	7.84895e-18
221946	'LOC221946'	lncRNA	-4.31476	2.10334e-20
23642	'SNHG1'	lncRNA	-1.10256	8.22669e-10
254896	'LOC254896'	lncRNA	-2.53453	0.0412214
255130	'IGFBP7-AS1'	lncRNA	1.19784	5.10293e-06
25845	'PP7080'	lncRNA	-1.30537	3.21281e-09
282566	'LINC00515'	lncRNA	2.89531	0.0475375
283038	'LOC283038'	lncRNA	-5.248	0.00806912
283104	'SBF2-AS1'	lncRNA	-2.01004	1.06259e-15
283140	'LOC283140'	lncRNA	-1.80924	1.12619e-09
283171	'C11orf44'	lncRNA	-5.27343	0.00628536
283335	'LOC283335'	lncRNA	-1.15556	0.000354412
283392	'TRHDE-AS1'	lncRNA	-1.60336	1.85058e-17
283551	'LINC01588'	lncRNA	1.37028	0.000649061
283553	'LINC00640'	lncRNA	1.76949	0.0253107
284344	'LOC284344'	lncRNA	-1.53711	0.00327564
284454	'LOC284454'	lncRNA	1.42877	1.28159e-31
284751	'LINC01270'	lncRNA	-1.52968	0.00117891
284800	'FAM182A'	lncRNA	-1.72242	0.00516286
285441	'F11-AS1'	lncRNA	-1.16476	0.00178481
285500	'LOC285500'	lncRNA	-1.33121	0.021127
285505	'FAM198B-AS1'	lncRNA	-1.67284	0.00108895
285768	'LINC01622'	lncRNA	-1.51859	9.12622e-07
29931	'LINC00312'	lncRNA	-2.68966	3.50315e-07
339059	'LOC339059'	lncRNA	1.04684	0.00420982
339400	'FLG-AS1'	lncRNA	-1.03784	0.00271823
340037	'PRR7-AS1'	lncRNA	-1.55314	1.46141e-06
347746	'PWARSN'	lncRNA	-2.55268	0.000309908
349160	'LOC349160'	lncRNA	-1.54902	2.31567e-05
3653	'IPW'	lncRNA	-5.86551	0.000477567
387895	'LINC00944'	lncRNA	2.68278	0.0281989
388685	'LINC01138'	lncRNA	1.83484	3.92076e-32
388815	'MIR99AHG'	lncRNA	-1.81224	3.29565e-08
389791	'PTGES2-AS1'	lncRNA	-1.2113	1.16591e-07
400208	'LINC00517'	lncRNA	-1.70053	6.07218e-08
400618	'SOX9-AS1'	lncRNA	5.47083	0.0213646
400945	'LINC01376'	lncRNA	1.61014	2.37602e-08
400946	'LINC00954'	lncRNA	1.21403	0.0041094
400999	'FLJ42351'	lncRNA	-1.30748	0.0138689
401039	'LINC01940'	lncRNA	-1.15313	2.51824e-14
401074	'LINC00960'	lncRNA	-1.05331	8.99779e-07
401093	'MBNL1-AS1'	lncRNA	-1.2308	3.75285e-13
401232	'LINC01011'	lncRNA	1.28571	0.0208775
401296	'LNCRI'	lncRNA	1.97009	0.008198
401398	'POT1-AS1'	lncRNA	-3.01258	0.000760032
407975	'MIR17HG'	lncRNA	1.69654	5.57223e-06
439990	'LINC00857'	lncRNA	-2.0137	3.57514e-07
440078	'FAM66C'	lncRNA	-1.49553	2.89611e-05
440101	'FLJ12825'	lncRNA	-1.53306	0.0328303
440465	'BAIAP2-DT'	lncRNA	-1.90921	6.31252e-19
440896	'LOC440896'	lncRNA	5.56209	0.00416808
441072	'FLJ31104'	lncRNA	1.60782	6.91952e-12
441108	'C5orf56'	lncRNA	2.10888	1.83229e-86
493812	'HCG11'	lncRNA	-1.0014	0.00502652
497258	'BDNF-AS'	lncRNA	-1.63114	4.24941e-18
503538	'A1BG-AS1'	lncRNA	-1.1029	1.74827e-09
503569	'RGMB-AS1'	lncRNA	1.66659	5.89048e-42
51275	'MAPKAPK5-AS1'	lncRNA	-1.16456	0.00512804
550112	'UBA6-AS1'	lncRNA	-1.21791	0.00356774
57234	'LINC00869'	lncRNA	1.08197	2.84538e-11
57291	'DANCR'	lncRNA	-1.69266	8.3962e-06
594842	'HAS2-AS1'	lncRNA	1.62535	0.00874374
641364	'SLC7A11-AS1'	lncRNA	-1.64919	7.49605e-08
642643	'FAM230E'	lncRNA	5.70856	0.00802139
642852	'LOC642852'	lncRNA	-1.69873	7.2046e-31
643401	'PURPL'	lncRNA	-2.47493	1.44045e-16
643650	'LINC00842'	lncRNA	-1.91799	3.67686e-06
643977	'FLJ32255'	lncRNA	1.69048	6.78597e-06
644192	'NR2F2-AS1'	lncRNA	-1.35055	1.38309e-25
646023	'ADORA2A-AS1'	lncRNA	1.75258	2.1208e-06
647979	'NORAD'	lncRNA	-1.02475	6.46157e-16
65072	'CFLAR-AS1'	lncRNA	2.25927	1.01108e-30
678655	'CD27-AS1'	lncRNA	-1.22226	3.29565e-08
723809	'LHFPL3-AS2'	lncRNA	1.74805	0.0111325
728095	'LOC728095'	lncRNA	-3.21974	3.99219e-05
728264	'CARMN'	lncRNA	-1.77975	2.38767e-66
728431	'LINC01137'	lncRNA	1.44454	5.669e-14
728769	'SCAMP1-AS1'	lncRNA	2.1554	7.43525e-28
728855	'LINC00623'	lncRNA	1.19372	0.000197081
729177	'NBAT1'	lncRNA	2.34195	0.0492897
729307	'LINC02510'	lncRNA	-1.7538	0.00670684
729420	'LMO7DN'	lncRNA	-2.36892	2.12242e-09
729732	'LOC729732'	lncRNA	-1.19328	6.48163e-14
730101	'LOC730101'	lncRNA	-2.00773	9.60284e-14
730198	'MEIS1-AS3'	lncRNA	1.72733	0.0261956
731075	'LOC731075'	lncRNA	-1.13298	0.0163925
79940	'LINC00472'	lncRNA	1.44862	2.87511e-27
80099	'C7orf69'	lncRNA	-2.1667	2.2057e-05
80868	'HCG4B'	lncRNA	2.90577	1.80505e-21
83656	'FAM167A-AS1'	lncRNA	1.28807	0.00629541
8420	'SNHG3'	lncRNA	-1.30189	2.00696e-11
84777	'DLGAP1-AS2'	lncRNA	1.09419	0.000177167
84815	'MGC12916'	lncRNA	1.40785	3.52976e-06
90024	'FLJ20021'	lncRNA	-1.63868	0.0255321
91370	'LOC91370'	lncRNA	3.20555	7.66835e-10
91450	'LOC91450'	lncRNA	-1.52722	0.0496736
93463	'LOC93463'	lncRNA	-1.06629	0.000809746
BGIG9606_36109		lncRNA	-1.27647	0.00131731
BGIG9606_36115		lncRNA	1.68088	0.000386304
BGIG9606_36158		lncRNA	1.41953	0.0406013
BGIG9606_36280		lncRNA	1.49231	0.00558025
BGIG9606_36351		lncRNA	5.26493	0.00821438
BGIG9606_36472		lncRNA	2.10839	0.00379845
BGIG9606_36496		lncRNA	1.67075	0.0371869
BGIG9606_36711		lncRNA	2.09936	1.11734e-16
BGIG9606_36720		lncRNA	2.38767	5.43288e-20
BGIG9606_36831		lncRNA	1.65345	0.0472099
BGIG9606_36990		lncRNA	-1.67564	0.00369297
BGIG9606_37139		lncRNA	-1.25692	0.01301
BGIG9606_37250		lncRNA	1.09877	0.0303763
BGIG9606_37269		lncRNA	3.2947	0.00862304
BGIG9606_37271		lncRNA	1.46351	0.00453231
BGIG9606_37290		lncRNA	1.51721	0.0223672
BGIG9606_37392		lncRNA	-1.10249	0.00123486
BGIG9606_37475		lncRNA	1.11704	7.65083e-08
BGIG9606_37692		lncRNA	-1.04335	0.00136738
BGIG9606_37910		lncRNA	-4.52653	0.0350127
BGIG9606_38003		lncRNA	2.04935	0.00375525
BGIG9606_38010		lncRNA	1.08983	0.0212023
BGIG9606_38011		lncRNA	1.84448	0.0237606
BGIG9606_38400		lncRNA	1.7721	1.81891e-06
BGIG9606_38517		lncRNA	6.06487	0.00202722
BGIG9606_38749		lncRNA	-1.1826	0.000428239
BGIG9606_38751		lncRNA	-1.18121	0.00136502
BGIG9606_38803		lncRNA	-2.04613	0.011918
BGIG9606_38811		lncRNA	1.61723	0.0317137
BGIG9606_39033		lncRNA	2.7403	0.0127276
BGIG9606_39171		lncRNA	2.76912	0.000225396
BGIG9606_39229		lncRNA	3.19645	4.72563e-06
BGIG9606_39230		lncRNA	3.61708	0.000493345
BGIG9606_39232		lncRNA	3.5385	0.00434288
BGIG9606_39319		lncRNA	-1.03012	0.0204953
BGIG9606_39369		lncRNA	4.59009	0.000450389
BGIG9606_39478		lncRNA	1.43277	0.000120867
BGIG9606_39495		lncRNA	-1.05327	0.00811995
BGIG9606_39530		lncRNA	3.70098	6.33192e-11
BGIG9606_39537		lncRNA	-1.08682	0.00795695
BGIG9606_39842		lncRNA	2.58806	8.10985e-13
BGIG9606_39870		lncRNA	-5.09321	0.000172247
BGIG9606_39915		lncRNA	1.71872	0.0285256
BGIG9606_39919		lncRNA	3.78732	1.19419e-05
BGIG9606_40125		lncRNA	1.72247	0.0225208
BGIG9606_40405		lncRNA	1.86345	0.00109935
BGIG9606_40518		lncRNA	-2.23744	1.81891e-06
BGIG9606_40570		lncRNA	-1.21249	0.00200328
BGIG9606_40700		lncRNA	3.03267	2.53839e-13
BGIG9606_40848		lncRNA	1.79969	0.0263805
BGIG9606_41001		lncRNA	-5.23485	0.00675932
BGIG9606_41055		lncRNA	2.00382	0.0198553
BGIG9606_41102		lncRNA	-1.41065	0.0324498
BGIG9606_41156		lncRNA	2.46005	0.0325274
BGIG9606_41371		lncRNA	2.56502	0.000721612
BGIG9606_41427		lncRNA	3.63635	0.014611
BGIG9606_41429		lncRNA	5.98585	0.00243897
BGIG9606_41430		lncRNA	4.94482	0.0237057
BGIG9606_41917		lncRNA	7.30244	2.01981e-06
BGIG9606_41927		lncRNA	1.82668	0.0328563
BGIG9606_41977		lncRNA	-4.03132	0.0182244
BGIG9606_41993		lncRNA	-1.14546	0.0280949
BGIG9606_41996		lncRNA	-2.08731	7.69655e-06
BGIG9606_42069		lncRNA	3.15673	1.01085e-10
BGIG9606_42151		lncRNA	2.34714	0.00168836
BGIG9606_42177		lncRNA	1.44783	2.96957e-11
BGIG9606_42257		lncRNA	1.56547	3.83104e-05
BGIG9606_42259		lncRNA	1.79209	0.000925528
BGIG9606_42453		lncRNA	1.97947	7.6067e-06
BGIG9606_42480		lncRNA	-2.85936	3.50886e-23
BGIG9606_42558		lncRNA	2.24317	1.77762e-07
BGIG9606_42561		lncRNA	-1.55299	5.3201e-05
BGIG9606_42566		lncRNA	-3.44897	0.0194322
BGIG9606_42700		lncRNA	1.23408	1.67522e-05
BGIG9606_42811		lncRNA	1.42131	1.78376e-08
BGIG9606_42833		lncRNA	1.8336	0.00928174
BGIG9606_42994		lncRNA	-1.21383	0.0135045
BGIG9606_43013		lncRNA	3.98236	0.00385148
BGIG9606_43015		lncRNA	4.66358	1.85676e-56
BGIG9606_43016		lncRNA	5.18525	2.09723e-36
BGIG9606_43105		lncRNA	-1.9243	2.08375e-08
BGIG9606_43318		lncRNA	4.81094	0.00329558
BGIG9606_43436		lncRNA	-1.94407	0.00762117
BGIG9606_43465		lncRNA	2.86476	6.64676e-24
BGIG9606_43582		lncRNA	3.88291	4.24601e-17
BGIG9606_43587		lncRNA	2.21205	0.00131656
BGIG9606_43636		lncRNA	-2.08267	0.0483195
BGIG9606_43991		lncRNA	1.46214	0.00525941
BGIG9606_44033		lncRNA	1.37811	0.002978
BGIG9606_44384		lncRNA	6.50654	0.000208142
BGIG9606_44549		lncRNA	1.66141	1.26533e-12
BGIG9606_44684		lncRNA	-2.44958	2.24066e-06
BGIG9606_44774		lncRNA	3.69548	0.00382388
BGIG9606_44815		lncRNA	-1.00555	1.11629e-10
BGIG9606_44998		lncRNA	-1.37632	0.0362093
BGIG9606_45107		lncRNA	-3.14845	0.000212648
BGIG9606_45309		lncRNA	1.43771	0.0354138
BGIG9606_45363		lncRNA	-1.38532	0.00139947
BGIG9606_45734		lncRNA	2.67321	1.55554e-18
BGIG9606_45803		lncRNA	2.89717	0.0493395
BGIG9606_45806		lncRNA	-1.26654	0.0112114
BGIG9606_45914		lncRNA	2.36027	0.00548531
BGIG9606_45917		lncRNA	1.60166	0.0091726
BGIG9606_46096		lncRNA	1.38207	0.000326088
BGIG9606_46097		lncRNA	1.60318	0.0303763
BGIG9606_46137		lncRNA	1.57572	3.29565e-08
BGIG9606_46234		lncRNA	1.32358	0.0483678
BGIG9606_46377		lncRNA	3.06563	9.20591e-14
BGIG9606_46378		lncRNA	3.61927	0.0432452
BGIG9606_46482		lncRNA	2.36494	6.44496e-07
BGIG9606_46602		lncRNA	-1.39482	0.0102741
BGIG9606_46638		lncRNA	2.87913	0.00187918
BGIG9606_46653		lncRNA	-1.88148	0.00953268
BGIG9606_46661		lncRNA	2.18683	0.000808345
BGIG9606_46807		lncRNA	-1.52759	0.0024823
BGIG9606_46868		lncRNA	2.86785	0.00173016
BGIG9606_46890		lncRNA	4.61876	2.76282e-23
BGIG9606_47014		lncRNA	-1.55188	1.69719e-05
BGIG9606_47241		lncRNA	2.13096	9.70991e-11
BGIG9606_47281		lncRNA	1.16085	0.00327564
BGIG9606_47400		lncRNA	-1.2574	0.0377787
BGIG9606_47693		lncRNA	1.89185	0.00137843
BGIG9606_47718		lncRNA	1.05508	0.000131528
BGIG9606_47880		lncRNA	2.87672	0.000323894
BGIG9606_48172		lncRNA	2.9843	0.044889
BGIG9606_48250		lncRNA	-1.76736	5.17276e-06
BGIG9606_48311		lncRNA	5.13838	0.000822499
BGIG9606_48597		lncRNA	4.97392	4.87542e-05
BGIG9606_48622		lncRNA	1.47808	0.000469172
BGIG9606_48649		lncRNA	1.37212	1.47342e-05
BGIG9606_48767		lncRNA	1.26171	0.0039276
BGIG9606_48795		lncRNA	1.05074	0.0260277
BGIG9606_48899		lncRNA	-4.3405	0.0371869
BGIG9606_48935		lncRNA	-1.63011	4.25896e-05
BGIG9606_48943		lncRNA	-1.67109	0.0145677
BGIG9606_49042		lncRNA	-2.09925	0.0175543
BGIG9606_49072		lncRNA	3.93883	8.16605e-24
BGIG9606_49209		lncRNA	-1.47395	4.07335e-06
BGIG9606_49358		lncRNA	-2.51691	0.0160524
BGIG9606_49727		lncRNA	-1.056	0.000289411
BGIG9606_49761		lncRNA	-1.0979	0.000183002
BGIG9606_49789		lncRNA	3.4894	0.0210203
BGIG9606_49959		lncRNA	1.66289	1.9424e-10
BGIG9606_50074		lncRNA	-3.17214	7.52819e-12
BGIG9606_50211		lncRNA	2.34282	0.00510381
BGIG9606_50212		lncRNA	1.42842	0.0111921
BGIG9606_50213		lncRNA	1.0269	0.000350542
BGIG9606_50219		lncRNA	2.76898	0.0371869
BGIG9606_50266		lncRNA	1.51482	6.44496e-07
BGIG9606_50329		lncRNA	2.07475	0.0270513
BGIG9606_50424		lncRNA	-1.7636	0.0482385
BGIG9606_50543		lncRNA	4.26309	0.00629517
BGIG9606_50568		lncRNA	1.28231	0.0313022
BGIG9606_50661		lncRNA	6.42519	0.000303808
BGIG9606_50697		lncRNA	2.36928	0.00636394
BGIG9606_50703		lncRNA	-1.05829	0.000589473
BGIG9606_50714		lncRNA	-1.88784	0.0456179
BGIG9606_50737		lncRNA	-1.71559	0.00275687
BGIG9606_50922		lncRNA	-1.43573	0.0019422
BGIG9606_51108		lncRNA	2.95492	7.64819e-30
BGIG9606_51120		lncRNA	3.52786	2.57589e-42
BGIG9606_51458		lncRNA	-2.70033	0.0432254
BGIG9606_51523		lncRNA	1.61132	0.019586
BGIG9606_51524		lncRNA	1.2105	2.0581e-30
BGIG9606_51987		lncRNA	-1.32943	0.00413235
BGIG9606_52125		lncRNA	-2.63371	0.0125667
BGIG9606_52387		lncRNA	-1.23994	4.9368e-09
BGIG9606_52389		lncRNA	-1.55159	0.000363062
BGIG9606_52961		lncRNA	1.26879	0.0401056
BGIG9606_53221		lncRNA	2.76499	0.0109853
BGIG9606_53243		lncRNA	-1.75624	0.0479742
BGIG9606_54102		lncRNA	-1.31575	0.024102
BGIG9606_54121		lncRNA	2.9875	3.05936e-08
BGIG9606_54135		lncRNA	-1.22299	0.0463769
BGIG9606_54190		lncRNA	2.59505	0.0216509
BGIG9606_54197		lncRNA	2.4096	3.70861e-11
BGIG9606_54327		lncRNA	-1.3536	0.000208142
BGIG9606_54332		lncRNA	2.14097	1.16574e-09
BGIG9606_55188		lncRNA	1.56937	3.3856e-05
BGIG9606_55353		lncRNA	-2.7334	3.63289e-40
BGIG9606_55355		lncRNA	-1.68695	4.09965e-08
BGIG9606_55363		lncRNA	-1.0642	0.00282275
BGIG9606_55512		lncRNA	-1.76647	0.000424222
BGIG9606_55515		lncRNA	1.66147	0.0306358
BGIG9606_55565		lncRNA	3.31479	0.0168732
BGIG9606_55568		lncRNA	-4.79954	0.0295074
BGIG9606_55600		lncRNA	2.65869	0.00851267
BGIG9606_55620		lncRNA	1.00725	0.0394739
BGIG9606_55666		lncRNA	-1.96008	0.011228
BGIG9606_55667		lncRNA	1.36836	1.3943e-11
BGIG9606_55668		lncRNA	1.15172	3.32302e-09
BGIG9606_55781		lncRNA	-5.5094	0.00455378
BGIG9606_55786		lncRNA	-1.0108	0.0371869
BGIG9606_55844		lncRNA	-1.18099	0.011228
BGIG9606_55871		lncRNA	4.22402	2.70785e-41
BGIG9606_55891		lncRNA	-2.04357	0.000146083
BGIG9606_55910		lncRNA	-1.92676	0.00575981
BGIG9606_55980		lncRNA	-1.30616	0.00011138
BGIG9606_55981		lncRNA	-1.58443	0.00413785
BGIG9606_56030		lncRNA	-1.4622	0.0194322
BGIG9606_56119		lncRNA	1.97598	0.00317217
BGIG9606_56208		lncRNA	1.41184	0.00134638
BGIG9606_56209		lncRNA	3.01618	0.0290764
BGIG9606_56256		lncRNA	1.43547	0.000141459
BGIG9606_56435		lncRNA	4.46263	1.65371e-07
BGIG9606_56436		lncRNA	3.86548	3.78886e-09
BGIG9606_57417		lncRNA	2.02699	0.00631016
BGIG9606_59767		lncRNA	-5.09409	0.0109501
BGIG9606_59827		lncRNA	5.47774	0.0282184
BGIG9606_59828		lncRNA	5.17435	0.000822686
BGIG9606_60498		lncRNA	7.06122	1.46312e-05
BGIG9606_61193		lncRNA	4.10873	3.48528e-09
BGIG9606_61597		lncRNA	-1.72462	2.88234e-08
BGIG9606_62001		lncRNA	6.07844	0.00261545
BGIG9606_62261		lncRNA	-5.8471	0.000499874
BGIG9606_62639		lncRNA	-3.54902	0.00035392
BGIG9606_62979		lncRNA	-2.62481	0.00420982
BGIG9606_64010		lncRNA	-2.41031	0.0270926
BGIG9606_64216		lncRNA	2.24321	0.000290135
BGIG9606_64218		lncRNA	2.01821	0.00798263
BGIG9606_64221		lncRNA	2.6367	0.0160524
BGIG9606_64222		lncRNA	2.42506	0.0468718
BGIG9606_64446		lncRNA	3.01072	0.00331186
BGIG9606_65432		lncRNA	3.43409	0.000253232
BGIG9606_65435		lncRNA	3.7269	0.000551661
BGIG9606_65436		lncRNA	5.05986	0.017417
BGIG9606_65582		lncRNA	4.75495	0.00871201
BGIG9606_65836		lncRNA	3.37368	0.00613741
BGIG9606_66067		lncRNA	-3.64417	0.00113015
BGIG9606_66223		lncRNA	-2.44166	0.0498933
BGIG9606_66224		lncRNA	5.74114	0.00797954
BGIG9606_66227		lncRNA	5.05648	0.0210203
BGIG9606_66229		lncRNA	5.26493	0.00821438
BGIG9606_66230		lncRNA	5.8344	0.00518918
BGIG9606_66233		lncRNA	3.36584	0.000329722
BGIG9606_66234		lncRNA	3.85802	3.8833e-07
BGIG9606_66240		lncRNA	4.90828	6.68418e-05
BGIG9606_66241		lncRNA	3.63899	7.70324e-05
BGIG9606_66243		lncRNA	4.5243	5.15679e-05
BGIG9606_66244		lncRNA	3.09926	2.31099e-08
BGIG9606_66245		lncRNA	2.64339	0.0237606
BGIG9606_66246		lncRNA	3.1166	0.000659294
BGIG9606_66247		lncRNA	3.87256	2.58572e-20
BGIG9606_66248		lncRNA	3.31636	3.48276e-14
BGIG9606_66492		lncRNA	-2.0238	0.00555819
BGIG9606_66731		lncRNA	3.1836	6.13163e-22
BGIG9606_66841		lncRNA	1.67348	0.0434517
BGIG9606_67210		lncRNA	-1.45738	0.0110047
BGIG9606_67902		lncRNA	2.25163	0.000159317
BGIG9606_67956		lncRNA	3.13099	1.1298e-05
BGIG9606_68838		lncRNA	-2.0375	0.000657703

## Sheet: 12 hpi
Gene ID	Gene Symbol	Type	Log2FoldChange	Qvalue
100093630	'SNHG8'	lncRNA	-1.36558	9.86027e-11
100124700	'HOTAIR'	lncRNA	-1.33388	2.95389e-12
100126270	'FMR1-AS1'	lncRNA	3.34049	1.92067e-16
100127888	'SLCO4A1-AS1'	lncRNA	2.22343	3.14692e-10
100128054	'PLCE1-AS1'	lncRNA	-3.30213	6.57417e-28
100128252	'ZNF667-AS1'	lncRNA	-1.42066	2.30649e-06
100128560	'MYHAS'	lncRNA	-5.6811	0.00147058
100128770	'LOC100128770'	lncRNA	3.10203	0.000391929
100128890	'FAM66B'	lncRNA	-1.33838	2.73235e-08
100129029	'PKP4-AS1'	lncRNA	-1.65598	0.000157186
100129034	'LOC100129034'	lncRNA	-1.42819	2.49557e-64
100129060	'SEMA3F-AS1'	lncRNA	-1.45697	0.000436251
100129129	'LOC100129129'	lncRNA	-1.20826	6.20069e-20
100129148	'LOC100129148'	lncRNA	-1.05145	0.000163221
100129518	'SOD2-OT1'	lncRNA	2.29986	6.47998e-06
100129550	'LINC02035'	lncRNA	-6.92392	7.98567e-06
100129781	'MIR193BHG'	lncRNA	-2.20973	3.14499e-26
100129858	'SCOC-AS1'	lncRNA	1.60895	0.00996688
100130111	'LOC100130111'	lncRNA	2.21687	0.00484713
100130417	'LINC02593'	lncRNA	-1.13697	0.0447814
100130476	'LOC100130476'	lncRNA	1.3229	0.00244592
100130889	'PSORS1C3'	lncRNA	1.14881	5.40429e-07
100131060	'LINC01135'	lncRNA	1.21329	0.00211519
100131094	'DPP9-AS1'	lncRNA	-1.14597	0.0245937
100131234	'MIR181A1HG'	lncRNA	-1.29248	1.18536e-16
100131395	'LOC100131395'	lncRNA	-1.00655	7.90331e-06
100131733	'USP30-AS1'	lncRNA	5.44527	9.04346e-05
100132677	'BSN-DT'	lncRNA	1.84906	0.00272496
100132891	'MSC-AS1'	lncRNA	1.55087	0.00819809
100133172	'FAM66A'	lncRNA	-1.54966	3.27164e-14
100133205	'LINC00240'	lncRNA	1.62288	0.00312481
100133286	'LOC100133286'	lncRNA	2.96909	0.000806577
100133319	'PRO1804'	lncRNA	-1.39094	0.0313262
100133612	'LINC01134'	lncRNA	1.33336	6.91452e-06
100133991	'MAP3K14-AS1'	lncRNA	-1.45936	2.80567e-07
100134868	'LOC100134868'	lncRNA	-1.17874	1.88802e-08
100144602	'EPHA5-AS1'	lncRNA	-2.48626	4.5044e-37
100144604	'LINC00930'	lncRNA	2.38077	0.0117243
100174949	'TRIM59-IFT80'	lncRNA	-1.43003	1.2281e-19
100233209	'PCED1B-AS1'	lncRNA	-1.93636	0.0177703
100287314	'LINC00941'	lncRNA	1.0024	2.34439e-12
100287765	'LINC00630'	lncRNA	-2.6976	1.84121e-05
100287837	'LOC100287837'	lncRNA	-1.73157	7.53055e-06
100288123	'LOC100288123'	lncRNA	-1.01384	0.0446227
100288152	'SLC9A3-AS1'	lncRNA	-1.36968	2.73052e-23
100288181	'LNCOC1'	lncRNA	-1.35555	1.85527e-07
100288432	'IL10RB-DT'	lncRNA	1.56888	1.93867e-11
100288730	'PAN3-AS1'	lncRNA	1.36584	0.0124903
100288911	'LOC100288911'	lncRNA	-4.51152	6.72952e-05
100289098	'GS1-124K5.4'	lncRNA	1.83637	5.17056e-11
100289274	'DNAJC3-DT'	lncRNA	1.46855	7.03252e-08
100289373	'UBAC2-AS1'	lncRNA	1.23384	1.89339e-05
100289650	'PSG8-AS1'	lncRNA	-2.31013	3.04539e-20
100292680	'LINC00942'	lncRNA	1.63716	8.13584e-06
100294362	'LOC100294362'	lncRNA	1.45099	9.19557e-52
100379345	'MIR181A2HG'	lncRNA	-1.09791	0.00218692
100379571	'BACE1-AS'	lncRNA	-1.53015	3.04681e-10
100379661	'GRIK1-AS2'	lncRNA	2.38633	0.000164366
100499194	'LOC100499194'	lncRNA	-2.23989	0.0427312
100499466	'LINC00674'	lncRNA	-1.2893	1.36634e-33
100505501	'LOC100505501'	lncRNA	-3.42561	4.87529e-22
100505532	'LINC01301'	lncRNA	1.66134	0.000403759
100505549	'LOC100505549'	lncRNA	-1.47538	0.00105631
100505561	'LINC00866'	lncRNA	6.35485	3.98799e-05
100505576	'LINC00672'	lncRNA	-2.60699	2.48885e-06
100505592	'GAPLINC'	lncRNA	1.42964	0.0146946
100505622	'LOC100505622'	lncRNA	2.13085	5.35886e-12
100505625	'LINC02102'	lncRNA	1.16897	0.00345667
100505633	'LINC01133'	lncRNA	-2.13636	1.94577e-44
100505641	'FGD5-AS1'	lncRNA	-1.09308	1.05087e-28
100505702	'LINC01094'	lncRNA	-2.40467	1.96992e-09
100505716	'LOC100505716'	lncRNA	-1.25064	0.0101423
100505736	'LOC100505736'	lncRNA	-2.57331	0.000293911
100505768	'LINC01364'	lncRNA	2.89805	1.69284e-25
100505806	'SNHG18'	lncRNA	-2.15918	4.07325e-67
100505912	'LOC100505912'	lncRNA	3.41008	0.00649019
100505918	'LOC100505918'	lncRNA	3.71587	0.0320703
100505933	'ADD3-AS1'	lncRNA	2.56967	0.000218625
100505994	'LUCAT1'	lncRNA	1.00734	0.000938239
100506022	'LOC100506022'	lncRNA	-2.59822	0.00186506
100506033	'PTOV1-AS1'	lncRNA	1.31781	0.0164157
100506082	'LOC100506082'	lncRNA	2.05302	0.00838882
100506314	'GPRC5D-AS1'	lncRNA	-1.92275	1.78045e-44
100506325	'SP2-AS1'	lncRNA	-1.21602	0.000885872
100506328	'LINC01127'	lncRNA	5.50769	0.015374
100506365	'OTUD6B-AS1'	lncRNA	-1.30582	0.000314409
100506385	'LINC01426'	lncRNA	-1.035	0.0408009
100506428	'CBR3-AS1'	lncRNA	1.95713	2.16577e-57
100506495	'LIFR-AS1'	lncRNA	1.70038	0.000175073
100506532	'LOC100506532'	lncRNA	3.54294	3.17884e-07
100506571	'LOC100506571'	lncRNA	1.05574	1.745e-06
100506649	'PXN-AS1'	lncRNA	-1.35598	0.00165869
100506660	'DDX11-AS1'	lncRNA	1.03238	1.04288e-08
100506668	'NRAV'	lncRNA	-1.19177	4.90539e-09
100506697	'LINC00327'	lncRNA	-1.49517	6.15743e-07
100506804	'LOC100506804'	lncRNA	1.31996	0.00100917
100506826	'MYLK-AS1'	lncRNA	-1.21841	1.08014e-44
100506844	'GIHCG'	lncRNA	-1.70563	0.000525825
100506895	'LUARIS'	lncRNA	-1.44206	0.00474186
100506901	'LL0XNC01-250H12.3'	lncRNA	-1.02957	7.61084e-05
100506985	'LOC100506985'	lncRNA	-1.88859	0.0033053
100507057	'MELTF-AS1'	lncRNA	-1.77377	0.003684
100507065	'LOC100507065'	lncRNA	2.05184	0.000815482
100507099	'FRY-AS1'	lncRNA	-1.87598	1.39866e-07
100507117	'ASAP1-IT2'	lncRNA	-1.32226	0.000506474
100507156	'LOC100507156'	lncRNA	-2.70172	5.17154e-39
100507171	'BOLA3-AS1'	lncRNA	-1.17938	0.000558653
100507246	'SNHG16'	lncRNA	-1.06328	4.42798e-30
100507398	'INTS6-AS1'	lncRNA	1.62919	1.26534e-05
100507507	'LOC100507507'	lncRNA	-1.08524	7.52151e-05
100507516	'LOC100507516'	lncRNA	-1.28864	2.9641e-08
100507533	'SOX21-AS1'	lncRNA	5.44915	0.0140682
100507554	'LOC100507554'	lncRNA	1.22931	0.000465362
100507602	'TRIM52-AS1'	lncRNA	-1.00721	0.0485247
100507642	'LOC100507642'	lncRNA	-4.6718	0.0388679
100526830	'SLX1A-SULT1A3'	lncRNA	1.048	0.000806577
100526833	'SEPT5-GP1BB'	lncRNA	-1.72926	5.13249e-05
100532732	'MSH5-SAPCD1'	lncRNA	-1.70977	2.69202e-09
100532746	'PPT2-EGFL8'	lncRNA	-1.68852	1.50284e-07
100533975	'SLMO2-ATP5E'	lncRNA	-1.17284	0.00639462
100534595	'HNRNPUL2-BSCL2'	lncRNA	-1.1752	2.35537e-15
100652759	'PRICKLE2-AS1'	lncRNA	2.28334	0.00665374
100750247	'HIF1A-AS2'	lncRNA	-2.45766	0.0050503
100775104	'KLHL7-DT'	lncRNA	1.66543	0.025243
100775107	'RBM5-AS1'	lncRNA	-1.93619	0.000416612
100873065	'PTCHD1-AS'	lncRNA	1.70637	8.81565e-05
100874012	'NAV2-AS5'	lncRNA	-2.92017	1.3319e-07
100874018	'EPN2-AS1'	lncRNA	-1.52963	0.0222447
100874054	'FALEC'	lncRNA	1.39368	0.000274453
100874069	'STK24-AS1'	lncRNA	1.88829	6.38265e-06
100874093	'BRWD1-AS1'	lncRNA	1.64505	0.0257902
100874322	'BACH1-IT2'	lncRNA	1.30927	2.13286e-05
100874323	'HOXA10-AS'	lncRNA	-1.95878	9.897e-17
100874364	'HOXC-AS2'	lncRNA	-1.56944	0.011131
100874365	'HOXC-AS3'	lncRNA	-1.68304	0.0336013
100874433	'IQCJ-SCHIP1-AS1'	lncRNA	-3.19623	2.25816e-05
100996255	'LINC02256'	lncRNA	-1.72196	3.16261e-05
100996437	'LOC100996437'	lncRNA	-1.41081	0.00021102
100996485	'C5orf66'	lncRNA	-1.04425	8.54524e-10
100996609	'LINC01436'	lncRNA	5.71966	0.00540065
101060632	'LOC101060632'	lncRNA	-1.30097	0.000172973
101448202	'LOC101448202'	lncRNA	-2.77886	7.16464e-78
101730217	'SPECC1L-ADORA2A'	lncRNA	1.29053	0.0108039
101926887	'LOC101926887'	lncRNA	3.41358	1.11927e-88
101926896	'GLIS2-AS1'	lncRNA	1.76822	0.010643
101926900	'DNAJB5-DT'	lncRNA	3.60811	8.60469e-05
101926904	'LINC01265'	lncRNA	3.21471	1.33088e-05
101926943	'LOC101926943'	lncRNA	-1.57296	0.00576765
101926974	'LOC101926974'	lncRNA	1.36491	3.16916e-11
101927027	'LOC101927027'	lncRNA	1.35316	1.63323e-26
101927043	'LOC101927043'	lncRNA	1.17078	2.12901e-06
101927056	'LOC101927056'	lncRNA	-1.05191	4.44856e-51
101927060	'LOC101927060'	lncRNA	-1.14318	3.15271e-39
101927078	'LOC101927078'	lncRNA	-4.43647	0.0217026
101927096	'CLMAT3'	lncRNA	-1.46731	0.00017908
101927167	'GATA2-AS1'	lncRNA	-1.01412	5.5533e-20
101927263	'LOC101927263'	lncRNA	-1.13198	0.0025654
101927288	'MANEA-DT'	lncRNA	1.23007	5.16781e-05
101927300	'LOC101927300'	lncRNA	1.23504	0.000693029
101927354	'LOC101927354'	lncRNA	4.29557	9.9974e-09
101927410	'LOC101927410'	lncRNA	-1.66007	0.00431687
101927413	'LOC101927413'	lncRNA	7.05575	1.09114e-06
101927450	'LOC101927450'	lncRNA	-3.20357	1.27295e-07
101927468	'LOC101927468'	lncRNA	4.16585	3.53622e-06
101927472	'LOC101927472'	lncRNA	2.0747	2.80334e-41
101927505	'LINC02348'	lncRNA	3.71428	0.00645704
101927543	'LOC101927543'	lncRNA	-1.51306	0.00765808
101927550	'LOC101927550'	lncRNA	-1.13781	5.63169e-05
101927571	'LOC101927571'	lncRNA	1.49155	0.00907566
101927588	'LOC101927588'	lncRNA	3.90849	5.71079e-08
101927605	'LOC101927605'	lncRNA	-1.54755	0.00809584
101927623	'LOC101927623'	lncRNA	1.12791	0.000282435
101927642	'LINC01444'	lncRNA	-1.68184	1.00192e-35
101927647	'LOC101927647'	lncRNA	-1.54435	1.90947e-17
101927686	'LINC02541'	lncRNA	-1.23311	0.0483449
101927790	'LOC101927790'	lncRNA	-5.80927	0.000505271
101927861	'LINC01293'	lncRNA	-3.61765	0.00494585
101927868	'GRK5-IT1'	lncRNA	-1.02964	0.00958747
101927905	'LINC02449'	lncRNA	-1.22417	6.2568e-12
101927957	'LINC01572'	lncRNA	-1.09559	1.46495e-06
101927978	'LOC101927978'	lncRNA	-1.12179	3.62305e-15
101927979	'LOC101927979'	lncRNA	-1.06104	8.0361e-05
101928001	'PRKCA-AS1'	lncRNA	-2.75951	6.67805e-12
101928032	'LOC101928032'	lncRNA	2.31089	1.85726e-08
101928034	'LOC101928034'	lncRNA	-2.02265	1.68494e-10
101928053	'LOC101928053'	lncRNA	-1.49983	5.56243e-11
101928058	'LOC101928058'	lncRNA	1.0995	4.74895e-05
101928096	'LOC101928096'	lncRNA	1.10388	1.08785e-09
101928104	'LINC01482'	lncRNA	2.42877	5.60233e-08
101928152	'LOC101928152'	lncRNA	-1.60569	1.68446e-32
101928173	'LINC01943'	lncRNA	-2.12454	1.82573e-17
101928180	'LOC101928180'	lncRNA	5.59983	0.00130585
101928188	'LOC101928188'	lncRNA	-1.75239	2.39024e-12
101928337	'PTCSC2'	lncRNA	-1.11584	2.14065e-11
101928351	'LOC101928351'	lncRNA	-2.98087	2.18035e-16
101928387	'LOC101928387'	lncRNA	1.25335	0.000536702
101928433	'LOC101928433'	lncRNA	-2.72189	7.97182e-19
101928438	'LOC101928438'	lncRNA	-2.2473	4.53034e-15
101928445	'LOC101928445'	lncRNA	-2.54948	0.00503466
101928474	'LOC101928474'	lncRNA	-4.82728	0.0241116
101928502	'LOC101928502'	lncRNA	-2.53531	0.0435636
101928554	'LOC101928554'	lncRNA	2.21113	3.28488e-10
101928572	'LOC101928572'	lncRNA	-3.59561	8.92092e-06
101928658	'LOC101928658'	lncRNA	-1.4896	0.00114801
101928682	'LOC101928682'	lncRNA	1.00127	2.07816e-05
101928710	'SCAT1'	lncRNA	3.646	1.52742e-06
101928716	'LOC101928716'	lncRNA	1.22381	0.0146946
101928741	'LINC02065'	lncRNA	3.04881	0.0488704
101928751	'LINC01657'	lncRNA	4.34691	0.0127701
101928816	'LOC101928816'	lncRNA	1.60255	1.75639e-27
101928837	'LOC101928837'	lncRNA	3.7029	3.43843e-18
101928864	'LOC101928864'	lncRNA	2.77957	0.00134205
101928895	'LINC01786'	lncRNA	-1.23578	0.000302429
101928940	'LOC101928940'	lncRNA	2.70879	3.83345e-15
101928994	'LOC101928994'	lncRNA	-4.68639	0.0403091
101929028	'LOC101929028'	lncRNA	-2.27236	2.12935e-09
101929072	'MICA-AS1'	lncRNA	1.47092	2.01366e-09
101929095	'LOC101929095'	lncRNA	1.74056	0.000671098
101929142	'LOC101929142'	lncRNA	6.95123	4.16643e-19
101929151	'LINC02204'	lncRNA	2.14376	5.98658e-15
101929159	'DENND6A-DT'	lncRNA	2.63861	0.0254646
101929173	'THSD4-AS2'	lncRNA	-1.2169	0.00610443
101929184	'LINC01031'	lncRNA	3.13763	4.14147e-18
101929185	'LOC101929185'	lncRNA	-1.6621	1.66972e-21
101929191	'LINCR-0001'	lncRNA	2.42327	2.10235e-08
101929196	'THSD4-AS1'	lncRNA	-3.26484	1.20173e-06
101929202	'MKX-AS1'	lncRNA	-2.29603	0.018164
101929204	'LOC101929204'	lncRNA	-1.03317	5.84137e-09
101929295	'LOC101929295'	lncRNA	3.08312	0.0145966
101929307	'LOC101929307'	lncRNA	-1.78546	0.0214574
101929319	'LOC101929319'	lncRNA	5.91179	0.00226666
101929338	'SEMA5A-AS1'	lncRNA	-1.5846	9.41055e-11
101929356	'LOC101929356'	lncRNA	1.01326	3.09214e-05
101929418	'LOC101929418'	lncRNA	1.16447	0.0153135
101929423	'MEF2C-AS1'	lncRNA	2.99002	1.72449e-60
101929444	'LOC101929444'	lncRNA	-1.68224	1.11061e-12
101929475	'ITGB1-DT'	lncRNA	1.3999	2.9717e-11
101929494	'LOC101929494'	lncRNA	-1.53611	2.36637e-06
101929504	'LINC02544'	lncRNA	-1.99063	4.41187e-15
101929541	'LOC101929541'	lncRNA	1.77555	0.0409931
101929559	'LINC00211'	lncRNA	-2.75693	0.000632176
101929586	'LOC101929586'	lncRNA	-2.59109	0.000541834
101929609	'LOC101929609'	lncRNA	1.06399	0.00547006
101929655	'TMC3-AS1'	lncRNA	-1.90395	1.93911e-10
101929680	'LOC101929680'	lncRNA	-2.45977	2.0496e-10
101929705	'LOC101929705'	lncRNA	2.05309	6.05107e-05
101929719	'LOC101929719'	lncRNA	-2.14547	1.32292e-14
101929736	'LINC01372'	lncRNA	1.53939	0.000648697
101929741	'LOC101929741'	lncRNA	1.82098	4.25865e-05
101929768	'OSMR-AS1'	lncRNA	1.3437	5.41155e-44
101930085	'LOC101930085'	lncRNA	-1.18399	1.40769e-06
101930370	'LOC101930370'	lncRNA	2.0198	4.61511e-18
101930496	'LOC101930496'	lncRNA	2.88601	0.000236826
102238594	'SPACA6P-AS'	lncRNA	2.0036	0.00157479
102477328	'LINC02056'	lncRNA	1.48665	0.00162026
102659353	'THRIL'	lncRNA	-1.76764	2.52422e-07
102723331	'LOC102723331'	lncRNA	-1.53961	5.21388e-05
102723348	'LOC102723348'	lncRNA	2.7318	9.41792e-05
102723381	'LOC102723381'	lncRNA	-1.83571	0.0134944
102723401	'LOC102723401'	lncRNA	-1.20505	2.18218e-05
102723458	'LOC102723458'	lncRNA	1.52332	5.32506e-08
102723481	'LINC02206'	lncRNA	-2.55148	1.86127e-13
102723507	'LOC102723507'	lncRNA	3.98362	3.44239e-07
102723543	'LOC102723543'	lncRNA	-1.91631	0.00163062
102723591	'LOC102723591'	lncRNA	-1.83341	6.01006e-05
102723640	'LINC02259'	lncRNA	1.70789	1.77725e-05
102723648	'LOC102723648'	lncRNA	1.57431	5.89383e-05
102723663	'LOC102723663'	lncRNA	-1.64647	1.71449e-23
102723690	'LOC102723690'	lncRNA	-3.99759	2.31383e-16
102723696	'LOC102723696'	lncRNA	-2.40174	2.70816e-06
102723759	'LOC102723759'	lncRNA	1.34035	0.0385828
102723761	'LOC102723761'	lncRNA	2.90839	3.20775e-24
102723766	'LINC02362'	lncRNA	1.11723	2.31217e-05
102723814	'LOC102723814'	lncRNA	2.46608	4.88685e-25
102723825	'LOC102723825'	lncRNA	-3.26565	9.27358e-08
102724094	'LOC102724094'	lncRNA	-2.78986	0.02172
102724201	'TBX18-AS1'	lncRNA	3.0533	5.30455e-05
102724416	'LOC102724416'	lncRNA	-1.64447	1.52339e-33
102724517	'LOC102724517'	lncRNA	-1.23214	0.0179891
102724624	'LOC102724624'	lncRNA	-2.45481	6.12328e-05
102724740	'LOC102724740'	lncRNA	1.30102	0.00132297
102724784	'LOC102724784'	lncRNA	-1.82937	0.0153059
102724907	'LOC102724907'	lncRNA	1.99967	5.77416e-07
102724954	'LINC01032'	lncRNA	3.01875	5.66948e-14
102724979	'LOC102724979'	lncRNA	1.80359	0.00372562
102725068	'MICB-DT'	lncRNA	3.54994	0.00055765
102725082	'LOC102725082'	lncRNA	2.00364	0.0281074
102725231	'LOC102725231'	lncRNA	1.19048	0.0201984
102725541	'ELDR'	lncRNA	2.79418	0.0102971
103689845	'LINC01050'	lncRNA	1.20417	0.0145667
103689912	'TBX2-AS1'	lncRNA	1.99974	1.29516e-08
103724389	'LINC01170'	lncRNA	4.59256	3.83187e-28
104326052	'NRIR'	lncRNA	6.88795	1.21749e-43
104355147	'LINC00428'	lncRNA	2.62069	2.13767e-09
104472715	'SNHG14'	lncRNA	-1.36795	4.36909e-61
104472717	'LINC01224'	lncRNA	-2.96912	2.14486e-08
104797538	'KCNMB2-AS1'	lncRNA	2.34522	0.0193084
105369194	'LOC105369194'	lncRNA	-1.59907	1.46608e-40
105369295	'LOC105369295'	lncRNA	4.03583	2.92824e-05
105369301	'LOC105369301'	lncRNA	3.41262	3.17956e-12
105369306	'LOC105369306'	lncRNA	3.34035	6.28639e-39
105369312	'LOC105369312'	lncRNA	2.03901	0.00176666
105369318	'LOC105369318'	lncRNA	5.5317	6.06801e-05
105369343	'MIR194-2HG'	lncRNA	1.73651	0.00539073
105369364	'LOC105369364'	lncRNA	1.79253	0.00954258
105369379	'LOC105369379'	lncRNA	4.96524	7.96349e-05
105369389	'LOC105369389'	lncRNA	-3.19682	0.0417287
105369397	'LOC105369397'	lncRNA	4.9699	7.29046e-05
105369435	'LOC105369435'	lncRNA	4.27546	4.96752e-54
105369519	'LOC105369519'	lncRNA	4.16581	0.000353702
105369568	'LOC105369568'	lncRNA	4.34711	1.55568e-15
105369574	'LOC105369574'	lncRNA	-1.40698	3.41369e-10
105369575	'LOC105369575'	lncRNA	-1.37405	4.4244e-06
105369606	'LOC105369606'	lncRNA	1.84005	0.000627538
105369705	'LOC105369705'	lncRNA	3.74762	0.0188283
105369710	'LOC105369710'	lncRNA	2.0501	0.000774062
105369714	'LOC105369714'	lncRNA	-1.47958	0.0331178
105369748	'LOC105369748'	lncRNA	1.99139	2.60442e-42
105369791	'LOC105369791'	lncRNA	3.64262	5.21179e-08
105369801	'LOC105369801'	lncRNA	-1.54719	5.07568e-07
105369816	'LOC105369816'	lncRNA	-1.35261	0.00606641
105369820	'LOC105369820'	lncRNA	2.63256	2.7377e-07
105369826	'LOC105369826'	lncRNA	1.0707	0.0162901
105369867	'LOC105369867'	lncRNA	-4.80552	1.86808e-09
105369890	'LOC105369890'	lncRNA	1.53155	3.51518e-06
105369901	'LOC105369901'	lncRNA	5.68016	0.000851994
105369919	'LOC105369919'	lncRNA	-3.12218	2.07852e-68
105369942	'LINC02456'	lncRNA	2.6615	0.00790841
105369949	'LOC105369949'	lncRNA	2.41325	6.22408e-09
105369953	'LOC105369953'	lncRNA	-1.45033	2.67497e-12
105369954	'KCCAT198'	lncRNA	-1.09283	3.12376e-12
105369957	'LOC105369957'	lncRNA	-1.77153	1.54944e-23
105369968	'LOC105369968'	lncRNA	-1.10087	2.25562e-24
105370002	'LOC105370002'	lncRNA	-1.93438	0.0299764
105370062	'LOC105370062'	lncRNA	3.14559	5.38873e-05
105370090	'LOC105370090'	lncRNA	3.2893	0.000121465
105370124	'LOC105370124'	lncRNA	1.75118	0.00161486
105370125	'LINC02340'	lncRNA	2.71036	0.0331178
105370178	'LOC105370178'	lncRNA	2.43415	1.15946e-16
105370182	'LOC105370182'	lncRNA	2.71074	6.0588e-06
105370227	'LOC105370227'	lncRNA	3.03092	2.71149e-05
105370290	'LOC105370290'	lncRNA	2.64788	0.0441938
105370327	'LOC105370327'	lncRNA	-1.94434	2.58439e-12
105370398	'LOC105370398'	lncRNA	3.07392	0.000391929
105370456	'LOC105370456'	lncRNA	-2.31398	1.85577e-11
105370664	'LOC105370664'	lncRNA	1.28028	0.000722162
105370737	'LINC02250'	lncRNA	1.22778	0.0260765
105370783	'LOC105370783'	lncRNA	2.6292	2.40806e-05
105370784	'LOC105370784'	lncRNA	2.71581	0.0164157
105370786	'LOC105370786'	lncRNA	-2.14774	2.50506e-23
105370789	'LOC105370789'	lncRNA	3.18253	1.48225e-05
105370792	'LOC105370792'	lncRNA	1.03328	1.83744e-13
105370854	'LOC105370854'	lncRNA	-1.50585	0.000510926
105370884	'LOC105370884'	lncRNA	-3.05588	3.33047e-09
105370887	'LOC105370887'	lncRNA	3.21412	0.000195574
105370888	'TMEM202-AS1'	lncRNA	1.42636	1.47193e-10
105370918	'LOC105370918'	lncRNA	1.5934	0.0460891
105370943	'LOC105370943'	lncRNA	1.81002	1.72736e-05
105370965	'LOC105370965'	lncRNA	2.03125	0.00237636
105370966	'IDH2-DT'	lncRNA	1.41347	0.00366135
105371017	'LOC105371017'	lncRNA	1.94987	0.000782871
105371030	'LOC105371030'	lncRNA	-1.23321	2.47539e-06
105371044	'LOC105371044'	lncRNA	2.75044	0.0122131
105371082	'LOC105371082'	lncRNA	1.60386	1.27793e-05
105371090	'LOC105371090'	lncRNA	-1.59604	0.0213184
105371125	'LOC105371125'	lncRNA	3.59992	0.000731994
105371168	'LOC105371168'	lncRNA	-1.15238	0.00587754
105371225	'LOC105371225'	lncRNA	4.40932	0.0170447
105371251	'LOC105371251'	lncRNA	2.16142	0.00061317
105371286	'LOC105371286'	lncRNA	2.07795	0.0269301
105371374	'ATP2C2-AS1'	lncRNA	1.04074	4.45954e-05
105371378	'LOC105371378'	lncRNA	-1.80676	0.0126166
105371393	'LOC105371393'	lncRNA	1.38186	0.00136686
105371401	'LOC105371401'	lncRNA	-1.52561	1.06922e-05
105371414	'LOC105371414'	lncRNA	-1.08116	5.29987e-20
105371441	'LOC105371441'	lncRNA	-3.76848	5.99759e-38
105371453	'LOC105371453'	lncRNA	-1.07218	0.000256649
105371461	'LOC105371461'	lncRNA	2.52799	7.76783e-10
105371574	'LOC105371574'	lncRNA	2.60247	0.0424155
105371629	'LOC105371629'	lncRNA	-1.43479	0.0372058
105371630	'LOC105371630'	lncRNA	-2.29646	0.0269904
105371632	'LOC105371632'	lncRNA	-2.77361	9.3878e-25
105371648	'LOC105371648'	lncRNA	3.53595	0.0497404
105371688	'LOC105371688'	lncRNA	-1.66281	0.000163888
105371701	'LOC105371701'	lncRNA	3.19931	0.00790841
105371742	'LOC105371742'	lncRNA	1.86371	0.00151682
105371750	'LOC105371750'	lncRNA	1.5157	0.00961586
105371763	'LOC105371763'	lncRNA	1.28921	0.00639462
105371818	'LOC105371818'	lncRNA	3.01834	1.6356e-07
105371840	'LOC105371840'	lncRNA	4.57644	0.0426561
105371856	'LOC105371856'	lncRNA	-1.46266	0.00798669
105371877	'LOC105371877'	lncRNA	2.65457	0.00502435
105371903	'LOC105371903'	lncRNA	-2.31182	3.85721e-12
105371912	'LOC105371912'	lncRNA	-1.49037	0.00114936
105371934	'LOC105371934'	lncRNA	1.72167	0.000124911
105371948	'LOC105371948'	lncRNA	4.33192	5.42023e-08
105371981	'LOC105371981'	lncRNA	1.41631	0.0110623
105371990	'LOC105371990'	lncRNA	1.43715	0.00240478
105371995	'LOC105371995'	lncRNA	-3.72205	0.0369174
105371998	'LOC105371998'	lncRNA	-1.68399	8.6279e-07
105372003	'LOC105372003'	lncRNA	-1.09687	0.00913723
105372105	'LOC105372105'	lncRNA	-1.33068	8.91752e-16
105372106	'LOC105372106'	lncRNA	-1.36404	2.50054e-07
105372107	'LOC105372107'	lncRNA	-1.55561	1.15713e-16
105372145	'LOC105372145'	lncRNA	-3.3887	2.20553e-142
105372146	'LOC105372146'	lncRNA	-1.66491	1.759e-05
105372211	'LOC105372211'	lncRNA	2.07335	0.0208368
105372338	'LOC105372338'	lncRNA	-1.56724	1.48656e-05
105372430	'LOC105372430'	lncRNA	1.25005	0.0104714
105372436	'LOC105372436'	lncRNA	-2.0277	0.00417126
105372457	'LOC105372457'	lncRNA	-2.11803	5.7366e-13
105372485	'LOC105372485'	lncRNA	1.20255	1.0655e-05
105372521	'LOC105372521'	lncRNA	-3.4399	0.0159193
105372525	'LOC105372525'	lncRNA	4.24279	1.38207e-25
105372572	'LOC105372572'	lncRNA	3.18409	0.0481291
105372579	'LOC105372579'	lncRNA	1.2821	1.32468e-06
105372631	'LOC105372631'	lncRNA	1.89672	3.81054e-13
105372633	'LOC105372633'	lncRNA	1.86073	0.0284019
105372656	'LOC105372656'	lncRNA	3.90903	4.16348e-11
105372659	'LOC105372659'	lncRNA	1.85066	0.00964142
105372725	'LOC105372725'	lncRNA	3.80738	6.33533e-07
105372764	'LOC105372764'	lncRNA	-1.76931	0.000113921
105372768	'LOC105372768'	lncRNA	2.15487	4.96202e-15
105372770	'LOC105372770'	lncRNA	1.66408	5.64742e-17
105372898	'LOC105372898'	lncRNA	4.90876	1.79483e-28
105372901	'LOC105372901'	lncRNA	-2.05318	1.1422e-14
105372976	'LOC105372976'	lncRNA	1.09092	0.0141241
105372995	'LOC105372995'	lncRNA	4.97123	3.44836e-05
105373046	'LOC105373046'	lncRNA	-2.35314	0.00106163
105373067	'LOC105373067'	lncRNA	1.40873	1.26116e-10
105373071	'LOC105373071'	lncRNA	2.25073	0.00257429
105373218	'LOC105373218'	lncRNA	1.62795	3.58408e-08
105373269	'LOC105373269'	lncRNA	-1.95374	0.000547457
105373271	'LOC105373271'	lncRNA	-1.31687	2.01289e-05
105373281	'LOC105373281'	lncRNA	-4.78866	0.0389359
105373284	'LOC105373284'	lncRNA	2.11056	0.0279889
105373404	'LOC105373404'	lncRNA	7.12059	8.20047e-14
105373422	'LOC105373422'	lncRNA	-1.11409	0.00873822
105373456	'LOC105373456'	lncRNA	1.18066	0.0020908
105373504	'LOC105373504'	lncRNA	-3.30153	1.27793e-05
105373557	'LOC105373557'	lncRNA	-1.84719	4.36199e-28
105373570	'LOC105373570'	lncRNA	4.92787	0.0169165
105373677	'LOC105373677'	lncRNA	-2.1835	4.64081e-06
105373685	'LOC105373685'	lncRNA	1.81722	6.56911e-12
105373724	'LOC105373724'	lncRNA	5.65811	1.95005e-12
105373730	'LOC105373730'	lncRNA	1.45452	0.00274698
105373794	'LOC105373794'	lncRNA	2.45782	0.00264073
105373805	'LOC105373805'	lncRNA	2.06845	1.06431e-06
105373813	'LOC105373813'	lncRNA	-3.9518	1.7095e-05
105373821	'LOC105373821'	lncRNA	-1.70258	0.0275581
105373877	'DIRC3-AS1'	lncRNA	-1.39743	4.91457e-05
105373883	'LOC105373883'	lncRNA	1.22656	0.000973224
105373939	'LOC105373939'	lncRNA	-2.4021	0.0261663
105373954	'LOC105373954'	lncRNA	3.23349	8.2248e-08
105374024	'LOC105374024'	lncRNA	4.51635	0.000616135
105374056	'LOC105374056'	lncRNA	-4.97331	0.0140898
105374065	'LOC105374065'	lncRNA	3.19127	0.00643409
105374071	'LOC105374071'	lncRNA	2.3527	4.571e-17
105374101	'LOC105374101'	lncRNA	1.10578	1.00306e-07
105374102	'LOC105374102'	lncRNA	2.89523	0.0267074
105374117	'LOC105374117'	lncRNA	4.90259	0.00333852
105374145	'LOC105374145'	lncRNA	1.3119	1.77228e-06
105374162	'LOC105374162'	lncRNA	-1.50498	8.10068e-35
105374167	'LOC105374167'	lncRNA	1.39102	0.00157911
105374177	'LINC02029'	lncRNA	2.92765	0.0416436
105374179	'LOC105374179'	lncRNA	1.15612	0.000156142
105374181	'LOC105374181'	lncRNA	1.98273	1.36315e-14
105374187	'LOC105374187'	lncRNA	1.26341	0.00799956
105374219	'LINC02068'	lncRNA	1.85688	0.00204225
105374225	'LOC105374225'	lncRNA	-3.27227	0.000402556
105374304	'LOC105374304'	lncRNA	2.59625	0.0278642
105374352	'LOC105374352'	lncRNA	-1.81058	3.76044e-08
105374358	'LOC105374358'	lncRNA	-1.46648	0.00736208
105374362	'LOC105374362'	lncRNA	-2.14785	1.77191e-27
105374407	'LOC105374407'	lncRNA	3.38761	0.00139232
105374439	'LOC105374439'	lncRNA	1.50859	0.00467669
105374476	'LOC105374476'	lncRNA	1.18243	9.68656e-05
105374478	'LOC105374478'	lncRNA	1.41118	0.000395401
105374505	'LOC105374505'	lncRNA	-1.15824	0.00032919
105374535	'LOC105374535'	lncRNA	1.16367	0.00558028
105374581	'LOC105374581'	lncRNA	1.05032	0.0487463
105374584	'LOC105374584'	lncRNA	1.58557	9.3338e-30
105374593	'LOC105374593'	lncRNA	5.31651	0.00432992
105374745	'LOC105374745'	lncRNA	1.15013	3.23125e-08
105374838	'LOC105374838'	lncRNA	1.39715	3.35069e-54
105374839	'LOC105374839'	lncRNA	-1.49713	0.0351423
105374880	'LOC105374880'	lncRNA	-1.53271	5.47502e-20
105374952	'LOC105374952'	lncRNA	1.28832	0.0422717
105375044	'LOC105375044'	lncRNA	1.22377	1.53472e-10
105375059	'LOC105375059'	lncRNA	4.15763	0.00061896
105375060	'LOC105375060'	lncRNA	4.67926	0.0315118
105375077	'RUNX2-AS1'	lncRNA	-1.08013	7.93778e-05
105375103	'LOC105375103'	lncRNA	-1.79549	2.21417e-18
105375120	'LOC105375120'	lncRNA	-1.04238	0.0176431
105375124	'LOC105375124'	lncRNA	1.25875	0.0417551
105375170	'LOC105375170'	lncRNA	1.16687	0.000490398
105375176	'LOC105375176'	lncRNA	3.07043	0.00740198
105375217	'LOC105375217'	lncRNA	1.99997	1.19838e-05
105375218	'LOC105375218'	lncRNA	1.47766	0.00390732
105375231	'LOC105375231'	lncRNA	1.30056	0.00834561
105375242	'LOC105375242'	lncRNA	-4.15968	0.000449304
105375243	'LOC105375243'	lncRNA	-4.28569	0.037939
105375310	'LOC105375310'	lncRNA	2.14259	0.00763239
105375333	'LOC105375333'	lncRNA	1.31537	0.00160559
105375337	'LOC105375337'	lncRNA	1.49216	1.44585e-07
105375366	'LOC105375366'	lncRNA	-1.21691	7.23512e-13
105375421	'LOC105375421'	lncRNA	1.57574	0.0128992
105375440	'LOC105375440'	lncRNA	-1.29315	0.027
105375443	'LOC105375443'	lncRNA	1.77034	0.0139998
105375451	'LOC105375451'	lncRNA	-1.61895	0.0292092
105375470	'LOC105375470'	lncRNA	2.3009	2.37752e-07
105375503	'LOC105375503'	lncRNA	-2.243	0.0230993
105375527	'LOC105375527'	lncRNA	-1.32861	0.0303125
105375532	'LOC105375532'	lncRNA	4.76914	0.026212
105375547	'LOC105375547'	lncRNA	2.97857	0.00684669
105375591	'LOC105375591'	lncRNA	2.37923	2.02271e-17
105375631	'LOC105375631'	lncRNA	2.15276	0.00109451
105375646	'LOC105375646'	lncRNA	1.11451	0.00899133
105375650	'MIR3150BHG'	lncRNA	2.46154	0.0101593
105375700	'LOC105375700'	lncRNA	-3.01461	0.00894513
105375724	'LOC105375724'	lncRNA	-2.70772	7.0502e-85
105375785	'LOC105375785'	lncRNA	-2.21301	5.40447e-08
105375799	'LOC105375799'	lncRNA	2.92726	0.0118035
105375912	'LOC105375912'	lncRNA	4.84798	2.34011e-06
105375913	'LOC105375913'	lncRNA	4.69557	5.35563e-172
105375914	'LOC105375914'	lncRNA	4.25987	9.15608e-175
105375981	'LOC105375981'	lncRNA	1.04313	0.0290136
105376014	'LOC105376014'	lncRNA	3.52411	4.79525e-133
105376025	'LOC105376025'	lncRNA	1.94344	5.04712e-15
105376026	'LOC105376026'	lncRNA	-1.40318	0.0357752
105376059		lncRNA	-1.0857	0.000160396
105376095	'LOC105376095'	lncRNA	1.64148	2.0655e-06
105376134	'LOC105376134'	lncRNA	1.1292	1.47131e-18
105376222	'LOC105376222'	lncRNA	2.14766	1.06853e-07
105376223	'LOC105376223'	lncRNA	1.98169	0.00133912
105376231	'LOC105376231'	lncRNA	5.54568	0.00273532
105376239	'LOC105376239'	lncRNA	2.33118	0.00673216
105376241	'LOC105376241'	lncRNA	-1.538	0.0156222
105376311	'LOC105376311'	lncRNA	3.2261	0.000102241
105376326	'LOC105376326'	lncRNA	3.6349	0.000536702
105376447	'LOC105376447'	lncRNA	1.3503	0.0015319
105376463	'LOC105376463'	lncRNA	1.45531	0.00547006
105376541	'LOC105376541'	lncRNA	3.10512	1.8759e-22
105376542	'LOC105376542'	lncRNA	2.15642	1.62362e-06
105376598	'LOC105376598'	lncRNA	-4.89941	4.5095e-08
105376617	'LOC105376617'	lncRNA	2.23739	3.52421e-24
105376710	'LOC105376710'	lncRNA	-1.24693	6.4256e-08
105376718	'LOC105376718'	lncRNA	-1.42686	3.60025e-56
105376759	'LOC105376759'	lncRNA	3.33332	1.96304e-07
105376819	'LOC105376819'	lncRNA	2.47339	0.0270718
105376850	'LOC105376850'	lncRNA	3.4939	0.00416526
105376878	'LOC105376878'	lncRNA	7.36472	1.16579e-06
105376951	'LOC105376951'	lncRNA	-1.97801	1.32897e-07
105377016	'LOC105377016'	lncRNA	-1.15568	4.88725e-07
105377123	'LOC105377123'	lncRNA	5.2986	9.78687e-18
105377275	'LOC105377275'	lncRNA	2.73557	0.0404837
105377286	'LOC105377286'	lncRNA	5.00456	0.0139796
105377289	'LOC105377289'	lncRNA	-2.08859	0.0440404
105377294	'LOC105377294'	lncRNA	-1.27273	1.00054e-12
105377295	'LOC105377295'	lncRNA	3.56268	1.00614e-34
105377299	'LOC105377299'	lncRNA	-4.42716	2.60096e-06
105377347	'LOC105377347'	lncRNA	1.03628	0.00575282
105377363	'LOC105377363'	lncRNA	-4.73895	0.0339288
105377374	'LOC105377374'	lncRNA	3.56064	1.08979e-12
105377375	'LOC105377375'	lncRNA	1.41754	0.00973507
105377441	'LINC02511'	lncRNA	-1.40176	6.16796e-06
105377524	'LOC105377524'	lncRNA	3.65054	4.73005e-14
105377527	'LOC105377527'	lncRNA	2.37023	2.30663e-09
105377576	'LOC105377576'	lncRNA	1.54378	8.10367e-17
105377599	'LOC105377599'	lncRNA	-1.00528	0.0346747
105377619	'LOC105377619'	lncRNA	1.44097	0.00555392
105377663	'LOC105377663'	lncRNA	1.70199	1.01992e-06
105377675	'LOC105377675'	lncRNA	4.78571	0.0239104
105377732	'LOC105377732'	lncRNA	-2.49609	1.56337e-43
105377743	'LOC105377743'	lncRNA	5.05787	0.0490462
105377744	'LOC105377744'	lncRNA	4.34998	0.014645
105377762	'LOC105377762'	lncRNA	1.4103	0.00245347
105377918	'LOC105377918'	lncRNA	2.34519	0.018053
105377989	'LOC105377989'	lncRNA	2.49783	6.40491e-16
105377991	'LOC105377991'	lncRNA	5.2877	0.000223711
105378029	'LOC105378029'	lncRNA	-3.44094	0.000124911
105378075	'LOC105378075'	lncRNA	3.66434	0.000102063
105378085	'LOC105378085'	lncRNA	6.99346	0
105378179	'LOC105378179'	lncRNA	-1.11679	1.61667e-55
105378228	'LOC105378228'	lncRNA	3.20446	7.62026e-17
105378369	'LOC105378369'	lncRNA	-1.40322	2.09384e-05
105378415	'LOC105378415'	lncRNA	3.73676	0.0323719
105378427	'XLOC_008559'	lncRNA	-5.71059	0.000208848
105378531	'LOC105378531'	lncRNA	3.59785	1.73942e-53
105378534	'LOC105378534'	lncRNA	3.43747	0.0237567
105378541	'LOC105378541'	lncRNA	-4.91754	0.00474325
105378552	'LOC105378552'	lncRNA	-1.04021	0.0183519
105378560	'LOC105378560'	lncRNA	-1.41441	0.0300267
105378604	'LOC105378604'	lncRNA	2.11054	0.00764155
105378631	'LOC105378631'	lncRNA	1.95856	0.00534617
105378687	'LOC105378687'	lncRNA	1.48109	0.00556325
105378688	'LOC105378688'	lncRNA	1.00119	0.0172014
105378781	'LOC105378781'	lncRNA	-1.06503	0.000366326
105378824	'LOC105378824'	lncRNA	1.17053	0.0148939
105378833	'LOC105378833'	lncRNA	3.77111	3.43308e-30
105378834	'LOC105378834'	lncRNA	4.9178	2.31963e-08
105378841	'LOC105378841'	lncRNA	1.8987	2.24811e-18
105378917	'LOC105378917'	lncRNA	1.25141	0.00113512
105378963	'LOC105378963'	lncRNA	5.2795	0.0372058
105378964	'LOC105378964'	lncRNA	4.17254	0.000270434
105378976	'LOC105378976'	lncRNA	2.6039	0.000137295
105379030	'LOC105379030'	lncRNA	2.0737	0.000648697
105379078	'LOC105379078'	lncRNA	2.29307	0.00399144
105379091	'LOC105379091'	lncRNA	1.73666	0.000477331
105379143	'LOC105379143'	lncRNA	2.0691	5.77416e-07
105379152	'LOC105379152'	lncRNA	3.5978	0.0386188
105379234	'LOC105379234'	lncRNA	2.69545	4.70857e-05
105379252	'LOC105379252'	lncRNA	-1.55983	2.04978e-13
105379272	'LOC105379272'	lncRNA	-1.61207	4.44872e-08
105379326	'LOC105379326'	lncRNA	1.3595	0.0354725
105379337	'LOC105379337'	lncRNA	1.53769	0.00402584
105379406	'LOC105379406'	lncRNA	-1.89616	5.75887e-06
105379521	'LOC105379521'	lncRNA	-2.29629	0.0399382
105379524	'LOC105379524'	lncRNA	-1.52257	5.88275e-06
105379664	'LOC105379664'	lncRNA	3.72526	1.80833e-05
105379749	'LOC105379749'	lncRNA	-4.03119	5.75278e-06
106144586	'LINC01394'	lncRNA	-1.15746	2.12128e-09
106660606	'LOC106660606'	lncRNA	1.0992	4.32136e-07
106780802	'KCNK4-TEX40'	lncRNA	1.83501	0.00125665
107075116	'MIR3142HG'	lncRNA	4.20828	4.96254e-28
107984002	'LOC107984002'	lncRNA	1.62261	0.00307189
107984131	'LOC107984131'	lncRNA	-1.82173	7.61693e-50
107984200	'LOC107984200'	lncRNA	2.49684	1.64396e-11
107984210	'LOC107984210'	lncRNA	-1.45623	1.06151e-07
107984234	'LOC107984234'	lncRNA	-1.25385	8.54524e-10
107984251	'LOC107984251'	lncRNA	1.55841	1.83892e-12
107984275	'LOC107984275'	lncRNA	1.99608	3.50571e-13
107984282	'LOC107984282'	lncRNA	-2.02152	1.19838e-05
107984302	'LOC107984302'	lncRNA	2.2467	5.73927e-07
107984313	'LOC107984313'	lncRNA	-1.30149	0.000100508
107984316	'LOC107984316'	lncRNA	1.14655	3.58408e-08
107984376	'LOC107984376'	lncRNA	-1.20685	0.0120573
107984384	'LOC107984384'	lncRNA	2.35785	4.1874e-10
107984391	'LOC107984391'	lncRNA	2.68841	2.14317e-21
107984428	'LOC107984428'	lncRNA	-1.23512	8.3669e-07
107984438	'LOC107984438'	lncRNA	-1.32342	4.28171e-05
107984443	'LOC107984443'	lncRNA	2.33771	0.0365142
107984459	'LOC107984459'	lncRNA	1.04917	0.00514397
107984510	'LOC107984510'	lncRNA	-5.22499	0.00579689
107984539	'LINC02371'	lncRNA	2.08421	0.0445578
107984543	'LOC107984543'	lncRNA	1.39453	0.00426406
107984576	'LOC107984576'	lncRNA	2.70644	8.42322e-07
107984588	'LOC107984588'	lncRNA	1.3446	0.0300691
107984611	'LOC107984611'	lncRNA	6.21476	1.41439e-24
107984616	'LOC107984616'	lncRNA	-2.94155	6.1335e-35
107984660	'LOC107984660'	lncRNA	-2.13801	1.36545e-16
107984716	'LOC107984716'	lncRNA	-1.50638	6.39171e-13
107984749	'LOC107984749'	lncRNA	-1.49526	6.9033e-17
107984763	'LOC107984763'	lncRNA	-1.40553	0.0446914
107984781	'LOC107984781'	lncRNA	3.64873	9.66221e-33
107984805	'LOC107984805'	lncRNA	-1.40405	0.000123579
107984827	'LOC107984827'	lncRNA	3.26439	2.01547e-11
107984830	'LOC107984830'	lncRNA	-2.01178	9.19275e-07
107984942	'LOC107984942'	lncRNA	5.42807	0.0164695
107984952	'LOC107984952'	lncRNA	1.06244	0.00200932
107985035	'LOC107985035'	lncRNA	3.41675	0.0199195
107985043	'LOC107985043'	lncRNA	-4.68163	0.0103109
107985054	'LOC107985054'	lncRNA	-3.54676	4.49424e-51
107985059	'LOC107985059'	lncRNA	4.50562	0.000367685
107985065	'LOC107985065'	lncRNA	-1.22427	0.000739163
107985147	'LOC107985147'	lncRNA	-1.41307	6.52118e-25
107985155	'LOC107985155'	lncRNA	-6.21046	2.58686e-05
107985194	'LOC107985194'	lncRNA	3.43236	7.66903e-06
107985236	'LOC107985236'	lncRNA	1.37643	5.23801e-05
107985246	'LOC107985246'	lncRNA	-1.56276	5.84137e-09
107985263	'LOC107985263'	lncRNA	-1.2856	0.010943
107985291	'LOC107985291'	lncRNA	-1.7028	0.0460138
107985311	'LOC107985311'	lncRNA	1.72001	6.12921e-43
107985340	'LOC107985340'	lncRNA	3.37731	8.33514e-08
107985343	'LINC01836'	lncRNA	-2.40034	0.0303989
107985349	'LOC107985349'	lncRNA	-2.79033	1.87953e-10
107985359	'LOC107985359'	lncRNA	-1.23387	6.84249e-05
107985368	'LOC107985368'	lncRNA	5.19679	0.0335672
107985386	'LOC107985386'	lncRNA	5.341	5.23104e-19
107985398	'LOC107985398'	lncRNA	3.69112	0.00399372
107985435	'LOC107985435'	lncRNA	4.56734	0.0463875
107985486	'LOC107985486'	lncRNA	1.38317	8.35889e-05
107985522	'LOC107985522'	lncRNA	1.25846	0.0224379
107985544	'LOC107985544'	lncRNA	1.67204	1.42025e-10
107985568	'LOC107985568'	lncRNA	2.01691	1.71333e-05
107985594	'LOC107985594'	lncRNA	1.79714	2.28546e-05
107985599	'LOC107985599'	lncRNA	-1.52129	8.03615e-06
107985686	'LOC107985686'	lncRNA	1.9542	0.0469638
107985767	'LOC107985767'	lncRNA	1.92433	0.000147753
107985780	'LOC107985780'	lncRNA	-1.92073	3.61534e-30
107985787	'LOC107985787'	lncRNA	-1.41838	0.00652596
107985885	'LOC107985885'	lncRNA	1.11368	6.93142e-10
107985892	'LOC107985892'	lncRNA	1.80367	0.0124918
107985924	'LINC01868'	lncRNA	3.21585	0.0143655
107985940	'LOC107985940'	lncRNA	3.12625	0.0372697
107985972	'LOC107985972'	lncRNA	-2.27464	0.0290136
107985983	'LOC107985983'	lncRNA	-1.22837	0.000129813
107986003	'LOC107986003'	lncRNA	-1.10069	0.000340014
107986009	'LOC107986009'	lncRNA	-1.83362	4.78774e-40
107986018	'LOC107986018'	lncRNA	-2.44447	0.00364504
107986022	'LOC107986022'	lncRNA	-4.57128	0.00197219
107986023	'LOC107986023'	lncRNA	1.74767	0.0213184
107986119	'LOC107986119'	lncRNA	2.07099	1.86715e-27
107986138	'LOC107986138'	lncRNA	5.83366	0.000460809
107986148	'LOC107986148'	lncRNA	-2.14179	2.82224e-09
107986152	'LOC107986152'	lncRNA	-5.39885	0.0029445
107986170	'LOC107986170'	lncRNA	2.31554	0.00297769
107986188	'LOC107986188'	lncRNA	-1.65201	7.42957e-09
107986249	'LOC107986249'	lncRNA	-1.7692	0.000385729
107986260	'LOC107986260'	lncRNA	1.34303	0.000426371
107986290	'LOC107986290'	lncRNA	-2.37438	3.37673e-10
107986292	'LOC107986292'	lncRNA	4.41892	8.16921e-07
107986293	'LOC107986293'	lncRNA	-2.07479	0.000530359
107986332	'LOC107986332'	lncRNA	5.34557	0.00484795
107986334	'LOC107986334'	lncRNA	-2.2912	1.87543e-29
107986350	'LOC107986350'	lncRNA	-3.38301	0.00578384
107986360	'LOC107986360'	lncRNA	4.68114	0.0334342
107986406	'LOC107986406'	lncRNA	1.28763	0.00338392
107986414	'LOC107986414'	lncRNA	1.71214	2.94033e-11
107986424	'LOC107986424'	lncRNA	1.93666	0.00287339
107986470	'LOC107986470'	lncRNA	-4.39737	0.0251762
107986479	'LOC107986479'	lncRNA	-1.87257	0.0428226
107986485	'LOC107986485'	lncRNA	2.5464	7.45009e-14
107986496	'LOC107986496'	lncRNA	2.09496	1.01274e-06
107986512	'LOC107986512'	lncRNA	-1.63847	0.000529583
107986513	'LOC107986513'	lncRNA	-2.25316	1.92747e-31
107986593	'LOC107986593'	lncRNA	2.56828	2.99951e-09
107986603	'LOC107986603'	lncRNA	-2.35634	2.13651e-19
107986606	'LOC107986606'	lncRNA	-3.29407	0.000729477
107986637	'LOC107986637'	lncRNA	-1.96378	5.59583e-09
107986655	'LOC107986655'	lncRNA	2.04885	3.71971e-23
107986785	'LOC107986785'	lncRNA	1.36091	0.0249618
107986819	'LOC107986819'	lncRNA	1.63921	0.0134623
107986820	'LOC107986820'	lncRNA	3.76221	1.20291e-16
107986837	'LOC107986837'	lncRNA	3.7664	0.000648697
107986848	'LOC107986848'	lncRNA	5.83711	0.00289574
107986874	'LOC107986874'	lncRNA	-1.224	3.48154e-05
107986918	'LOC107986918'	lncRNA	-1.29157	0.00247845
107986930	'LOC107986930'	lncRNA	1.87122	0.0369395
107986973	'LOC107986973'	lncRNA	1.72143	2.21921e-11
107986984	'LOC107986984'	lncRNA	-2.89946	0.00056807
107986990	'LOC107986990'	lncRNA	1.61423	0.0237913
107987015	'LOC107987015'	lncRNA	-1.05644	0.0462514
107987051	'LOC107987051'	lncRNA	5.01272	0.015513
107987060	'LOC107987060'	lncRNA	4.38446	0.0224927
107987068	'LOC107987068'	lncRNA	6.09631	0.00282561
107987072	'LOC107987072'	lncRNA	-1.82363	0.00789774
107987080	'LOC107987080'	lncRNA	5.31896	1.53011e-06
107987086	'LOC107987086'	lncRNA	-1.75183	0.011131
107987102	'LOC107987102'	lncRNA	-1.61121	8.90603e-10
107987110	'LOC107987110'	lncRNA	-1.92753	0.00413366
107987121	'LOC107987121'	lncRNA	1.89516	3.72737e-07
107987142	'LOC107987142'	lncRNA	-1.25863	0.000101654
107987152	'LOC107987152'	lncRNA	-2.59114	1.96259e-16
107987192	'LOC107987192'	lncRNA	-1.04709	5.744e-05
107987234	'LOC107987234'	lncRNA	1.43506	4.57642e-05
107987247	'LOC107987247'	lncRNA	3.40145	0.00761839
107987258	'LOC107987258'	lncRNA	-1.59896	5.4751e-17
107987261	'LOC107987261'	lncRNA	1.66494	0.000794249
107987299	'LOC107987299'	lncRNA	1.2522	0.00196291
107987330	'FAM239C'	lncRNA	-1.01287	0.02247
107987331	'LOC107987331'	lncRNA	-5.22062	0.00602535
107987399	'LOC107987399'	lncRNA	1.33621	0.0103568
107987415	'LOC107987415'	lncRNA	-1.61962	1.21771e-09
107987429	'LOC107987429'	lncRNA	3.92101	9.54405e-09
10824	'DIAPH2-AS1'	lncRNA	1.17591	0.000692072
108783645	'LOC108783645'	lncRNA	2.55216	1.18087e-07
109729127	'KRT7-AS'	lncRNA	-1.03785	0.0449045
109729133	'LINC02236'	lncRNA	4.78571	0.0239858
109729141	'TDRKH-AS1'	lncRNA	1.90002	0.0110768
109729173	'TFAP2A-AS2'	lncRNA	-1.10477	0.00366135
109729181	'ZNF710-AS1'	lncRNA	-1.50409	0.000277702
110091768	'LOC110091768'	lncRNA	1.05414	0.00561139
111064646	'TPM1-AS'	lncRNA	-3.5246	1.24612e-147
111216282	'LINC02574'	lncRNA	3.53193	0.0154927
112267866	'LOC112267866'	lncRNA	-1.26913	0.00615258
112267915	'LOC112267915'	lncRNA	-1.0983	1.29139e-07
112267935	'LOC112267935'	lncRNA	3.47389	0.000147766
112267972	'LOC112267972'	lncRNA	2.3071	0.0146328
112267974	'LOC112267974'	lncRNA	-1.14672	0.0199064
112267984	'LOC112267984'	lncRNA	-3.84125	0.000250398
112268009	'LOC112268009'	lncRNA	-1.25497	2.03795e-07
112268021	'LOC112268021'	lncRNA	2.01935	0.00233042
112268024	'LOC112268024'	lncRNA	-1.28834	7.26762e-09
112268025	'LOC112268025'	lncRNA	-1.36148	6.79507e-10
112268061	'LOC112268061'	lncRNA	-2.44102	5.79381e-15
112268084	'LOC112268084'	lncRNA	-3.457	2.12128e-09
112268100	'LOC112268100'	lncRNA	2.50899	0.0259613
112268133	'LOC112268133'	lncRNA	-1.23976	4.86902e-16
112268174	'LOC112268174'	lncRNA	-1.22002	0.00234608
112268196	'LOC112268196'	lncRNA	2.56419	3.46466e-11
112268198	'LOC112268198'	lncRNA	-2.13317	7.69768e-17
112268199	'LOC112268199'	lncRNA	-2.05676	4.57834e-18
112268202	'LOC112268202'	lncRNA	1.37678	0.00284631
112268218	'LOC112268218'	lncRNA	3.09231	0.0245881
112268223	'LOC112268223'	lncRNA	4.86691	0.0175566
112268224	'LOC112268224'	lncRNA	1.44922	0.00413366
112268225	'LOC112268225'	lncRNA	1.18631	1.67588e-20
112268227	'LOC112268227'	lncRNA	-1.5532	2.23706e-15
112268235	'LOC112268235'	lncRNA	1.44248	0.00909305
112268240	'LOC112268240'	lncRNA	-1.38376	2.94508e-07
112268250	'LOC112268250'	lncRNA	-1.09974	5.22439e-08
112268254	'LOC112268254'	lncRNA	-1.17107	0.00647263
112268258	'LOC112268258'	lncRNA	1.70209	1.19838e-05
112268267	'LOC112268267'	lncRNA	1.69056	0.000206705
112268283	'LOC112268283'	lncRNA	-1.1227	0.00136686
112268301	'LOC112268301'	lncRNA	-1.53964	1.39107e-10
112268318	'LOC112268318'	lncRNA	-1.47545	0.000627427
112268379	'LOC112268379'	lncRNA	-2.17854	0.0148729
112268389	'LOC112268389'	lncRNA	-1.22738	5.74e-13
112268400	'LOC112268400'	lncRNA	-1.2482	0.0360762
112268406	'LOC112268406'	lncRNA	-1.47781	3.43931e-23
112268418	'LOC112268418'	lncRNA	3.3171	0.00793604
112268420	'LOC112268420'	lncRNA	1.22193	0.038471
112268421	'LOC112268421'	lncRNA	-2.17617	6.30749e-07
112268430	'LOC112268430'	lncRNA	-2.25232	2.04594e-20
112268439	'LOC112268439'	lncRNA	-2.17737	2.50895e-07
11257	'TP53TG1'	lncRNA	-1.46758	5.08605e-05
112597	'CYTOR'	lncRNA	-1.55831	1.07136e-60
114614	'MIR155HG'	lncRNA	1.95966	6.76982e-38
116349	'EXOC3-AS1'	lncRNA	-1.7016	0.000133779
145438	'FRMD6-AS1'	lncRNA	-1.14008	0.000262038
145694	'LOC145694'	lncRNA	-2.40855	4.37556e-119
147081	'LINC02210'	lncRNA	-1.91313	0.00113512
147184	'TMEM99'	lncRNA	-1.51374	0.00011865
148046	'CIRBP-AS1'	lncRNA	-1.2225	0.033999
149684	'LOC149684'	lncRNA	3.0709	2.58635e-05
150967	'LINC01963'	lncRNA	-1.7567	1.29418e-25
151877	'MAGI1-IT1'	lncRNA	-2.01405	9.95056e-12
152024	'LINC00691'	lncRNA	3.52364	6.81918e-05
158314	'LINC00475'	lncRNA	-3.29879	2.4089e-06
161159	'ACTN1-AS1'	lncRNA	-1.32853	0.000129813
171022	'ABHD11-AS1'	lncRNA	-1.18133	1.47639e-17
191585	'PLAC4'	lncRNA	1.63329	0.00455514
196913	'LINC01599'	lncRNA	1.79586	3.52569e-13
200197	'TMEM51-AS1'	lncRNA	1.1948	0.000158754
220979	'C10orf25'	lncRNA	-1.19295	0.0185837
221416	'C6orf223'	lncRNA	2.70062	0.00406371
221883	'HOXA11-AS'	lncRNA	-1.43868	2.53882e-19
221946	'LOC221946'	lncRNA	-6.39887	2.14373e-15
254896	'LOC254896'	lncRNA	-2.28905	0.034643
255480	'TBX5-AS1'	lncRNA	-1.09963	1.77656e-18
256021	'LINC01619'	lncRNA	1.69486	1.50175e-08
257000	'TINCR'	lncRNA	1.86442	0.0236264
25845	'PP7080'	lncRNA	-1.62288	3.40918e-15
26220	'DGCR5'	lncRNA	2.25681	9.79463e-15
283104	'SBF2-AS1'	lncRNA	-2.02756	6.91476e-19
283140	'LOC283140'	lncRNA	-1.54479	7.49343e-09
283171	'C11orf44'	lncRNA	-5.44071	0.00282979
283392	'TRHDE-AS1'	lncRNA	-1.71204	1.57282e-22
283440	'ITFG2-AS1'	lncRNA	1.13442	0.0134623
283551	'LINC01588'	lncRNA	1.90832	5.59166e-09
283876	'LINC00921'	lncRNA	1.05471	0.00667829
283932	'FBXL19-AS1'	lncRNA	1.0069	0.000244761
284080	'PICART1'	lncRNA	-1.67641	0.0188491
284344	'LOC284344'	lncRNA	-1.93643	1.10184e-05
284385	'ZNF561-AS1'	lncRNA	-1.25104	0.00380788
284561	'LOC284561'	lncRNA	2.9958	0.00196291
284578	'LOC284578'	lncRNA	2.55012	0.0363963
284756	'C20orf197'	lncRNA	4.7365	0.000146618
285441	'F11-AS1'	lncRNA	-1.52373	1.75743e-05
285505	'FAM198B-AS1'	lncRNA	-3.26268	2.87225e-08
285740	'PHACTR2-AS1'	lncRNA	1.41321	0.00192787
285941	'C7orf71'	lncRNA	3.98185	1.75408e-05
286103	'ZNF252P-AS1'	lncRNA	1.82586	5.42348e-05
286467	'FIRRE'	lncRNA	-1.26553	0.0309605
29065	'ASAP1-IT1'	lncRNA	-1.42357	4.59791e-05
29931	'LINC00312'	lncRNA	-2.63713	6.84915e-08
319085	'ITPK1-AS1'	lncRNA	-2.42652	0.0227687
339400	'FLG-AS1'	lncRNA	-1.08372	8.28409e-05
339524	'LINC01140'	lncRNA	2.58984	0.00060181
339803	'LOC339803'	lncRNA	-1.14638	2.7265e-05
344595	'DUBR'	lncRNA	-1.08239	6.91476e-19
347746	'PWARSN'	lncRNA	-1.85153	0.00231265
349160	'LOC349160'	lncRNA	-1.97515	3.26911e-09
386597	'RNF144A-AS1'	lncRNA	4.5029	3.02135e-07
387111	'LINC00222'	lncRNA	2.11755	0.0151562
387644	'FAM238C'	lncRNA	2.56119	0.0255856
388436	'LOC388436'	lncRNA	-2.24455	0.028753
388685	'LINC01138'	lncRNA	1.16699	1.10661e-10
388815	'MIR99AHG'	lncRNA	-1.17295	0.000164366
389791	'PTGES2-AS1'	lncRNA	-1.68958	7.60786e-17
399829	'LINC01168'	lncRNA	-1.22268	0.000257857
400027	'LINC00938'	lncRNA	1.35579	4.87394e-06
400208	'LINC00517'	lncRNA	-1.65485	1.00306e-07
400242	'DICER1-AS1'	lncRNA	1.14074	0.00638622
400550	'FENDRR'	lncRNA	-1.07521	6.45708e-14
400617	'KCNJ2-AS1'	lncRNA	-1.99904	0.00347922
400684	'LOC400684'	lncRNA	1.53177	1.32633e-30
400765	'MIR137HG'	lncRNA	-1.05568	3.71571e-10
400798	'C1orf220'	lncRNA	-2.22484	5.51201e-14
400941	'LINC00487'	lncRNA	7.01871	6.60158e-06
400946	'LINC00954'	lncRNA	1.45034	4.54736e-06
401039	'LINC01940'	lncRNA	-2.08456	8.87935e-41
401093	'MBNL1-AS1'	lncRNA	-1.97662	2.16599e-30
401264	'TRAM2-AS1'	lncRNA	-1.40632	6.72952e-05
401398	'POT1-AS1'	lncRNA	-2.27537	0.0020467
401431	'ATP6V0E2-AS1'	lncRNA	1.29613	4.42951e-06
401585	'LINC02595'	lncRNA	-2.6256	8.60075e-24
439990	'LINC00857'	lncRNA	-2.7719	1.79318e-11
440078	'FAM66C'	lncRNA	-1.17418	0.000214343
440390	'LINC02181'	lncRNA	2.03236	0.0158756
440465	'BAIAP2-DT'	lncRNA	-1.72321	1.9899e-19
440600	'RBM15-AS1'	lncRNA	1.19362	0.00932925
440896	'LOC440896'	lncRNA	4.70119	0.0403291
441072	'FLJ31104'	lncRNA	1.63123	2.69894e-13
441108	'C5orf56'	lncRNA	1.21632	1.95664e-29
441369	'FLJ46284'	lncRNA	1.59458	0.0388624
493812	'HCG11'	lncRNA	-1.18793	0.000361611
497258	'BDNF-AS'	lncRNA	-2.37311	3.35198e-46
51145	'LOC51145'	lncRNA	3.31896	0.000115721
51275	'MAPKAPK5-AS1'	lncRNA	-1.58828	2.58686e-05
53844	'COPG2IT1'	lncRNA	-1.85736	2.54244e-06
554279	'LINC00862'	lncRNA	1.76141	0.0303125
55853	'IDI2-AS1'	lncRNA	1.37521	0.00211807
57291	'DANCR'	lncRNA	-1.05441	0.00195723
574036	'SERTAD4-AS1'	lncRNA	-5.05865	0.0116387
5820	'PVT1'	lncRNA	-1.34285	3.09514e-83
641384	'TMEM75'	lncRNA	-1.56165	4.69995e-12
642587	'MIR205HG'	lncRNA	5.07065	0.0450981
642852	'LOC642852'	lncRNA	-1.02624	4.08035e-17
643401	'PURPL'	lncRNA	-1.2401	5.06534e-07
643650	'LINC00842'	lncRNA	-2.15762	8.68576e-07
644192	'NR2F2-AS1'	lncRNA	-1.04834	2.63218e-20
644242	'LINC00622'	lncRNA	5.14091	4.57739e-09
644297	'FAM215B'	lncRNA	-1.23693	0.000773461
644634	'LOC644634'	lncRNA	2.48903	0.0132778
645591	'LHFPL3-AS1'	lncRNA	5.3077	0.0309605
645676	'ASH1L-AS1'	lncRNA	1.03309	2.58943e-05
64595	'TTTY15'	lncRNA	-1.81387	5.37269e-22
646023	'ADORA2A-AS1'	lncRNA	2.86692	1.09047e-28
646324	'LINC00607'	lncRNA	-2.79632	0.0462813
646976	'LOC646976'	lncRNA	-1.44807	0.00258714
647979	'NORAD'	lncRNA	-1.68979	4.00966e-118
649446	'DLGAP1-AS1'	lncRNA	1.71442	1.7133e-20
650669	'GAS6-AS1'	lncRNA	-1.6782	7.42613e-26
651337	'LOC651337'	lncRNA	-1.11774	0.0310375
678655	'CD27-AS1'	lncRNA	-1.54634	3.05798e-13
723809	'LHFPL3-AS2'	lncRNA	3.17454	3.27164e-14
728095	'LOC728095'	lncRNA	-2.5792	4.34588e-05
728175	'LINC02363'	lncRNA	3.17181	7.94814e-11
728264	'CARMN'	lncRNA	-3.7532	9.66737e-45
728431	'LINC01137'	lncRNA	1.50935	2.61016e-17
728769	'SCAMP1-AS1'	lncRNA	1.84419	1.04671e-19
729291	'LOC729291'	lncRNA	1.79446	1.36801e-19
729307	'LINC02510'	lncRNA	-1.43186	0.0186132
729420	'LMO7DN'	lncRNA	-3.33371	8.38254e-15
729451	'LOC729451'	lncRNA	-1.27954	0.000234958
729614	'FLJ37453'	lncRNA	1.37975	2.3435e-05
729652	'LOC729652'	lncRNA	1.82016	7.78633e-08
729737	'LOC729737'	lncRNA	1.09764	0.0140334
729870	'LOC729870'	lncRNA	2.60447	0.0236856
730101	'LOC730101'	lncRNA	-2.14621	7.59458e-22
730198	'MEIS1-AS3'	lncRNA	2.14788	5.35573e-05
80078	'LCAL1'	lncRNA	2.56834	0.00398183
80099	'C7orf69'	lncRNA	-2.5339	6.07745e-07
80215	'RUNX1-IT1'	lncRNA	-1.60643	8.03407e-06
80868	'HCG4B'	lncRNA	1.57178	0.00108912
81698	'LINC00597'	lncRNA	-1.40265	0.014497
83598	'LRRC2-AS1'	lncRNA	-3.21898	0.00193101
8420	'SNHG3'	lncRNA	-1.21028	1.93999e-12
84719	'LINC00260'	lncRNA	-1.45612	1.58568e-07
84777	'DLGAP1-AS2'	lncRNA	1.89859	1.57282e-22
84848	'MIR503HG'	lncRNA	-1.37959	5.49188e-14
85371	'KIAA1656'	lncRNA	1.2199	5.06933e-07
91450	'LOC91450'	lncRNA	-3.09899	0.000134927
BGIG9606_36064		lncRNA	5.19816	0.0302085
BGIG9606_36070		lncRNA	1.17844	0.0423077
BGIG9606_36109		lncRNA	-1.56839	1.40868e-05
BGIG9606_36115		lncRNA	2.05143	4.06831e-06
BGIG9606_36118		lncRNA	-1.5813	0.0146318
BGIG9606_36144		lncRNA	2.10394	1.06853e-07
BGIG9606_36190		lncRNA	1.50861	0.000402908
BGIG9606_36404		lncRNA	-1.33622	0.000338922
BGIG9606_36490		lncRNA	5.53897	0.00990355
BGIG9606_36496		lncRNA	1.76056	0.00845599
BGIG9606_36529		lncRNA	2.45409	0.0254963
BGIG9606_36553		lncRNA	1.97163	0.00284005
BGIG9606_36627		lncRNA	-3.05742	1.9342e-07
BGIG9606_36674		lncRNA	2.6934	2.8819e-05
BGIG9606_36675		lncRNA	3.14673	0.0186952
BGIG9606_36677		lncRNA	4.01797	0.00161918
BGIG9606_36680		lncRNA	3.75384	0.000913434
BGIG9606_36693		lncRNA	4.17283	0.0413664
BGIG9606_36711		lncRNA	2.37338	8.91685e-26
BGIG9606_36720		lncRNA	2.24774	4.16652e-18
BGIG9606_36805		lncRNA	3.73623	0.0266952
BGIG9606_36929		lncRNA	2.40262	0.0464316
BGIG9606_36966		lncRNA	1.71505	3.45725e-07
BGIG9606_36999		lncRNA	2.90293	0.0364962
BGIG9606_37139		lncRNA	-1.62868	0.000417812
BGIG9606_37243		lncRNA	5.14947	5.98633e-06
BGIG9606_37256		lncRNA	-1.15083	2.51788e-05
BGIG9606_37264		lncRNA	5.18646	0.0321055
BGIG9606_37272		lncRNA	2.36358	0.0363161
BGIG9606_37296		lncRNA	1.27328	0.00427458
BGIG9606_37474		lncRNA	1.51283	4.16329e-26
BGIG9606_37475		lncRNA	1.61453	2.42198e-21
BGIG9606_37681		lncRNA	2.70386	0.000590861
BGIG9606_37701		lncRNA	-2.93899	5.69181e-05
BGIG9606_37729		lncRNA	2.83909	5.918e-60
BGIG9606_37730		lncRNA	3.01218	4.59772e-05
BGIG9606_37788		lncRNA	3.42429	0.00838882
BGIG9606_38225		lncRNA	5.20979	0.0306804
BGIG9606_38253		lncRNA	2.8317	0.0140382
BGIG9606_38254		lncRNA	6.60614	1.2113e-05
BGIG9606_38318		lncRNA	-1.73758	1.68649e-09
BGIG9606_38319		lncRNA	-1.65533	5.94976e-13
BGIG9606_38335		lncRNA	3.59005	0.0089178
BGIG9606_38337		lncRNA	4.12544	2.06728e-10
BGIG9606_38400		lncRNA	1.16152	0.0151788
BGIG9606_38411		lncRNA	3.96911	0.0482674
BGIG9606_38436		lncRNA	6.233	0.000778805
BGIG9606_38453		lncRNA	-1.73763	0.0140898
BGIG9606_38461		lncRNA	2.27178	0.00684669
BGIG9606_38586		lncRNA	-1.38057	0.00729962
BGIG9606_38696		lncRNA	2.89503	0.000985551
BGIG9606_38710		lncRNA	-1.16986	7.45154e-08
BGIG9606_38749		lncRNA	-1.05266	0.000329367
BGIG9606_38758		lncRNA	1.95354	0.0235688
BGIG9606_38811		lncRNA	1.68396	0.0234139
BGIG9606_39026		lncRNA	1.34061	0.00251218
BGIG9606_39055		lncRNA	4.72942	0.00273705
BGIG9606_39102		lncRNA	2.77345	1.201e-07
BGIG9606_39171		lncRNA	3.71524	2.90716e-10
BGIG9606_39219		lncRNA	-1.07157	0.0313007
BGIG9606_39229		lncRNA	3.19767	2.66155e-06
BGIG9606_39230		lncRNA	3.52839	0.000338871
BGIG9606_39231		lncRNA	6.32783	0.000274963
BGIG9606_39232		lncRNA	3.93812	5.89383e-05
BGIG9606_39447		lncRNA	1.65399	0.0387055
BGIG9606_39478		lncRNA	1.40114	3.837e-06
BGIG9606_39496		lncRNA	-1.06942	0.00052383
BGIG9606_39530		lncRNA	4.04714	4.09619e-15
BGIG9606_39572		lncRNA	2.69177	1.5054e-07
BGIG9606_39707		lncRNA	-1.18041	0.00538356
BGIG9606_39757		lncRNA	-1.08756	0.0226873
BGIG9606_39870		lncRNA	-3.26243	1.80295e-05
BGIG9606_39915		lncRNA	1.54384	0.0209642
BGIG9606_39919		lncRNA	5.44426	2.04595e-22
BGIG9606_39965		lncRNA	1.30181	9.05267e-05
BGIG9606_40007		lncRNA	1.60008	2.12137e-11
BGIG9606_40031		lncRNA	-5.17592	0.00751995
BGIG9606_40048		lncRNA	2.36612	8.10301e-07
BGIG9606_40300		lncRNA	4.76832	0.0245937
BGIG9606_40328		lncRNA	2.5286	0.0282707
BGIG9606_40405		lncRNA	2.32528	6.43272e-07
BGIG9606_40475		lncRNA	5.7032	0.00790707
BGIG9606_40518		lncRNA	-1.94417	1.38763e-07
BGIG9606_40537		lncRNA	1.80683	0.0038199
BGIG9606_40570		lncRNA	-1.14611	2.56635e-05
BGIG9606_40700		lncRNA	1.92657	0.000298247
BGIG9606_40710		lncRNA	4.77482	4.58912e-14
BGIG9606_40712		lncRNA	3.92381	0.00109841
BGIG9606_40837		lncRNA	1.01965	0.000163221
BGIG9606_41084		lncRNA	2.13905	0.0287792
BGIG9606_41100		lncRNA	4.60617	0.0053893
BGIG9606_41284		lncRNA	2.32049	6.9957e-05
BGIG9606_41311		lncRNA	6.67222	6.06801e-05
BGIG9606_41316		lncRNA	-1.87479	0.000705062
BGIG9606_41359		lncRNA	-1.92657	1.76104e-21
BGIG9606_41371		lncRNA	2.1603	0.0150292
BGIG9606_41397		lncRNA	3.01409	0.0369174
BGIG9606_41422		lncRNA	5.44465	0.0167519
BGIG9606_41427		lncRNA	4.53087	2.85113e-05
BGIG9606_41428		lncRNA	5.55035	0.0116701
BGIG9606_41429		lncRNA	7.00132	8.23865e-06
BGIG9606_41430		lncRNA	4.71102	0.0435913
BGIG9606_41678		lncRNA	3.3399	9.72771e-06
BGIG9606_41685		lncRNA	-3.15259	0.0497107
BGIG9606_41853		lncRNA	-2.75936	0.0298799
BGIG9606_41917		lncRNA	6.87857	1.59104e-05
BGIG9606_41995		lncRNA	-1.7113	0.0035679
BGIG9606_41996		lncRNA	-1.42815	0.004173
BGIG9606_42026		lncRNA	3.5872	0.019584
BGIG9606_42151		lncRNA	2.66443	2.02764e-05
BGIG9606_42159		lncRNA	2.57426	0.00930445
BGIG9606_42177		lncRNA	1.24034	2.97315e-08
BGIG9606_42209		lncRNA	2.60761	0.000593995
BGIG9606_42210		lncRNA	1.53317	2.90631e-06
BGIG9606_42349		lncRNA	-1.57023	0.0153059
BGIG9606_42453		lncRNA	1.71869	0.000643385
BGIG9606_42480		lncRNA	-1.83761	7.41216e-16
BGIG9606_42558		lncRNA	1.43713	0.014494
BGIG9606_42566		lncRNA	-6.04434	0.000183611
BGIG9606_42567		lncRNA	-4.89712	0.00507667
BGIG9606_42720		lncRNA	1.16993	0.026212
BGIG9606_42725		lncRNA	-1.45533	0.00109288
BGIG9606_42817		lncRNA	7.12389	4.33351e-06
BGIG9606_42828		lncRNA	-4.18285	0.0445369
BGIG9606_42833		lncRNA	2.23929	5.8679e-05
BGIG9606_42981		lncRNA	-1.08092	0.00159469
BGIG9606_42994		lncRNA	-1.31482	0.0110623
BGIG9606_43005		lncRNA	1.41425	0.0158303
BGIG9606_43013		lncRNA	6.71146	1.14082e-15
BGIG9606_43014		lncRNA	6.99933	1.26194e-05
BGIG9606_43015		lncRNA	5.63956	1.01594e-98
BGIG9606_43016		lncRNA	6.04526	1.11204e-51
BGIG9606_43062		lncRNA	2.39217	0.00279299
BGIG9606_43105		lncRNA	-2.23577	4.44247e-11
BGIG9606_43316		lncRNA	-1.71133	0.00192388
BGIG9606_43330		lncRNA	2.34639	0.00707404
BGIG9606_43446		lncRNA	4.80291	0.00395449
BGIG9606_43450		lncRNA	1.31939	0.0047307
BGIG9606_43465		lncRNA	3.2357	2.07415e-37
BGIG9606_43526		lncRNA	1.03701	0.0305256
BGIG9606_43582		lncRNA	4.25318	2.03995e-23
BGIG9606_43820		lncRNA	4.11929	2.93166e-07
BGIG9606_43891		lncRNA	5.84534	0.00176148
BGIG9606_43914		lncRNA	5.05641	0.0464199
BGIG9606_43915		lncRNA	4.43205	0.0119699
BGIG9606_43991		lncRNA	1.29265	0.0107538
BGIG9606_44028		lncRNA	-1.38673	0.047238
BGIG9606_44033		lncRNA	1.51517	0.000167066
BGIG9606_44185		lncRNA	2.61572	0.00400646
BGIG9606_44207		lncRNA	3.19174	6.84249e-05
BGIG9606_44208		lncRNA	4.50959	0.000400385
BGIG9606_44338		lncRNA	5.31655	0.0207373
BGIG9606_44343		lncRNA	4.38567	0.0142267
BGIG9606_44375		lncRNA	-4.37554	0.0269744
BGIG9606_44384		lncRNA	6.60618	7.90988e-05
BGIG9606_44385		lncRNA	2.60902	0.02498
BGIG9606_44490		lncRNA	1.04459	0.0112528
BGIG9606_44549		lncRNA	1.53401	1.64098e-12
BGIG9606_44551		lncRNA	2.76973	0.0309859
BGIG9606_44552		lncRNA	2.55365	2.37752e-07
BGIG9606_44585		lncRNA	1.55109	0.00758006
BGIG9606_44668		lncRNA	1.24757	0.0214574
BGIG9606_44684		lncRNA	-2.25956	2.02788e-06
BGIG9606_44781		lncRNA	1.85287	1.29139e-07
BGIG9606_44832		lncRNA	-2.08214	0.00251498
BGIG9606_44881		lncRNA	-5.08894	0.012138
BGIG9606_45010		lncRNA	-1.29477	0.000900037
BGIG9606_45107		lncRNA	-1.89649	0.00699188
BGIG9606_45136		lncRNA	2.08208	1.86733e-06
BGIG9606_45198		lncRNA	-1.2579	0.0139642
BGIG9606_45333		lncRNA	1.88891	0.00397645
BGIG9606_45363		lncRNA	-1.58508	4.41228e-05
BGIG9606_45385		lncRNA	6.17355	0.00078649
BGIG9606_45455		lncRNA	-2.47304	0.0458389
BGIG9606_45512		lncRNA	3.47195	0.00431687
BGIG9606_45658		lncRNA	3.04083	3.04095e-08
BGIG9606_45699		lncRNA	1.84037	0.0062448
BGIG9606_45727		lncRNA	1.07009	0.00048815
BGIG9606_45734		lncRNA	2.00863	3.66553e-09
BGIG9606_45806		lncRNA	-1.34688	0.00363814
BGIG9606_45844		lncRNA	2.76689	0.0430025
BGIG9606_45917		lncRNA	2.28475	1.66809e-07
BGIG9606_46096		lncRNA	1.10716	0.00268652
BGIG9606_46212		lncRNA	5.83257	0.00695114
BGIG9606_46250		lncRNA	-2.42372	2.35537e-15
BGIG9606_46266		lncRNA	2.10913	0.0010063
BGIG9606_46333		lncRNA	1.43716	6.9957e-05
BGIG9606_46377		lncRNA	2.51924	2.03625e-07
BGIG9606_46391		lncRNA	2.06319	0.00795828
BGIG9606_46482		lncRNA	3.14903	1.08797e-17
BGIG9606_46602		lncRNA	-1.18011	0.0204249
BGIG9606_46638		lncRNA	3.67268	1.98642e-07
BGIG9606_46639		lncRNA	2.89693	6.84249e-05
BGIG9606_46653		lncRNA	-2.04332	0.00239684
BGIG9606_46685		lncRNA	-2.61472	0.023357
BGIG9606_46807		lncRNA	-1.14461	0.0211257
BGIG9606_46851		lncRNA	2.75696	0.000151128
BGIG9606_46890		lncRNA	4.03446	3.95587e-16
BGIG9606_46987		lncRNA	-1.87633	1.6051e-12
BGIG9606_47014		lncRNA	-1.08031	0.0010707
BGIG9606_47101		lncRNA	1.62273	0.0201736
BGIG9606_47226		lncRNA	1.85125	0.0497404
BGIG9606_47241		lncRNA	3.46779	3.7857e-59
BGIG9606_47248		lncRNA	2.38113	0.00154513
BGIG9606_47259		lncRNA	-1.7164	0.000262368
BGIG9606_47316		lncRNA	5.65354	0.00861192
BGIG9606_47400		lncRNA	-1.11144	0.0120531
BGIG9606_47523		lncRNA	2.24663	0.00496909
BGIG9606_47577		lncRNA	2.01361	0.034583
BGIG9606_47665		lncRNA	1.64218	0.00071256
BGIG9606_47830		lncRNA	3.93676	1.16527e-08
BGIG9606_48056		lncRNA	2.45614	1.4903e-05
BGIG9606_48131		lncRNA	4.44976	1.06151e-07
BGIG9606_48172		lncRNA	4.69811	2.84785e-08
BGIG9606_48198		lncRNA	3.43976	0.000115379
BGIG9606_48250		lncRNA	-3.51313	7.71187e-13
BGIG9606_48283		lncRNA	2.09098	6.60504e-12
BGIG9606_48311		lncRNA	6.96064	6.68892e-09
BGIG9606_48447		lncRNA	1.18002	6.22686e-08
BGIG9606_48509		lncRNA	1.95088	0.0123115
BGIG9606_48519		lncRNA	2.15817	0.000774062
BGIG9606_48575		lncRNA	5.34167	0.0211992
BGIG9606_48597		lncRNA	6.05168	4.04716e-09
BGIG9606_48622		lncRNA	1.59088	1.48225e-05
BGIG9606_48785		lncRNA	-1.80413	0.000261303
BGIG9606_48835		lncRNA	2.99518	0.00197971
BGIG9606_48919		lncRNA	-4.74667	0.0379897
BGIG9606_48935		lncRNA	-1.70242	1.41281e-07
BGIG9606_48943		lncRNA	-1.66434	0.00722983
BGIG9606_48944		lncRNA	1.31578	0.0146745
BGIG9606_49012		lncRNA	2.20054	0.00584614
BGIG9606_49042		lncRNA	-1.84734	0.0194288
BGIG9606_49048		lncRNA	1.43313	0.0043887
BGIG9606_49060		lncRNA	5.21228	0.0066598
BGIG9606_49061		lncRNA	5.76212	0.000724993
BGIG9606_49070		lncRNA	4.85787	0.0186952
BGIG9606_49072		lncRNA	4.78666	6.97785e-45
BGIG9606_49074		lncRNA	3.24961	0.0446345
BGIG9606_49079		lncRNA	1.39016	0.0258039
BGIG9606_49104		lncRNA	4.30471	6.63374e-22
BGIG9606_49124		lncRNA	1.99642	0.00740395
BGIG9606_49209		lncRNA	-1.93649	3.58134e-10
BGIG9606_49242		lncRNA	2.46863	9.17819e-16
BGIG9606_49268		lncRNA	5.44915	0.0140682
BGIG9606_49336		lncRNA	1.81861	0.0300704
BGIG9606_49358		lncRNA	-2.7091	0.00645766
BGIG9606_49374		lncRNA	3.44143	3.22693e-35
BGIG9606_49400		lncRNA	2.82274	0.00226257
BGIG9606_49449		lncRNA	1.50181	0.0120624
BGIG9606_49501		lncRNA	-1.08844	5.33541e-20
BGIG9606_49608		lncRNA	5.70993	0.00699391
BGIG9606_49685		lncRNA	-1.76386	0.0350373
BGIG9606_49761		lncRNA	-1.90957	1.95005e-12
BGIG9606_49770		lncRNA	1.82465	0.0223173
BGIG9606_49793		lncRNA	1.07274	3.98389e-05
BGIG9606_49836		lncRNA	-1.04115	1.09047e-28
BGIG9606_49880		lncRNA	5.05787	0.0490462
BGIG9606_49959		lncRNA	1.40423	2.47925e-05
BGIG9606_49960		lncRNA	5.8555	0.00414551
BGIG9606_49985		lncRNA	2.72958	3.00229e-05
BGIG9606_50074		lncRNA	-1.45107	2.09179e-05
BGIG9606_50120		lncRNA	1.88863	0.000847716
BGIG9606_50220		lncRNA	1.91315	2.19967e-23
BGIG9606_50256		lncRNA	-3.63976	0.0427312
BGIG9606_50271		lncRNA	4.69899	0.00347922
BGIG9606_50325		lncRNA	-1.56598	0.00921595
BGIG9606_50342		lncRNA	1.49281	1.46951e-06
BGIG9606_50343		lncRNA	1.17409	4.71535e-06
BGIG9606_50370		lncRNA	3.25078	0.000102315
BGIG9606_50397		lncRNA	-2.50813	0.0244278
BGIG9606_50543		lncRNA	4.86724	7.7761e-05
BGIG9606_50550		lncRNA	1.449	0.00147162
BGIG9606_50551		lncRNA	1.77227	0.00036797
BGIG9606_50597		lncRNA	3.0615	0.00736114
BGIG9606_50616		lncRNA	3.30174	0.0476087
BGIG9606_50661		lncRNA	5.98669	0.00140456
BGIG9606_50663		lncRNA	3.69813	0.000200201
BGIG9606_50698		lncRNA	1.26645	1.03839e-05
BGIG9606_50700		lncRNA	3.24898	0.0364777
BGIG9606_50703		lncRNA	-2.27176	6.80732e-14
BGIG9606_50707		lncRNA	2.08959	0.0259251
BGIG9606_50711		lncRNA	6.73518	4.4253e-05
BGIG9606_50737		lncRNA	-3.45595	3.86988e-07
BGIG9606_50760		lncRNA	2.52079	0.00207601
BGIG9606_50764		lncRNA	-1.76926	7.75324e-34
BGIG9606_50765		lncRNA	-1.86842	1.76802e-47
BGIG9606_50864		lncRNA	-3.47053	0.0129865
BGIG9606_50981		lncRNA	1.36	0.0013268
BGIG9606_50982		lncRNA	-4.84178	0.0253388
BGIG9606_50988		lncRNA	3.54741	0.00226787
BGIG9606_51004		lncRNA	2.12515	0.0102971
BGIG9606_51100		lncRNA	1.21101	0.00104401
BGIG9606_51108		lncRNA	2.67282	8.22429e-28
BGIG9606_51120		lncRNA	2.71795	1.82833e-20
BGIG9606_51215		lncRNA	5.12296	0.00930605
BGIG9606_51237		lncRNA	1.33263	0.00241865
BGIG9606_51283		lncRNA	2.06757	0.0306285
BGIG9606_51386		lncRNA	2.39839	5.21689e-05
BGIG9606_51391		lncRNA	3.00527	0.00907727
BGIG9606_51454		lncRNA	3.37361	0.00289165
BGIG9606_51523		lncRNA	1.66889	0.00756169
BGIG9606_51641		lncRNA	2.52493	0.00503466
BGIG9606_51728		lncRNA	1.54552	0.00139737
BGIG9606_51911		lncRNA	2.96235	0.011423
BGIG9606_51982		lncRNA	2.96386	0.0404837
BGIG9606_51987		lncRNA	-3.29702	1.95637e-09
BGIG9606_52106		lncRNA	5.7267	0.0062448
BGIG9606_52125		lncRNA	-3.01333	0.00203252
BGIG9606_52242		lncRNA	-5.04307	0.0193084
BGIG9606_52248		lncRNA	2.92232	0.0331001
BGIG9606_52316		lncRNA	5.81413	0.00464659
BGIG9606_52387		lncRNA	-1.97256	9.04251e-17
BGIG9606_52388		lncRNA	-1.92022	5.49714e-35
BGIG9606_52389		lncRNA	-2.57032	5.52145e-09
BGIG9606_52738		lncRNA	3.26692	0.046484
BGIG9606_52821		lncRNA	2.13665	4.5949e-17
BGIG9606_53159		lncRNA	-1.89307	2.10275e-06
BGIG9606_53221		lncRNA	2.80608	0.00231826
BGIG9606_53243		lncRNA	-1.66812	0.0330889
BGIG9606_53363		lncRNA	-2.65431	7.33732e-22
BGIG9606_53439		lncRNA	2.25216	0.00792256
BGIG9606_53440		lncRNA	3.06297	0.0123909
BGIG9606_53486		lncRNA	4.86624	4.44199e-05
BGIG9606_53764		lncRNA	-5.48848	0.00121657
BGIG9606_53869		lncRNA	-1.19627	7.41326e-22
BGIG9606_54097		lncRNA	-3.97556	0.00174707
BGIG9606_54099		lncRNA	1.75953	0.00545589
BGIG9606_54121		lncRNA	1.80893	0.0299735
BGIG9606_54135		lncRNA	-1.66382	0.000547457
BGIG9606_54165		lncRNA	-1.1285	0.0269904
BGIG9606_54170		lncRNA	5.53226	0.03497
BGIG9606_54185		lncRNA	5.55834	0.00907566
BGIG9606_54197		lncRNA	1.58301	0.000815482
BGIG9606_54221		lncRNA	-9.8075	0.000463341
BGIG9606_54222		lncRNA	-1.82635	0.0278102
BGIG9606_54327		lncRNA	-1.56065	3.09695e-06
BGIG9606_54332		lncRNA	1.97264	3.98682e-05
BGIG9606_54344		lncRNA	2.35341	0.0192587
BGIG9606_54389		lncRNA	-1.00703	8.4843e-33
BGIG9606_54392		lncRNA	-1.60664	0.000100794
BGIG9606_54605		lncRNA	1.05522	0.0224379
BGIG9606_54803		lncRNA	-5.10426	0.0124346
BGIG9606_54808		lncRNA	-1.87164	1.88222e-12
BGIG9606_54809		lncRNA	-1.8321	1.1843e-49
BGIG9606_54901		lncRNA	-2.42652	0.0227687
BGIG9606_54920		lncRNA	-1.55952	1.75132e-06
BGIG9606_54985		lncRNA	3.12413	0.000113728
BGIG9606_54986		lncRNA	4.17666	1.33802e-32
BGIG9606_55034		lncRNA	-1.08733	0.00297974
BGIG9606_55154		lncRNA	1.70011	0.00411857
BGIG9606_55182		lncRNA	-1.2953	1.95068e-05
BGIG9606_55228		lncRNA	1.59526	0.0035481
BGIG9606_55229		lncRNA	1.49139	0.0117093
BGIG9606_55353		lncRNA	-2.38617	3.2981e-35
BGIG9606_55511		lncRNA	-1.60985	0.0150343
BGIG9606_55512		lncRNA	-1.85013	0.000144433
BGIG9606_55515		lncRNA	2.12098	0.000467053
BGIG9606_55528		lncRNA	1.75361	0.0367206
BGIG9606_55529		lncRNA	1.09567	0.0388624
BGIG9606_55530		lncRNA	1.41474	0.00406605
BGIG9606_55544		lncRNA	-3.62317	0.000147579
BGIG9606_55667		lncRNA	-1.7991	7.64112e-08
BGIG9606_55668		lncRNA	-2.62795	2.26176e-18
BGIG9606_55673		lncRNA	2.74367	1.10304e-08
BGIG9606_55680		lncRNA	-2.17237	1.35155e-05
BGIG9606_55707		lncRNA	-1.89883	6.22686e-08
BGIG9606_55809		lncRNA	1.52435	0.011481
BGIG9606_55816		lncRNA	-2.54948	0.00503466
BGIG9606_55871		lncRNA	3.67777	4.63424e-27
BGIG9606_55910		lncRNA	-1.83785	0.0420749
BGIG9606_55951		lncRNA	-2.89122	0.0141665
BGIG9606_55956		lncRNA	2.3448	0.00784476
BGIG9606_55980		lncRNA	-1.8355	3.83097e-08
BGIG9606_55981		lncRNA	-1.37264	0.00907151
BGIG9606_56019		lncRNA	-1.72631	2.30649e-06
BGIG9606_56020		lncRNA	-1.19327	0.0143283
BGIG9606_56119		lncRNA	2.44333	6.28955e-06
BGIG9606_56161		lncRNA	5.4157	0.0165302
BGIG9606_56252		lncRNA	-1.4492	0.0252289
BGIG9606_56385		lncRNA	4.68021	0.031507
BGIG9606_56387		lncRNA	5.19816	0.0302085
BGIG9606_56390		lncRNA	4.57644	0.0426287
BGIG9606_56391		lncRNA	5.39347	0.0283686
BGIG9606_56392		lncRNA	4.2747	0.0167127
BGIG9606_56435		lncRNA	4.1642	6.23464e-07
BGIG9606_56436		lncRNA	3.48755	3.80435e-07
BGIG9606_56439		lncRNA	5.31655	0.0207373
BGIG9606_56548		lncRNA	2.67664	0.00113581
BGIG9606_56650		lncRNA	-1.27761	0.0392166
BGIG9606_56672		lncRNA	1.7327	0.000266396
BGIG9606_57236		lncRNA	5.32723	0.0202586
BGIG9606_57237		lncRNA	4.32587	0.0217026
BGIG9606_57241		lncRNA	3.97178	1.84407e-34
BGIG9606_57242		lncRNA	5.55206	5.19225e-05
BGIG9606_57243		lncRNA	5.17013	8.86717e-08
BGIG9606_57417		lncRNA	2.52429	2.7275e-05
BGIG9606_57719		lncRNA	5.2951	0.0331178
BGIG9606_57738		lncRNA	2.79184	0.00374522
BGIG9606_57813		lncRNA	1.50942	0.0281135
BGIG9606_57819		lncRNA	3.9098	0.0156801
BGIG9606_57820		lncRNA	4.36932	0.00237953
BGIG9606_57823		lncRNA	5.41671	0.0177703
BGIG9606_57826		lncRNA	5.05198	0.0214869
BGIG9606_58072		lncRNA	4.25856	0.019674
BGIG9606_58073		lncRNA	4.91294	0.0202357
BGIG9606_58074		lncRNA	5.54604	0.00976157
BGIG9606_58112		lncRNA	2.62268	0.0013268
BGIG9606_58215		lncRNA	-1.48874	0.00601331
BGIG9606_58519		lncRNA	3.26628	0.0482592
BGIG9606_58794		lncRNA	2.94374	0.0435238
BGIG9606_59007		lncRNA	6.25299	0.000418116
BGIG9606_59009		lncRNA	2.95137	0.0431553
BGIG9606_59115		lncRNA	-1.84315	0.0408009
BGIG9606_59477		lncRNA	3.56572	0.0151944
BGIG9606_59478		lncRNA	4.42077	6.91452e-06
BGIG9606_59605		lncRNA	3.07672	0.00990355
BGIG9606_59613		lncRNA	2.73969	0.0488598
BGIG9606_59826		lncRNA	4.9709	0.00160366
BGIG9606_59827		lncRNA	5.52749	0.0107693
BGIG9606_59828		lncRNA	5.92578	7.72006e-06
BGIG9606_60057		lncRNA	5.95622	0.00245347
BGIG9606_60374		lncRNA	2.17188	0.00974453
BGIG9606_60498		lncRNA	6.77582	2.67829e-05
BGIG9606_60769		lncRNA	2.0921	0.00930605
BGIG9606_61152		lncRNA	5.17298	0.037415
BGIG9606_61193		lncRNA	6.99001	1.89712e-37
BGIG9606_61463		lncRNA	5.21248	0.0305256
BGIG9606_62001		lncRNA	6.97614	9.14363e-06
BGIG9606_62108		lncRNA	3.31984	2.71729e-07
BGIG9606_62122		lncRNA	5.74584	0.00106472
BGIG9606_62261		lncRNA	-3.58658	0.00819809
BGIG9606_62352		lncRNA	5.9458	0.00480404
BGIG9606_62358		lncRNA	5.42457	0.0165907
BGIG9606_62364		lncRNA	5.63225	0.00685255
BGIG9606_62366		lncRNA	6.54604	0.000106759
BGIG9606_62381		lncRNA	3.31463	1.92085e-08
BGIG9606_62565		lncRNA	5.18646	0.0321055
BGIG9606_62568		lncRNA	4.33811	0.0168832
BGIG9606_62639		lncRNA	-5.04801	0.000175073
BGIG9606_62850		lncRNA	6.06354	0.00098862
BGIG9606_62915		lncRNA	4.31863	8.09812e-05
BGIG9606_62917		lncRNA	1.67078	0.0488704
BGIG9606_62959		lncRNA	4.69156	0.038471
BGIG9606_63086		lncRNA	4.47409	3.65181e-05
BGIG9606_63097		lncRNA	-1.29048	4.73005e-14
BGIG9606_63669		lncRNA	2.14925	0.0110555
BGIG9606_64004		lncRNA	4.84229	2.46737e-05
BGIG9606_64006		lncRNA	1.40109	0.0118901
BGIG9606_64108		lncRNA	-5.08578	0.00337041
BGIG9606_64216		lncRNA	2.48537	3.32298e-06
BGIG9606_64217		lncRNA	2.57062	2.66155e-06
BGIG9606_64218		lncRNA	2.6684	1.20918e-06
BGIG9606_64219		lncRNA	3.37693	0.000272529
BGIG9606_64220		lncRNA	3.72051	0.00748324
BGIG9606_64221		lncRNA	3.22907	9.23012e-05
BGIG9606_64222		lncRNA	4.02961	6.60504e-12
BGIG9606_64446		lncRNA	3.7292	1.32428e-06
BGIG9606_64769		lncRNA	4.83169	9.64639e-10
BGIG9606_64906		lncRNA	6.18099	0.000740776
BGIG9606_64907		lncRNA	5.61396	0.0101787
BGIG9606_64985		lncRNA	2.15846	0.0486875
BGIG9606_64994		lncRNA	6.29316	5.62626e-07
BGIG9606_64995		lncRNA	5.4712	1.96259e-16
BGIG9606_65023		lncRNA	2.75729	0.0476321
BGIG9606_65431		lncRNA	2.08126	0.0125428
BGIG9606_65432		lncRNA	3.42592	0.00011981
BGIG9606_65436		lncRNA	5.01973	0.0128992
BGIG9606_65510		lncRNA	2.70842	0.0350405
BGIG9606_65525		lncRNA	-2.02559	0.0488521
BGIG9606_65582		lncRNA	5.83032	1.13888e-05
BGIG9606_65824		lncRNA	-3.73572	0.00056248
BGIG9606_65826		lncRNA	1.89021	0.000616924
BGIG9606_65840		lncRNA	5.3525	0.0222645
BGIG9606_65919		lncRNA	3.43252	0.00136436
BGIG9606_66067		lncRNA	-2.22254	0.00538356
BGIG9606_66224		lncRNA	6.17974	0.000681176
BGIG9606_66227		lncRNA	4.77885	0.0301565
BGIG9606_66229		lncRNA	5.59341	0.00157149
BGIG9606_66230		lncRNA	5.32845	0.0193051
BGIG9606_66233		lncRNA	2.88658	0.00295806
BGIG9606_66234		lncRNA	3.15819	0.000269209
BGIG9606_66240		lncRNA	3.89965	0.0111276
BGIG9606_66241		lncRNA	2.58173	0.0430671
BGIG9606_66243		lncRNA	4.16527	0.000225932
BGIG9606_66244		lncRNA	2.12704	0.00561139
BGIG9606_66246		lncRNA	2.61677	0.00966683
BGIG9606_66247		lncRNA	3.36828	2.02079e-13
BGIG9606_66248		lncRNA	2.25987	5.16781e-05
BGIG9606_66731		lncRNA	2.00945	8.65934e-06
BGIG9606_66841		lncRNA	2.5241	1.16579e-06
BGIG9606_66866		lncRNA	-4.88148	0.0188491
BGIG9606_67056		lncRNA	-2.13078	0.00433318
BGIG9606_67736		lncRNA	1.41789	0.0181565
BGIG9606_67937		lncRNA	-2.17453	0.00540622
BGIG9606_67945		lncRNA	-1.17102	3.44565e-06
BGIG9606_67956		lncRNA	3.04825	1.22721e-05
BGIG9606_67989		lncRNA	-1.25035	0.00233042
BGIG9606_68021		lncRNA	-1.45138	0.000871427
BGIG9606_68096		lncRNA	1.01191	0.0093091
BGIG9606_68418		lncRNA	-1.74251	2.76455e-13

## Sheet: 24 hpi
Gene ID	Gene Symbol	Type	Log2FoldChange	Qvalue
100126784	'LOC100126784'	lncRNA	1.53666	1.29197e-33
100127888	'SLCO4A1-AS1'	lncRNA	3.42297	1.2065e-33
100128054	'PLCE1-AS1'	lncRNA	-4.41945	2.94574e-09
100128890	'FAM66B'	lncRNA	-1.32791	4.67031e-06
100128988	'LOC100128988'	lncRNA	2.24539	1.00564e-05
100129034	'LOC100129034'	lncRNA	-1.09796	2.79563e-33
100129148	'LOC100129148'	lncRNA	-1.38377	0.000389067
100129518	'SOD2-OT1'	lncRNA	2.13215	4.91935e-05
100129940	'LOC100129940'	lncRNA	1.7511	1.5016e-75
100130027	'LOC100130027'	lncRNA	-1.2225	0.0210756
100131060	'LINC01135'	lncRNA	1.50549	0.000153837
100132287	'LOC100132287'	lncRNA	1.49843	3.09793e-14
100133545	'MRPL23-AS1'	lncRNA	-1.75847	0.00568718
100134868	'LOC100134868'	lncRNA	-1.01848	0.000848367
100144602	'EPHA5-AS1'	lncRNA	-2.13686	0.000356969
100216001	'MANCR'	lncRNA	2.87833	1.21473e-08
100268168	'LOC100268168'	lncRNA	-1.63272	0.0157337
100287314	'LINC00941'	lncRNA	1.41123	2.27209e-25
100287569	'LINC00173'	lncRNA	1.41257	0.00941258
100287837	'LOC100287837'	lncRNA	-2.19067	0.00137
100288152	'SLC9A3-AS1'	lncRNA	-1.08823	7.4516e-12
100288175	'LOC100288175'	lncRNA	2.52864	3.2638e-07
100294362	'LOC100294362'	lncRNA	1.05972	2.26499e-30
100505549	'LOC100505549'	lncRNA	-1.66605	0.0306861
100505576	'LINC00672'	lncRNA	-1.66905	0.0205566
100505622	'LOC100505622'	lncRNA	1.64203	6.36816e-05
100505635	'LOC100505635'	lncRNA	-4.25339	0.0154081
100505768	'LINC01364'	lncRNA	1.66552	0.000278129
100505806	'SNHG18'	lncRNA	-1.50137	1.77605e-29
100505994	'LUCAT1'	lncRNA	3.74445	2.44075e-139
100506071	'LOC100506071'	lncRNA	-4.09997	0.0351936
100506211	'MIR210HG'	lncRNA	1.92992	7.17404e-18
100506365	'OTUD6B-AS1'	lncRNA	-1.13533	0.0379541
100506668	'NRAV'	lncRNA	-1.07478	0.000185026
100506737	'LINC01589'	lncRNA	-1.79537	2.01853e-38
100506746	'AFF1-AS1'	lncRNA	1.00388	0.00400344
100507065	'LOC100507065'	lncRNA	2.06999	0.000454502
100507099	'FRY-AS1'	lncRNA	-1.57965	0.00249237
100507127	'LINC00707'	lncRNA	1.83984	1.34155e-06
100507381	'KCNQ5-IT1'	lncRNA	3.4183	0.0468722
100507398	'INTS6-AS1'	lncRNA	1.39453	0.00337409
100507420	'LINC01605'	lncRNA	1.98989	3.15293e-08
100507495	'SDCBP2-AS1'	lncRNA	1.21261	0.00236768
100528007	'BORCS7-ASMT'	lncRNA	-2.86075	0.0350553
100533975	'SLMO2-ATP5E'	lncRNA	-1.9535	0.000669074
100652988	'LINC00702'	lncRNA	1.97241	9.77628e-05
100689073	'ARHGAP22-IT1'	lncRNA	1.05375	0.00161715
100859930	'HEIH'	lncRNA	-3.08501	5.15565e-05
100861548	'PINK1-AS'	lncRNA	-1.25554	2.29424e-06
100873065	'PTCHD1-AS'	lncRNA	1.45564	0.00578612
100874012	'NAV2-AS5'	lncRNA	-2.05229	0.0120562
100874322	'BACH1-IT2'	lncRNA	1.24774	0.000837833
100874323	'HOXA10-AS'	lncRNA	-2.06209	2.15404e-10
100874364	'HOXC-AS2'	lncRNA	-2.55622	0.0285435
100996342	'LINC01664'	lncRNA	2.8368	0.0487307
100996437	'LOC100996437'	lncRNA	-1.7415	0.00437259
100996485	'C5orf66'	lncRNA	-1.31004	2.00912e-08
100996664	'LOC100996664'	lncRNA	1.59342	0.0123085
101409261	'OGFR-AS1'	lncRNA	1.51015	3.1132e-05
101448202	'LOC101448202'	lncRNA	-1.54708	1.36288e-21
101926887	'LOC101926887'	lncRNA	3.13325	6.79708e-68
101926975	'LINC01844'	lncRNA	1.34058	0.00790984
101927021	'LOC101927021'	lncRNA	-1.31474	0.0113007
101927027	'LOC101927027'	lncRNA	1.68556	3.03055e-55
101927043	'LOC101927043'	lncRNA	1.05319	0.00109039
101927060	'LOC101927060'	lncRNA	-1.10906	8.60756e-25
101927084	'LINC01359'	lncRNA	1.50874	0.000432668
101927098	'LOC101927098'	lncRNA	2.52714	0.000344888
101927188	'LOC101927188'	lncRNA	3.0886	0.000909241
101927226	'LOC101927226'	lncRNA	1.39053	1.64571e-09
101927377	'LOC101927377'	lncRNA	1.49952	0.00172954
101927410	'LOC101927410'	lncRNA	-3.51325	0.0258308
101927450	'LOC101927450'	lncRNA	-2.0267	0.0212577
101927472	'LOC101927472'	lncRNA	1.05145	1.91908e-06
101927528	'LINC01204'	lncRNA	1.51208	0.037562
101927538	'LOC101927538'	lncRNA	1.83989	0.033343
101927586	'LINC01271'	lncRNA	3.82753	4.92422e-05
101927701	'LINC01812'	lncRNA	3.83663	0.000256925
101927824	'LOC101927824'	lncRNA	2.37005	0.00371213
101927905	'LINC02449'	lncRNA	-1.20735	2.61814e-07
101928034	'LOC101928034'	lncRNA	-1.38558	0.00146908
101928096	'LOC101928096'	lncRNA	1.06663	3.78295e-07
101928188	'LOC101928188'	lncRNA	-1.39805	4.14146e-05
101928243	'DARS-AS1'	lncRNA	1.678	2.66967e-34
101928387	'LOC101928387'	lncRNA	1.11483	0.0255783
101928399	'LINC01679'	lncRNA	1.53817	8.1406e-11
101928433	'LOC101928433'	lncRNA	-2.40517	4.94162e-08
101928478	'LINC02269'	lncRNA	2.49417	0.014306
101928617	'LOC101928617'	lncRNA	2.06348	6.16796e-08
101928716	'LOC101928716'	lncRNA	1.26641	0.0385825
101928816	'LOC101928816'	lncRNA	1.81091	2.34251e-34
101928837	'LOC101928837'	lncRNA	2.07944	0.00516083
101929072	'MICA-AS1'	lncRNA	1.08516	0.00211501
101929185	'LOC101929185'	lncRNA	-1.11403	4.55189e-08
101929188	'LOC101929188'	lncRNA	1.38779	0.000332977
101929191	'LINCR-0001'	lncRNA	2.31521	1.78133e-06
101929260	'LINC01920'	lncRNA	2.07384	0.00113176
101929338	'SEMA5A-AS1'	lncRNA	-1.68599	7.10527e-06
101929352	'LOC101929352'	lncRNA	-2.42091	0.0447374
101929423	'MEF2C-AS1'	lncRNA	1.16607	0.00106982
101929444	'LOC101929444'	lncRNA	-1.74645	5.26281e-08
101929467	'LURAP1L-AS1'	lncRNA	1.11863	7.9242e-16
101929475	'ITGB1-DT'	lncRNA	1.00542	0.000256888
101929579	'LOC101929579'	lncRNA	-1.79835	0.0398067
101929586	'LOC101929586'	lncRNA	-4.12912	0.0213106
101929655	'TMC3-AS1'	lncRNA	-2.62417	1.99425e-06
101929705	'LOC101929705'	lncRNA	2.05564	0.00015555
101929719	'LOC101929719'	lncRNA	-1.62039	3.13598e-05
101929768	'OSMR-AS1'	lncRNA	1.73081	9.42389e-100
101929947	'ITGA6-AS1'	lncRNA	2.43684	1.50162e-40
101930593	'LOC101930593'	lncRNA	1.0585	0.0247169
102477328	'LINC02056'	lncRNA	2.17516	2.56793e-08
102503427	'LOC102503427'	lncRNA	5.04889	0.0242683
102524628	'RASGRF2-AS1'	lncRNA	1.83294	0.0426916
102546227	'LINC01340'	lncRNA	2.12192	0.0338746
102723331	'LOC102723331'	lncRNA	-2.17178	0.000740139
102723348	'LOC102723348'	lncRNA	2.26036	0.0187823
102723401	'LOC102723401'	lncRNA	-2.19463	7.89888e-06
102723458	'LOC102723458'	lncRNA	2.09678	1.13538e-15
102723481	'LINC02206'	lncRNA	-1.86071	8.35558e-05
102723510	'LCMT1-AS1'	lncRNA	-1.22331	4.46323e-07
102723690	'LOC102723690'	lncRNA	-1.53359	0.00136943
102723694	'LOC102723694'	lncRNA	1.71376	1.22472e-41
102723696	'LOC102723696'	lncRNA	-2.32175	0.00015892
102723809	'LOC102723809'	lncRNA	2.06058	0.0213106
102723825	'LOC102723825'	lncRNA	-2.89317	0.00556085
102724050	'LOC102724050'	lncRNA	1.25094	0.000290664
102724660	'LOC102724660'	lncRNA	1.33316	1.11111e-06
102724754	'LOC102724754'	lncRNA	-1.57891	0.0124095
102724907	'LOC102724907'	lncRNA	1.6298	0.00363681
102725068	'MICB-DT'	lncRNA	3.41234	0.00372584
102725082	'LOC102725082'	lncRNA	2.39474	0.00499822
103689912	'TBX2-AS1'	lncRNA	1.377	0.00239287
103752589	'TMEM92-AS1'	lncRNA	1.31722	0.0467974
104326052	'NRIR'	lncRNA	6.0423	2.15873e-23
104355147	'LINC00428'	lncRNA	1.55017	0.0377026
104472717	'LINC01224'	lncRNA	-1.51806	0.0380922
105369299	'LOC105369299'	lncRNA	1.87876	3.38146e-05
105369301	'LOC105369301'	lncRNA	4.68195	1.02885e-30
105369313	'LOC105369313'	lncRNA	2.1057	8.25659e-30
105369318	'LOC105369318'	lncRNA	5.53748	0.00010409
105369370	'LOC105369370'	lncRNA	2.02306	6.34913e-15
105369435	'LOC105369435'	lncRNA	2.21921	1.45994e-07
105369547	'LOC105369547'	lncRNA	2.68108	9.53018e-05
105369563	'LOC105369563'	lncRNA	3.48182	0.000704476
105369568	'LOC105369568'	lncRNA	3.78118	2.77219e-10
105369574	'LOC105369574'	lncRNA	-1.35101	9.06479e-06
105369575	'LOC105369575'	lncRNA	-1.11931	0.00904161
105369616	'LOC105369616'	lncRNA	1.11214	0.0346118
105369710	'LOC105369710'	lncRNA	2.04502	0.00199997
105369807	'LINC02454'	lncRNA	1.65263	2.3795e-16
105369823	'LOC105369823'	lncRNA	3.63856	0.0143614
105369846	'LOC105369846'	lncRNA	2.18427	0.00717297
105369848	'LINC02407'	lncRNA	1.51939	8.13169e-15
105369919	'LOC105369919'	lncRNA	-1.69896	3.75338e-20
105370062	'LOC105370062'	lncRNA	4.96436	9.32251e-18
105370064	'LOC105370064'	lncRNA	5.46361	1.23204e-35
105370178	'LOC105370178'	lncRNA	2.81796	1.04727e-28
105370327	'LOC105370327'	lncRNA	-1.24113	0.00116009
105370398	'LOC105370398'	lncRNA	3.21668	0.000289387
105370456	'LOC105370456'	lncRNA	-1.9417	7.64021e-05
105370780	'LOC105370780'	lncRNA	-3.09769	0.000353651
105370854	'LOC105370854'	lncRNA	-2.04027	0.0095144
105370877	'LOC105370877'	lncRNA	1.3656	0.0014075
105370965	'LOC105370965'	lncRNA	2.16403	0.00194928
105371030	'LOC105371030'	lncRNA	-1.04334	0.0121168
105371125	'LOC105371125'	lncRNA	3.69825	0.000567672
105371286	'LOC105371286'	lncRNA	2.16108	0.0465772
105371374	'ATP2C2-AS1'	lncRNA	1.35279	8.04555e-08
105371461	'LOC105371461'	lncRNA	2.34321	5.39946e-07
105371632	'LOC105371632'	lncRNA	-2.20525	5.37355e-10
105371763	'LOC105371763'	lncRNA	1.28187	0.0204791
105371998	'LOC105371998'	lncRNA	-1.60416	0.00217229
105372005	'LOC105372005'	lncRNA	2.55807	0.00136943
105372007	'LOC105372007'	lncRNA	1.97688	0.00775037
105372009	'LOC105372009'	lncRNA	1.08336	8.93337e-12
105372105	'LOC105372105'	lncRNA	-1.35109	1.59024e-11
105372107	'LOC105372107'	lncRNA	-1.40658	7.01964e-08
105372145	'LOC105372145'	lncRNA	-2.3426	9.22058e-57
105372172	'LOC105372172'	lncRNA	2.69769	0.00880373
105372173	'LOC105372173'	lncRNA	1.51877	1.19892e-05
105372190	'LOC105372190'	lncRNA	1.36094	0.000634631
105372457	'LOC105372457'	lncRNA	-1.0181	0.00161715
105372621	'LOC105372621'	lncRNA	2.73008	2.69803e-34
105372659	'LOC105372659'	lncRNA	2.28755	0.000143267
105372712	'WI2-87327B8.2'	lncRNA	6.15799	2.34954e-06
105372762	'LOC105372762'	lncRNA	2.83755	0.000947909
105372768	'LOC105372768'	lncRNA	1.86936	7.45421e-09
105372770	'LOC105372770'	lncRNA	1.72577	2.3795e-16
105372841	'LOC105372841'	lncRNA	1.43249	0.0124095
105372898	'LOC105372898'	lncRNA	4.57903	1.1945e-22
105372901	'LOC105372901'	lncRNA	-1.76392	4.56963e-06
105373067	'LOC105373067'	lncRNA	-1.41262	0.0308597
105373106	'LOC105373106'	lncRNA	1.1171	0.000136372
105373218	'LOC105373218'	lncRNA	1.4631	8.32244e-05
105373404	'LOC105373404'	lncRNA	5.40864	1.97027e-06
105373456	'LOC105373456'	lncRNA	1.74017	3.0837e-07
105373490	'LOC105373490'	lncRNA	1.16852	3.12435e-08
105373508	'LOC105373508'	lncRNA	3.052	0.0377026
105373685	'LOC105373685'	lncRNA	2.80881	2.96102e-42
105373943	'LOC105373943'	lncRNA	1.04078	0.0134719
105374003	'LOC105374003'	lncRNA	2.75498	2.77869e-09
105374071	'LOC105374071'	lncRNA	2.29606	9.14598e-19
105374270	'LOC105374270'	lncRNA	5.685	0.0162558
105374325	'LOC105374325'	lncRNA	-1.59106	5.06645e-06
105374421	'LOC105374421'	lncRNA	-4.03574	0.0396136
105374505	'LOC105374505'	lncRNA	-1.11881	0.000860921
105374786	'LOC105374786'	lncRNA	2.90031	8.60453e-07
105374879	'LOC105374879'	lncRNA	-1.98794	3.78741e-12
105374880	'LOC105374880'	lncRNA	-1.60852	2.15129e-14
105375059	'LOC105375059'	lncRNA	3.41713	0.0420491
105375060	'LOC105375060'	lncRNA	5.03885	0.0298615
105375170	'LOC105375170'	lncRNA	1.2049	0.00116998
105375242	'LOC105375242'	lncRNA	-4.64923	0.00604832
105375310	'LOC105375310'	lncRNA	2.9584	3.28519e-07
105375503	'LOC105375503'	lncRNA	-4.30646	0.017416
105375508	'LOC105375508'	lncRNA	-1.04343	0.0407906
105375591	'LOC105375591'	lncRNA	1.68432	1.25733e-05
105375721	'LOC105375721'	lncRNA	-1.2009	5.34059e-09
105375724	'LOC105375724'	lncRNA	-1.1764	7.27438e-18
105375740	'LOC105375740'	lncRNA	2.74821	5.73995e-05
105375785	'LOC105375785'	lncRNA	-2.0466	0.000488364
105375913	'LOC105375913'	lncRNA	3.46118	9.3001e-69
105375914	'LOC105375914'	lncRNA	2.90956	2.56621e-60
105376014	'LOC105376014'	lncRNA	2.98419	1.41225e-107
105376235	'LOC105376235'	lncRNA	1.81905	5.80405e-05
105376374	'LOC105376374'	lncRNA	1.78136	2.94887e-10
105376382	'LOC105376382'	lncRNA	2.08602	0.00539451
105376387	'LOC105376387'	lncRNA	2.2293	0.000678271
105376718	'LOC105376718'	lncRNA	-1.07224	4.35844e-35
105376843	'SNHG25'	lncRNA	-1.72403	0.00203987
105377105	'FLNB-AS1'	lncRNA	1.30787	0.000319427
105377116	'LOC105377116'	lncRNA	-1.40258	0.0300481
105377123	'LOC105377123'	lncRNA	3.24595	0.00078389
105377294	'LOC105377294'	lncRNA	-1.33883	1.96315e-08
105377295	'LOC105377295'	lncRNA	2.39541	1.49719e-12
105377299	'LOC105377299'	lncRNA	-2.89093	0.0281429
105377320	'LOC105377320'	lncRNA	1.90221	0.00426131
105377524	'LOC105377524'	lncRNA	3.58581	4.49594e-13
105377540	'LOC105377540'	lncRNA	1.72596	0.0127547
105377541	'LOC105377541'	lncRNA	2.7336	0.00133165
105377555	'LOC105377555'	lncRNA	1.4136	0.00174022
105377663	'LOC105377663'	lncRNA	1.91636	9.67853e-08
105377875	'LOC105377875'	lncRNA	1.58754	0.0112625
105377989	'LOC105377989'	lncRNA	2.26459	1.80377e-10
105377991	'LOC105377991'	lncRNA	5.7424	3.1132e-05
105378085	'LOC105378085'	lncRNA	2.97777	1.46582e-34
105378228	'LOC105378228'	lncRNA	1.61002	0.0360407
105378419	'LOC105378419'	lncRNA	2.6109	1.74611e-36
105378526	'LOC105378526'	lncRNA	1.60205	8.8043e-06
105378531	'LOC105378531'	lncRNA	2.29209	2.51808e-12
105378539	'LOC105378539'	lncRNA	-1.36417	0.00338584
105378604	'LOC105378604'	lncRNA	1.9561	0.0413537
105378751	'LOC105378751'	lncRNA	3.42304	0.00570795
105378833	'LOC105378833'	lncRNA	1.69463	0.0106338
105378917	'LOC105378917'	lncRNA	2.65219	1.0076e-27
105378976	'LOC105378976'	lncRNA	2.12472	0.0332928
105379191	'CTB-1I21.1'	lncRNA	1.71492	0.00328515
105379337	'LOC105379337'	lncRNA	2.98612	2.70434e-05
105379524	'LOC105379524'	lncRNA	-1.55245	0.00123936
105379749	'LOC105379749'	lncRNA	-2.82017	0.0399387
106144586	'LINC01394'	lncRNA	-2.02891	3.86973e-12
107075116	'MIR3142HG'	lncRNA	3.75379	1.55053e-19
107984006	'LOC107984006'	lncRNA	-1.00458	0.0460789
107984120	'LOC107984120'	lncRNA	1.69215	1.30675e-23
107984131	'LOC107984131'	lncRNA	-1.08985	1.8854e-19
107984200	'LOC107984200'	lncRNA	1.47108	0.0294593
107984275	'LOC107984275'	lncRNA	1.40864	0.000211805
107984282	'LOC107984282'	lncRNA	-1.47994	0.0480674
107984316	'LOC107984316'	lncRNA	1.14746	1.16612e-06
107984334	'LOC107984334'	lncRNA	-1.16341	0.00255092
107984384	'LOC107984384'	lncRNA	2.63335	6.71564e-13
107984406	'LOC107984406'	lncRNA	3.9029	9.79716e-17
107984660	'LOC107984660'	lncRNA	-1.44616	2.24083e-05
107984749	'LOC107984749'	lncRNA	-2.48952	8.25612e-19
107985023	'LOC107985023'	lncRNA	-3.83917	0.0451981
107985054	'LOC107985054'	lncRNA	-1.78542	1.44455e-14
107985064	'LOC107985064'	lncRNA	-3.4278	1.66203e-38
107985147	'LOC107985147'	lncRNA	-1.11448	0.00899589
107985155	'LOC107985155'	lncRNA	-2.77831	0.0450301
107985174	'LOC107985174'	lncRNA	1.88185	0.0385811
107985209	'LOC107985209'	lncRNA	1.42156	2.48469e-14
107985359	'LOC107985359'	lncRNA	-3.49549	1.46036e-05
107985486	'LOC107985486'	lncRNA	1.47417	0.000106416
107985568	'LOC107985568'	lncRNA	1.52409	0.0212577
107985779	'LOC107985779'	lncRNA	1.67904	0.000273466
107985780	'LOC107985780'	lncRNA	-1.29179	3.42684e-10
107985851	'LOC107985851'	lncRNA	1.10246	7.08933e-06
107985885	'LOC107985885'	lncRNA	1.11718	2.49611e-08
107985934	'LOC107985934'	lncRNA	1.10509	0.00142841
107985936	'LOC107985936'	lncRNA	1.86703	1.82894e-14
107985972	'LOC107985972'	lncRNA	-4.17027	0.0258815
107985980	'LOC107985980'	lncRNA	1.67952	0.0251313
107986009	'LOC107986009'	lncRNA	-1.65275	1.33369e-20
107986108	'LOC107986108'	lncRNA	1.62409	0.00844702
107986119	'LOC107986119'	lncRNA	1.19246	1.28389e-05
107986136	'IL20RB-AS1'	lncRNA	-1.27427	0.0443546
107986170	'LOC107986170'	lncRNA	4.23617	4.06188e-20
107986290	'LOC107986290'	lncRNA	-1.97802	0.000265417
107986334	'LOC107986334'	lncRNA	-1.11103	2.16878e-06
107986359	'LOC107986359'	lncRNA	2.71407	0.00562262
107986432	'LOC107986432'	lncRNA	4.65036	0.00970974
107986512	'LOC107986512'	lncRNA	-4.79176	0.00290483
107986513	'LOC107986513'	lncRNA	-1.84036	4.55239e-13
107986655	'LOC107986655'	lncRNA	2.19201	4.60575e-26
107986820	'LOC107986820'	lncRNA	4.70836	1.73131e-32
107986930	'LOC107986930'	lncRNA	2.84134	1.97027e-06
107986931	'LOC107986931'	lncRNA	4.18547	3.92631e-11
107986970	'LOC107986970'	lncRNA	-1.09823	0.00616305
107986973	'LOC107986973'	lncRNA	1.14478	0.00321444
107987102	'LOC107987102'	lncRNA	-1.57131	3.82879e-05
107987152	'LOC107987152'	lncRNA	-1.53906	0.000106416
107987258	'LOC107987258'	lncRNA	-1.34823	2.78156e-08
107987370	'LOC107987370'	lncRNA	2.15708	0.0451981
107987429	'LOC107987429'	lncRNA	2.68819	0.0171423
109729128	'LINC01930'	lncRNA	2.16112	0.00102915
109729161	'LNCSRLR'	lncRNA	2.38616	0.00325301
109729169	'LINC02154'	lncRNA	3.9564	4.94337e-05
109729182	'DM1-AS'	lncRNA	-1.06503	1.05755e-08
111064646	'TPM1-AS'	lncRNA	-1.9907	2.40506e-56
111216282	'LINC02574'	lncRNA	3.43305	0.0444264
112267960	'LOC112267960'	lncRNA	1.75267	0.000184563
112267974	'LOC112267974'	lncRNA	1.47229	8.89823e-08
112268022	'LOC112268022'	lncRNA	-1.82533	0.00614785
112268061	'LOC112268061'	lncRNA	-2.27658	1.9557e-06
112268235	'LOC112268235'	lncRNA	1.86499	1.18561e-05
112268312	'LOC112268312'	lncRNA	3.06274	0.0350584
112268379	'LOC112268379'	lncRNA	1.98224	7.52042e-10
112268389	'LOC112268389'	lncRNA	-1.03967	2.16878e-06
112268400	'LOC112268400'	lncRNA	-2.28476	0.0304522
112268406	'LOC112268406'	lncRNA	-1.08775	1.17496e-11
112268474	'LOC112268474'	lncRNA	1.78335	0.00103934
11257	'TP53TG1'	lncRNA	-2.39928	0.000242965
114614	'MIR155HG'	lncRNA	2.4341	2.03925e-74
116349	'EXOC3-AS1'	lncRNA	-2.1488	0.00499822
118421	'LINC00161'	lncRNA	3.03367	1.10556e-09
125144	'LRRC75A-AS1'	lncRNA	-1.17608	7.13092e-40
145694	'LOC145694'	lncRNA	-1.93431	3.82378e-57
150967	'LINC01963'	lncRNA	-2.03295	4.94787e-17
151877	'MAGI1-IT1'	lncRNA	-1.37046	0.000431046
152024	'LINC00691'	lncRNA	2.83598	0.0246484
158314	'LINC00475'	lncRNA	-2.19116	0.0452177
161159	'ACTN1-AS1'	lncRNA	-1.38233	0.0112909
191585	'PLAC4'	lncRNA	1.66489	0.0120867
193629	'LINC00189'	lncRNA	3.41089	0.0464637
220980	'TMEM72-AS1'	lncRNA	-1.10181	0.0014075
221883	'HOXA11-AS'	lncRNA	-1.00665	2.37276e-08
221946	'LOC221946'	lncRNA	-4.44636	1.91731e-07
25845	'PP7080'	lncRNA	-1.23387	2.16878e-06
27321	'TNRC17'	lncRNA	1.00681	5.72869e-05
283104	'SBF2-AS1'	lncRNA	-1.52541	1.69693e-07
283140	'LOC283140'	lncRNA	-1.27939	0.000994642
283416	'LINC01465'	lncRNA	-1.19257	3.98723e-08
283551	'LINC01588'	lncRNA	1.67835	5.53983e-06
284385	'ZNF561-AS1'	lncRNA	-1.67505	0.0188428
284800	'FAM182A'	lncRNA	-1.45298	0.0156135
285505	'FAM198B-AS1'	lncRNA	-3.21933	0.00145392
285965	'EPHA1-AS1'	lncRNA	2.14684	0.00133165
29931	'LINC00312'	lncRNA	-2.49425	0.00326117
339789	'LINC00299'	lncRNA	2.50471	0.0186823
349160	'LOC349160'	lncRNA	-1.42241	0.0014765
349196	'LINC00965'	lncRNA	-2.81691	0.0417782
379034	'LINC01181'	lncRNA	2.83584	0.0454149
388685	'LINC01138'	lncRNA	1.0327	6.8766e-07
389641	'LOC389641'	lncRNA	1.67384	0.0261267
400027	'LINC00938'	lncRNA	1.02074	0.0158568
400798	'C1orf220'	lncRNA	-2.01875	7.1488e-07
400945	'LINC01376'	lncRNA	1.11075	0.0074778
401039	'LINC01940'	lncRNA	-2.14572	2.51119e-24
401093	'MBNL1-AS1'	lncRNA	-1.32243	4.55835e-10
407975	'MIR17HG'	lncRNA	1.9702	7.32897e-09
440465	'BAIAP2-DT'	lncRNA	-1.30733	1.77676e-07
441072	'FLJ31104'	lncRNA	1.17207	7.21507e-05
441108	'C5orf56'	lncRNA	1.15048	6.75453e-28
497258	'BDNF-AS'	lncRNA	-1.42433	1.82894e-14
503538	'A1BG-AS1'	lncRNA	-1.11636	2.29187e-07
503569	'RGMB-AS1'	lncRNA	1.76515	3.99637e-90
51275	'MAPKAPK5-AS1'	lncRNA	-1.38815	0.0237551
53844	'COPG2IT1'	lncRNA	-1.31342	0.0197696
554202	'MIR31HG'	lncRNA	2.02199	0
57000	'GSN-AS1'	lncRNA	-1.1981	3.9475e-08
57291	'DANCR'	lncRNA	-1.85975	0.000740139
594842	'HAS2-AS1'	lncRNA	1.73629	0.00199997
642852	'LOC642852'	lncRNA	-1.22964	1.96333e-15
643783	'USP46-AS1'	lncRNA	-1.66983	0.000360328
643837	'LINC01128'	lncRNA	1.59231	1.88518e-37
644135	'LOC644135'	lncRNA	1.9642	0.00433842
644297	'FAM215B'	lncRNA	-1.6403	9.33229e-05
646736	'LOC646736'	lncRNA	1.48319	0.000302105
678655	'CD27-AS1'	lncRNA	-1.38099	3.13907e-06
728264	'CARMN'	lncRNA	-2.77941	3.18011e-136
728769	'SCAMP1-AS1'	lncRNA	1.74564	2.76515e-15
729178	'STXBP5-AS1'	lncRNA	1.93038	1.78103e-07
729420	'LMO7DN'	lncRNA	-3.52173	1.42074e-05
729737	'LOC729737'	lncRNA	1.19793	0.0227626
730101	'LOC730101'	lncRNA	-1.33417	5.09784e-07
79940	'LINC00472'	lncRNA	1.10288	1.49853e-44
80215	'RUNX1-IT1'	lncRNA	1.23002	1.03765e-07
80868	'HCG4B'	lncRNA	1.63042	0.00128725
8420	'SNHG3'	lncRNA	-1.60324	5.06434e-13
84777	'DLGAP1-AS2'	lncRNA	1.29166	1.15224e-06
91149	'RAPGEF4-AS1'	lncRNA	3.49401	4.58811e-14
91370	'LOC91370'	lncRNA	2.95078	1.7241e-07
93463	'LOC93463'	lncRNA	-1.06223	0.0130128
BGIG9606_36068		lncRNA	-1.72854	1.23168e-14
BGIG9606_36109		lncRNA	-1.45467	0.0105768
BGIG9606_36118		lncRNA	-5.12482	0.00121785
BGIG9606_36247		lncRNA	1.04849	0.0162646
BGIG9606_36328		lncRNA	5.03272	0.0344203
BGIG9606_36553		lncRNA	1.9678	0.00815886
BGIG9606_36606		lncRNA	-1.06027	1.72821e-09
BGIG9606_36627		lncRNA	-1.75197	0.0313497
BGIG9606_36711		lncRNA	1.07541	0.0246245
BGIG9606_37023		lncRNA	2.9691	0.00229487
BGIG9606_37250		lncRNA	1.12198	0.041126
BGIG9606_37918		lncRNA	-1.38477	3.93546e-09
BGIG9606_38155		lncRNA	1.78979	0.0124095
BGIG9606_38318		lncRNA	-2.00334	3.75866e-06
BGIG9606_38319		lncRNA	-1.61156	2.15014e-06
BGIG9606_38335		lncRNA	3.63755	0.014861
BGIG9606_38349		lncRNA	3.62821	0.0160796
BGIG9606_38537		lncRNA	-4.19658	0.0241702
BGIG9606_38586		lncRNA	-2.35341	0.0084088
BGIG9606_38642		lncRNA	2.98611	0.00566759
BGIG9606_38710		lncRNA	-1.52739	1.34155e-06
BGIG9606_38811		lncRNA	3.52188	4.16661e-20
BGIG9606_39220		lncRNA	2.42056	0.0037565
BGIG9606_39229		lncRNA	3.12055	1.82809e-05
BGIG9606_39230		lncRNA	4.02445	4.97864e-06
BGIG9606_39232		lncRNA	4.50499	1.7241e-07
BGIG9606_39478		lncRNA	2.74761	3.36191e-38
BGIG9606_39530		lncRNA	3.00185	1.07495e-05
BGIG9606_39736		lncRNA	1.09638	0.00103138
BGIG9606_39870		lncRNA	-4.20886	0.0170008
BGIG9606_39915		lncRNA	2.70466	3.69845e-10
BGIG9606_39919		lncRNA	3.09603	0.000883569
BGIG9606_40405		lncRNA	1.79332	0.00580311
BGIG9606_40518		lncRNA	-2.34508	0.000362269
BGIG9606_40570		lncRNA	-1.75944	2.99972e-05
BGIG9606_40700		lncRNA	2.25371	8.8043e-06
BGIG9606_40710		lncRNA	2.51492	0.047223
BGIG9606_40730		lncRNA	1.70099	0.00862
BGIG9606_40755		lncRNA	3.07399	0.0334507
BGIG9606_41156		lncRNA	4.08249	5.53081e-10
BGIG9606_41241		lncRNA	2.5663	4.59598e-06
BGIG9606_41259		lncRNA	2.59786	0.000206699
BGIG9606_41371		lncRNA	2.49325	0.000560461
BGIG9606_41993		lncRNA	-2.35915	0.00780282
BGIG9606_41996		lncRNA	-2.83083	0.00014012
BGIG9606_42177		lncRNA	1.23007	2.14937e-06
BGIG9606_42257		lncRNA	1.51176	0.000454502
BGIG9606_42285		lncRNA	3.57893	0.00132355
BGIG9606_42480		lncRNA	-2.4584	3.79054e-10
BGIG9606_42558		lncRNA	1.58262	0.015723
BGIG9606_42561		lncRNA	-1.20476	0.015723
BGIG9606_42700		lncRNA	1.56108	2.39338e-09
BGIG9606_42833		lncRNA	2.64449	1.83474e-07
BGIG9606_43013		lncRNA	3.64114	0.012976
BGIG9606_43015		lncRNA	2.86252	2.5691e-13
BGIG9606_43016		lncRNA	3.10046	1.80389e-07
BGIG9606_43017		lncRNA	1.89089	0.0176779
BGIG9606_43105		lncRNA	-1.57017	0.000886812
BGIG9606_43465		lncRNA	2.43466	2.50792e-14
BGIG9606_43582		lncRNA	3.4217	1.37421e-11
BGIG9606_43991		lncRNA	1.35844	0.035953
BGIG9606_44033		lncRNA	2.29141	2.49702e-11
BGIG9606_44395		lncRNA	3.42719	5.44784e-05
BGIG9606_44549		lncRNA	1.45358	3.73376e-11
BGIG9606_44585		lncRNA	1.62432	0.0189165
BGIG9606_44684		lncRNA	-4.05967	0.00411229
BGIG9606_45077		lncRNA	2.36556	5.71572e-10
BGIG9606_45156		lncRNA	1.63367	0.0151265
BGIG9606_45392		lncRNA	1.05786	0.0467974
BGIG9606_45393		lncRNA	2.09343	0.000574726
BGIG9606_45734		lncRNA	1.25312	0.0458114
BGIG9606_46137		lncRNA	1.10845	0.00970974
BGIG9606_46139		lncRNA	3.9659	0.000372
BGIG9606_46234		lncRNA	1.64556	0.00360941
BGIG9606_46250		lncRNA	-2.1646	3.14692e-07
BGIG9606_46377		lncRNA	2.22834	4.91935e-05
BGIG9606_46392		lncRNA	-1.47829	0.0229415
BGIG9606_46890		lncRNA	2.46948	0.00220647
BGIG9606_47014		lncRNA	-3.09339	4.16692e-05
BGIG9606_47021		lncRNA	1.11006	5.62897e-09
BGIG9606_47191		lncRNA	2.2201	0.00371213
BGIG9606_47193		lncRNA	-1.53927	0.0155452
BGIG9606_47241		lncRNA	2.23898	1.17717e-14
BGIG9606_47400		lncRNA	-1.36818	0.0436193
BGIG9606_47691		lncRNA	2.54713	0.0234914
BGIG9606_47693		lncRNA	2.54398	1.26356e-07
BGIG9606_47718		lncRNA	1.0802	5.93751e-05
BGIG9606_48250		lncRNA	-2.3961	0.000268488
BGIG9606_48622		lncRNA	1.14719	0.0400505
BGIG9606_48785		lncRNA	-2.48411	0.011808
BGIG9606_49072		lncRNA	3.02286	4.0106e-10
BGIG9606_49209		lncRNA	-1.01182	0.0234291
BGIG9606_49748		lncRNA	4.42232	0.0220521
BGIG9606_49959		lncRNA	1.25229	0.00011175
BGIG9606_50074		lncRNA	-1.89968	0.000570397
BGIG9606_50220		lncRNA	1.01904	0.000867609
BGIG9606_50415		lncRNA	1.10391	0.000361666
BGIG9606_50425		lncRNA	1.34361	0.0342599
BGIG9606_50446		lncRNA	-1.7257	0.0237551
BGIG9606_50502		lncRNA	-1.00452	0.015723
BGIG9606_50543		lncRNA	4.25391	0.0037565
BGIG9606_50661		lncRNA	5.69774	0.0153046
BGIG9606_50703		lncRNA	-1.87847	1.07467e-05
BGIG9606_50714		lncRNA	-4.77183	0.00502382
BGIG9606_50740		lncRNA	5.29255	0.0132466
BGIG9606_50765		lncRNA	-1.0282	1.46868e-14
BGIG9606_50879		lncRNA	2.0315	0.00566759
BGIG9606_51100		lncRNA	1.496	9.80921e-05
BGIG9606_51108		lncRNA	2.55599	6.19531e-21
BGIG9606_51120		lncRNA	2.36116	1.90715e-12
BGIG9606_51523		lncRNA	2.00405	0.000587146
BGIG9606_51914		lncRNA	2.24993	0.000319427
BGIG9606_51987		lncRNA	-1.98554	0.00686164
BGIG9606_52208		lncRNA	5.05994	0.0241702
BGIG9606_52209		lncRNA	3.54517	1.9446e-06
BGIG9606_52313		lncRNA	1.39037	0.0194983
BGIG9606_52387		lncRNA	-1.10257	7.19106e-05
BGIG9606_52388		lncRNA	-1.20591	6.47284e-15
BGIG9606_52389		lncRNA	-1.61411	0.0112909
BGIG9606_52490		lncRNA	-1.15932	0.0295194
BGIG9606_53440		lncRNA	3.24554	0.0106988
BGIG9606_53904		lncRNA	-4.4011	0.015723
BGIG9606_54121		lncRNA	1.99462	0.0202927
BGIG9606_54135		lncRNA	-2.11082	0.0149432
BGIG9606_54193		lncRNA	4.43313	0.023363
BGIG9606_54197		lncRNA	2.3526	3.05984e-11
BGIG9606_54332		lncRNA	1.36651	0.0248277
BGIG9606_54688		lncRNA	2.83725	0.0474615
BGIG9606_54808		lncRNA	-1.25501	0.000344888
BGIG9606_55200		lncRNA	-4.33261	0.0171423
BGIG9606_55355		lncRNA	-1.1342	0.00606388
BGIG9606_55363		lncRNA	-1.2148	0.0101332
BGIG9606_55479		lncRNA	-4.83003	0.00426131
BGIG9606_55844		lncRNA	-5.33506	0.000460658
BGIG9606_55871		lncRNA	1.56981	0.0385825
BGIG9606_55891		lncRNA	-3.30404	0.000829711
BGIG9606_55980		lncRNA	-1.83132	0.000323612
BGIG9606_56019		lncRNA	-1.21891	0.0295194
BGIG9606_56252		lncRNA	-2.82847	0.0353302
BGIG9606_59384		lncRNA	2.40106	6.1545e-07
BGIG9606_61193		lncRNA	2.96997	0.00228536
BGIG9606_61512		lncRNA	1.93632	0.0269259
BGIG9606_61597		lncRNA	-1.94676	2.20731e-05
BGIG9606_61895		lncRNA	3.92217	1.32918e-06
BGIG9606_62261		lncRNA	-4.06517	0.034452
BGIG9606_63086		lncRNA	3.63389	0.015238
BGIG9606_63097		lncRNA	-1.48483	8.89801e-12
BGIG9606_64108		lncRNA	-4.09673	0.0364636
BGIG9606_64181		lncRNA	1.46858	0.000430597
BGIG9606_64448		lncRNA	5.05565	0.0247272
BGIG9606_66233		lncRNA	2.66371	0.0324324
BGIG9606_66240		lncRNA	4.05874	0.0105773
BGIG9606_66243		lncRNA	3.63475	0.0142022
BGIG9606_66247		lncRNA	2.55312	1.3802e-05
BGIG9606_66248		lncRNA	2.20837	0.000404197
BGIG9606_66611		lncRNA	4.42616	0.0231182
BGIG9606_68838		lncRNA	-1.90799	0.0403065

## Sheet: 36 hpi
Gene ID	Gene Symbol	Type	Log2FoldChange	Qvalue
100093630	'SNHG8'	lncRNA	-1.28641	0.0115817
100124700	'HOTAIR'	lncRNA	-1.62285	5.15535e-05
100126784	'LOC100126784'	lncRNA	1.32326	9.20065e-07
100126791	'EGOT'	lncRNA	2.65714	2.32069e-05
100127888	'SLCO4A1-AS1'	lncRNA	4.17974	1.59199e-21
100128054	'PLCE1-AS1'	lncRNA	-2.57062	3.81318e-06
100128750	'RBPMS-AS1'	lncRNA	-1.83781	0.00628293
100128890	'FAM66B'	lncRNA	-1.03181	0.0261793
100129034	'LOC100129034'	lncRNA	-1.19775	2.88433e-08
100129461	'LYRM4-AS1'	lncRNA	-1.39168	0.00378249
100129827	'MRVI1-AS1'	lncRNA	3.34465	0.0118416
100130476	'LOC100130476'	lncRNA	1.74199	0.00299564
100131395	'LOC100131395'	lncRNA	-1.46768	0.00575891
100132287	'LOC100132287'	lncRNA	1.68363	0.000152463
100132354	'LINC01512'	lncRNA	6.53469	0.000694911
100133161	'LINC01001'	lncRNA	1.77706	0.00181906
100133172	'FAM66A'	lncRNA	-1.59437	8.23448e-05
100133612	'LINC01134'	lncRNA	1.52404	0.0197231
100133957	'UXT-AS1'	lncRNA	2.38424	0.00489537
100133991	'MAP3K14-AS1'	lncRNA	-1.69067	0.000864195
100134868	'LOC100134868'	lncRNA	-1.71378	0.000396753
100144602	'EPHA5-AS1'	lncRNA	-2.60025	0.00023769
100174949	'TRIM59-IFT80'	lncRNA	-1.08681	0.0224469
100268168	'LOC100268168'	lncRNA	-2.02939	0.0294619
100287314	'LINC00941'	lncRNA	1.281	2.25486e-05
100287616	'LOXL1-AS1'	lncRNA	-1.08093	0.00310146
100287837	'LOC100287837'	lncRNA	-3.34814	0.00255983
100288152	'SLC9A3-AS1'	lncRNA	-1.45191	0.000117043
100288175	'LOC100288175'	lncRNA	2.3018	0.0255761
100288428	'LMCD1-AS1'	lncRNA	-1.09459	0.018226
100379661	'GRIK1-AS2'	lncRNA	2.82848	0.00828227
100498859	'LINC00881'	lncRNA	4.43606	0.00231553
100499467	'LINC00673'	lncRNA	1.45448	0.01484
100505501	'LOC100505501'	lncRNA	-3.5183	3.67329e-06
100505622	'LOC100505622'	lncRNA	2.53512	3.52548e-10
100505633	'LINC01133'	lncRNA	-2.02403	1.59362e-06
100505678	'STARD4-AS1'	lncRNA	-1.35615	0.00883196
100505702	'LINC01094'	lncRNA	-2.14044	0.00273846
100505768	'LINC01364'	lncRNA	1.91971	0.00121488
100505806	'SNHG18'	lncRNA	-1.64918	7.70571e-06
100505933	'ADD3-AS1'	lncRNA	2.5769	0.0287241
100505994	'LUCAT1'	lncRNA	3.69315	7.67052e-22
100506211	'MIR210HG'	lncRNA	1.47602	0.00847646
100506325	'SP2-AS1'	lncRNA	-1.65406	0.0387422
100506495	'LIFR-AS1'	lncRNA	2.10537	0.0202268
100506621	'LINC01279'	lncRNA	-1.91674	0.0398342
100506737	'LINC01589'	lncRNA	-2.41408	1.95238e-23
100506826	'MYLK-AS1'	lncRNA	-1.0655	0.00347636
100507065	'LOC100507065'	lncRNA	2.52358	0.000401516
100507099	'FRY-AS1'	lncRNA	-1.75166	0.0248611
100507127	'LINC00707'	lncRNA	1.91028	0.000901199
100507412	'LOC100507412'	lncRNA	1.89992	2.19464e-10
100507420	'LINC01605'	lncRNA	2.14744	5.15535e-05
100507516	'LOC100507516'	lncRNA	-1.96709	5.563e-05
100527950	'GJA9-MYCBP'	lncRNA	1.609	0.00665689
100532732	'MSH5-SAPCD1'	lncRNA	-2.46904	0.000356762
100532746	'PPT2-EGFL8'	lncRNA	-3.0247	0.000401516
100534595	'HNRNPUL2-BSCL2'	lncRNA	-1.33031	1.01657e-05
100852407	'CARS-AS1'	lncRNA	6.73707	0.00378249
100861548	'PINK1-AS'	lncRNA	-1.25452	0.00780215
100874012	'NAV2-AS5'	lncRNA	-3.46002	0.0137536
100874322	'BACH1-IT2'	lncRNA	1.57654	0.00392826
100874323	'HOXA10-AS'	lncRNA	-1.74767	3.16577e-05
100996485	'C5orf66'	lncRNA	-1.37536	0.000104585
100996669	'LINC01544'	lncRNA	2.60651	0.0185217
101448202	'LOC101448202'	lncRNA	-2.7727	1.62195e-15
101926887	'LOC101926887'	lncRNA	2.06252	0.000435584
101926900	'DNAJB5-DT'	lncRNA	3.47439	0.0394989
101926904	'LINC01265'	lncRNA	3.5275	0.00440822
101926941	'SPRY4-AS1'	lncRNA	1.08223	0.00410586
101927026	'LOC101927026'	lncRNA	4.4636	0.000696434
101927027	'LOC101927027'	lncRNA	1.04341	0.000263403
101927043	'LOC101927043'	lncRNA	1.14986	0.0119816
101927060	'LOC101927060'	lncRNA	-1.26166	1.32554e-12
101927098	'LOC101927098'	lncRNA	2.52394	0.0294379
101927283	'LOC101927283'	lncRNA	-1.09253	1.27957e-05
101927354	'LOC101927354'	lncRNA	3.68898	0.0424019
101927410	'LOC101927410'	lncRNA	-4.39458	0.0230697
101927424	'LINC01961'	lncRNA	3.34975	0.032069
101927430	'LINC01903'	lncRNA	3.68226	0.0329401
101927441	'LOC101927441'	lncRNA	2.01313	0.00813646
101927450	'LOC101927450'	lncRNA	-3.22548	0.0251818
101927468	'LOC101927468'	lncRNA	4.22299	0.00242466
101927472	'LOC101927472'	lncRNA	2.41027	2.1264e-09
101927550	'LOC101927550'	lncRNA	-1.20756	0.0476893
101927556	'LOC101927556'	lncRNA	-1.31796	0.00228221
101927571	'LOC101927571'	lncRNA	2.24334	0.00247182
101927588	'LOC101927588'	lncRNA	3.7903	0.0224469
101927701	'LINC01812'	lncRNA	3.57303	0.0472055
101927751	'LOC101927751'	lncRNA	-1.85315	0.0183735
101927905	'LINC02449'	lncRNA	-1.54602	0.000245601
101928034	'LOC101928034'	lncRNA	-2.69076	0.00012058
101928058	'LOC101928058'	lncRNA	1.28441	0.0225435
101928096	'LOC101928096'	lncRNA	1.35747	0.000312792
101928104	'LINC01482'	lncRNA	2.87392	0.0310693
101928152	'LOC101928152'	lncRNA	-1.3871	1.14588e-05
101928173	'LINC01943'	lncRNA	-1.4058	0.00636111
101928180	'LOC101928180'	lncRNA	7.14213	0.000741432
101928188	'LOC101928188'	lncRNA	-2.23112	2.31496e-05
101928214	'LOC101928214'	lncRNA	-1.324	6.1786e-06
101928232	'LINC01280'	lncRNA	6.39189	0.00664025
101928243	'DARS-AS1'	lncRNA	2.01633	3.36656e-18
101928266	'LOC101928266'	lncRNA	4.28537	0.0106845
101928337	'PTCSC2'	lncRNA	-1.01128	0.0211488
101928389	'LOC101928389'	lncRNA	6.00309	0.0492728
101928399	'LINC01679'	lncRNA	1.53172	0.000408674
101928402	'LOC101928402'	lncRNA	2.49327	0.0379644
101928415	'LOC101928415'	lncRNA	-1.10434	0.0357223
101928433	'LOC101928433'	lncRNA	-2.38632	1.59293e-05
101928438	'LOC101928438'	lncRNA	-2.02886	0.0270931
101928465	'LOC101928465'	lncRNA	1.52041	0.00112117
101928578	'RAP2C-AS1'	lncRNA	-1.40464	0.0310296
101928617	'LOC101928617'	lncRNA	2.11761	0.000278126
101928710	'SCAT1'	lncRNA	3.39533	0.00591233
101928823	'LOC101928823'	lncRNA	2.55603	0.0193762
101928837	'LOC101928837'	lncRNA	2.59295	0.00714223
101928940	'LOC101928940'	lncRNA	2.57643	0.0183565
101929028	'LOC101929028'	lncRNA	-1.72094	0.0139095
101929072	'MICA-AS1'	lncRNA	1.16184	0.0357538
101929142	'LOC101929142'	lncRNA	5.68744	0.000107591
101929184	'LINC01031'	lncRNA	2.96247	3.99261e-06
101929185	'LOC101929185'	lncRNA	-1.16994	0.0334064
101929204	'LOC101929204'	lncRNA	-1.66989	0.00092444
101929207	'LINC01729'	lncRNA	-1.68809	0.0478069
101929260	'LINC01920'	lncRNA	2.48719	0.00477712
101929338	'SEMA5A-AS1'	lncRNA	-1.41005	0.0182838
101929356	'LOC101929356'	lncRNA	1.06761	0.0367026
101929423	'MEF2C-AS1'	lncRNA	2.49105	2.56994e-09
101929444	'LOC101929444'	lncRNA	-2.5383	0.000191188
101929467	'LURAP1L-AS1'	lncRNA	1.10167	0.000338248
101929475	'ITGB1-DT'	lncRNA	1.65902	2.56363e-05
101929494	'LOC101929494'	lncRNA	-1.71617	0.014893
101929523	'LOC101929523'	lncRNA	-1.8965	6.18013e-07
101929609	'LOC101929609'	lncRNA	2.37334	1.66429e-06
101929655	'TMC3-AS1'	lncRNA	-2.07721	0.00146218
101929705	'LOC101929705'	lncRNA	3.65543	1.22819e-10
101929719	'LOC101929719'	lncRNA	-2.49283	4.10651e-05
101929768	'OSMR-AS1'	lncRNA	1.16388	0.000435584
101929947	'ITGA6-AS1'	lncRNA	2.32053	2.49098e-10
101930114	'LOC101930114'	lncRNA	2.35413	0.0495447
101930370	'LOC101930370'	lncRNA	1.74049	0.00257999
102477328	'LINC02056'	lncRNA	2.51951	2.03702e-07
102606465	'LOC102606465'	lncRNA	-1.51962	0.00641468
102659353	'THRIL'	lncRNA	-2.00396	0.00506828
102723401	'LOC102723401'	lncRNA	-1.57056	0.00786324
102723481	'LINC02206'	lncRNA	-1.77014	0.00929356
102723582	'LOC102723582'	lncRNA	-1.02724	0.00721584
102723690	'LOC102723690'	lncRNA	-3.25151	0.000154452
102723694	'LOC102723694'	lncRNA	2.08528	3.36656e-18
102723696	'LOC102723696'	lncRNA	-1.73489	0.0224902
102723814	'LOC102723814'	lncRNA	1.86265	0.0111734
102723825	'LOC102723825'	lncRNA	-2.57015	0.0353144
102723944	'LOC102723944'	lncRNA	-1.3392	5.78926e-06
102724416	'LOC102724416'	lncRNA	-1.18453	0.000878599
102724660	'LOC102724660'	lncRNA	1.83243	0.00539567
102724720	'LOC102724720'	lncRNA	2.74993	0.0142454
102724754	'LOC102724754'	lncRNA	-1.9216	0.0320582
102724814	'LOC102724814'	lncRNA	-1.6249	0.00128011
102724954	'LINC01032'	lncRNA	2.2857	0.00430421
103689912	'TBX2-AS1'	lncRNA	2.32397	1.24454e-05
103724389	'LINC01170'	lncRNA	3.6239	0.000408674
104326052	'NRIR'	lncRNA	5.79759	1.95238e-23
105369301	'LOC105369301'	lncRNA	4.84043	3.42652e-21
105369312	'LOC105369312'	lncRNA	2.75687	0.0190704
105369313	'LOC105369313'	lncRNA	1.43894	0.0366213
105369318	'LOC105369318'	lncRNA	5.2408	0.048775
105369343	'MIR194-2HG'	lncRNA	2.01169	0.0462414
105369346	'LOC105369346'	lncRNA	2.6691	0.00330547
105369379	'LOC105369379'	lncRNA	4.67997	0.0188926
105369397	'LOC105369397'	lncRNA	4.42441	0.0259309
105369435	'LOC105369435'	lncRNA	3.30325	4.99734e-09
105369547	'LOC105369547'	lncRNA	2.7917	0.00766795
105369558	'LOC105369558'	lncRNA	-1.48419	0.014171
105369559	'LOC105369559'	lncRNA	-1.49608	8.55625e-05
105369561	'LOC105369561'	lncRNA	-1.74068	0.000150262
105369563	'LOC105369563'	lncRNA	4.35805	0.000121061
105369568	'LOC105369568'	lncRNA	5.71123	8.58734e-17
105369606	'LOC105369606'	lncRNA	2.28546	0.0152042
105369710	'LOC105369710'	lncRNA	3.98498	3.55033e-08
105369820	'LOC105369820'	lncRNA	2.50711	0.00574888
105369846	'LOC105369846'	lncRNA	2.39702	0.0299876
105369848	'LINC02407'	lncRNA	1.24495	0.0100844
105369867	'LOC105369867'	lncRNA	-3.56722	0.00665689
105369919	'LOC105369919'	lncRNA	-2.77406	8.98094e-16
105369953	'LOC105369953'	lncRNA	-1.72216	0.00296741
105369957	'LOC105369957'	lncRNA	-1.21704	0.0390691
105370062	'LOC105370062'	lncRNA	5.15814	7.88454e-12
105370064	'LOC105370064'	lncRNA	5.32827	6.17497e-13
105370125	'LINC02340'	lncRNA	4.00362	0.0144755
105370148	'LOC105370148'	lncRNA	4.98313	0.00915814
105370324	'LOC105370324'	lncRNA	3.40359	0.0127502
105370327	'LOC105370327'	lncRNA	-3.30433	1.50433e-05
105370363	'LOC105370363'	lncRNA	3.22859	0.0260794
105370364	'LOC105370364'	lncRNA	3.24013	0.00328821
105370456	'LOC105370456'	lncRNA	-1.4714	0.0167118
105370780	'LOC105370780'	lncRNA	-5.29955	0.00163287
105370854	'LOC105370854'	lncRNA	-2.02765	0.0477322
105370965	'LOC105370965'	lncRNA	2.85365	0.000250615
105370966	'IDH2-DT'	lncRNA	1.93489	0.00147593
105371077	'LOC105371077'	lncRNA	3.60707	0.021452
105371082	'LOC105371082'	lncRNA	2.06907	0.00233112
105371125	'LOC105371125'	lncRNA	5.44108	1.7394e-06
105371374	'ATP2C2-AS1'	lncRNA	1.34883	0.00046628
105371393	'LOC105371393'	lncRNA	1.8821	0.00768505
105371632	'LOC105371632'	lncRNA	-2.66169	9.46974e-08
105371750	'LOC105371750'	lncRNA	2.14695	0.00231311
105371771	'LOC105371771'	lncRNA	4.21215	0.0178231
105371786	'LINC02594'	lncRNA	5.10438	0.0472255
105371864	'LOC105371864'	lncRNA	6.01445	0.0395351
105371874	'LOC105371874'	lncRNA	4.47249	0.00641226
105371877	'LOC105371877'	lncRNA	3.42116	0.0270842
105371967	'LOC105371967'	lncRNA	4.4941	0.0104242
105371998	'LOC105371998'	lncRNA	-1.75047	0.032421
105372093	'LOC105372093'	lncRNA	2.54812	0.0294619
105372105	'LOC105372105'	lncRNA	-1.37132	0.000468447
105372106	'LOC105372106'	lncRNA	-1.83638	0.000424985
105372107	'LOC105372107'	lncRNA	-1.67635	0.000410242
105372145	'LOC105372145'	lncRNA	-2.61896	2.19646e-17
105372172	'LOC105372172'	lncRNA	2.98332	0.0251776
105372173	'LOC105372173'	lncRNA	1.97198	4.16867e-05
105372457	'LOC105372457'	lncRNA	-1.43989	0.0120115
105372571	'LOC105372571'	lncRNA	1.67408	0.000551063
105372572	'LOC105372572'	lncRNA	3.99488	0.0318665
105372621	'LOC105372621'	lncRNA	2.03423	0.000181487
105372631	'LOC105372631'	lncRNA	1.44019	0.0156934
105372656	'LOC105372656'	lncRNA	5.27158	0.00271775
105372712	'WI2-87327B8.2'	lncRNA	6.08828	8.6805e-05
105372725	'LOC105372725'	lncRNA	3.97206	0.00205239
105372768	'LOC105372768'	lncRNA	2.55134	3.00881e-11
105372770	'LOC105372770'	lncRNA	2.02616	1.3623e-09
105372898	'LOC105372898'	lncRNA	3.54772	1.34836e-05
105373106	'LOC105373106'	lncRNA	1.42636	0.01484
105373218	'LOC105373218'	lncRNA	1.5424	0.00546367
105373404	'LOC105373404'	lncRNA	5.55646	6.84095e-05
105373490	'LOC105373490'	lncRNA	1.16358	0.000685456
105373557	'LOC105373557'	lncRNA	-1.79638	0.0349433
105373570	'LOC105373570'	lncRNA	5.88987	0.00995802
105373677	'LOC105373677'	lncRNA	-2.02727	0.049735
105373685	'LOC105373685'	lncRNA	1.63152	0.0115817
105373724	'LOC105373724'	lncRNA	4.93708	0.00157201
105373794	'LOC105373794'	lncRNA	3.1343	0.00360431
105373950	'LOC105373950'	lncRNA	-5.15474	0.00633928
105373953	'LOC105373953'	lncRNA	3.20275	0.0472582
105373954	'LOC105373954'	lncRNA	2.7422	0.0455515
105374003	'LOC105374003'	lncRNA	3.07748	1.75401e-07
105374117	'LOC105374117'	lncRNA	5.9329	0.000326572
105374118	'LOC105374118'	lncRNA	2.88476	0.0265051
105374155	'LOC105374155'	lncRNA	1.00949	0.0291392
105374177	'LINC02029'	lncRNA	4.61547	0.000203779
105374181	'LOC105374181'	lncRNA	2.13774	5.87364e-07
105374325	'LOC105374325'	lncRNA	-2.17037	0.00271614
105374362	'LOC105374362'	lncRNA	-1.9437	4.37315e-05
105374505	'LOC105374505'	lncRNA	-1.54877	0.00164278
105374879	'LOC105374879'	lncRNA	-1.47577	9.89703e-05
105374880	'LOC105374880'	lncRNA	-1.75796	3.43514e-09
105375044	'LOC105375044'	lncRNA	1.34323	0.000624272
105375067	'LOC105375067'	lncRNA	6.84717	0.0148141
105375176	'LOC105375176'	lncRNA	4.4044	0.000677839
105375310	'LOC105375310'	lncRNA	4.22032	6.55159e-14
105375337	'LOC105375337'	lncRNA	1.78675	0.00023769
105375494	'LOC105375494'	lncRNA	3.63246	0.0417793
105375522	'LOC105375522'	lncRNA	6.46423	0.0314258
105375532	'LOC105375532'	lncRNA	6.61124	0.00347636
105375547	'LOC105375547'	lncRNA	3.27657	0.0376389
105375591	'LOC105375591'	lncRNA	2.2772	3.7194e-07
105375630	'LOC105375630'	lncRNA	1.21145	0.00114466
105375634	'LOC105375634'	lncRNA	2.48805	0.0331991
105375666	'LOC105375666'	lncRNA	1.00735	0.0474555
105375724	'LOC105375724'	lncRNA	-2.06475	7.01717e-07
105375785	'LOC105375785'	lncRNA	-3.29232	0.000706353
105375913	'LOC105375913'	lncRNA	3.24139	2.60944e-24
105375914	'LOC105375914'	lncRNA	2.84054	3.52705e-26
105376014	'LOC105376014'	lncRNA	1.87843	1.61956e-07
105376023	'LOC105376023'	lncRNA	6.80142	0.0265051
105376025	'LOC105376025'	lncRNA	1.43961	0.022826
105376059		lncRNA	-2.0831	0.00032527
105376239	'LOC105376239'	lncRNA	2.72432	0.0349255
105376326	'LOC105376326'	lncRNA	3.90696	0.0226519
105376387	'LOC105376387'	lncRNA	2.62724	0.00958059
105376718	'LOC105376718'	lncRNA	-1.35649	5.19718e-14
105376759	'LOC105376759'	lncRNA	3.80199	6.44308e-05
105376850	'LOC105376850'	lncRNA	4.07114	0.0126971
105377294	'LOC105377294'	lncRNA	-1.32521	0.000138128
105377295	'LOC105377295'	lncRNA	4.41789	1.07785e-10
105377296	'LOC105377296'	lncRNA	5.64624	0.00112117
105377320	'LOC105377320'	lncRNA	2.05726	0.0462414
105377347	'LOC105377347'	lncRNA	1.27357	0.0481928
105377441	'LINC02511'	lncRNA	-1.76915	0.00929356
105377524	'LOC105377524'	lncRNA	3.14981	0.000387871
105377540	'LOC105377540'	lncRNA	2.02846	0.0454672
105377616	'LOC105377616'	lncRNA	-1.0425	0.0366386
105377663	'LOC105377663'	lncRNA	2.64879	8.60941e-10
105377732	'LOC105377732'	lncRNA	-1.95294	1.4496e-05
105377778	'LOC105377778'	lncRNA	2.2133	0.0401548
105377875	'LOC105377875'	lncRNA	1.83709	0.0265051
105377989	'LOC105377989'	lncRNA	3.20782	5.08094e-10
105377991	'LOC105377991'	lncRNA	6.11539	9.27281e-05
105378085	'LOC105378085'	lncRNA	4.7806	3.36656e-18
105378228	'LOC105378228'	lncRNA	2.31371	0.00336515
105378369	'LOC105378369'	lncRNA	-1.40184	0.0445915
105378415	'LOC105378415'	lncRNA	4.80269	0.023792
105378419	'LOC105378419'	lncRNA	1.76438	0.0137706
105378531	'LOC105378531'	lncRNA	3.39181	6.40758e-09
105378663	'LOC105378663'	lncRNA	1.00458	0.0124037
105378816	'LOC105378816'	lncRNA	2.27613	0.0336143
105378833	'LOC105378833'	lncRNA	2.55448	0.00898059
105378834	'LOC105378834'	lncRNA	4.8813	9.89703e-05
105378917	'LOC105378917'	lncRNA	1.85565	0.0294379
105378976	'LOC105378976'	lncRNA	2.75519	0.00895745
105379252	'LOC105379252'	lncRNA	-1.43039	0.00387901
105379272	'LOC105379272'	lncRNA	-1.49614	0.0145031
105379337	'LOC105379337'	lncRNA	2.52884	0.000777688
105379524	'LOC105379524'	lncRNA	-2.30014	0.00134026
106144586	'LINC01394'	lncRNA	-1.84474	1.33886e-05
107075116	'MIR3142HG'	lncRNA	2.55766	0.00494479
107984131	'LOC107984131'	lncRNA	-1.82948	2.8952e-05
107984302	'LOC107984302'	lncRNA	1.93208	0.0415049
107984316	'LOC107984316'	lncRNA	1.54251	1.79667e-06
107984334	'LOC107984334'	lncRNA	-1.41651	0.0260237
107984338	'LOC107984338'	lncRNA	1.44667	0.0111629
107984384	'LOC107984384'	lncRNA	2.28175	0.000706353
107984406	'LOC107984406'	lncRNA	4.07078	8.6548e-08
107984576	'LOC107984576'	lncRNA	3.16484	0.00489865
107984611	'LOC107984611'	lncRNA	4.16431	0.000702002
107984616	'LOC107984616'	lncRNA	-2.23101	0.00146218
107984660	'LOC107984660'	lncRNA	-2.30791	9.83654e-06
107984749	'LOC107984749'	lncRNA	-1.76657	4.16735e-05
107984781	'LOC107984781'	lncRNA	2.12847	0.0138007
107984850	'LOC107984850'	lncRNA	6.17082	0.00428931
107985054	'LOC107985054'	lncRNA	-3.03476	8.84067e-13
107985064	'LOC107985064'	lncRNA	-3.16591	2.75422e-20
107985147	'LOC107985147'	lncRNA	-1.61987	1.31839e-07
107985153	'LOC107985153'	lncRNA	3.23342	0.00596814
107985155	'LOC107985155'	lncRNA	-5.20574	0.00477712
107985194	'LOC107985194'	lncRNA	3.15996	0.0405076
107985209	'LOC107985209'	lncRNA	1.07503	0.00538326
107985311	'LOC107985311'	lncRNA	1.09407	0.00471402
107985359	'LOC107985359'	lncRNA	-1.7146	0.0127695
107985386	'LOC107985386'	lncRNA	6.56999	1.5797e-09
107985435	'LOC107985435'	lncRNA	6.65716	0.000266608
107985448	'LOC107985448'	lncRNA	5.35184	0.033513
107985486	'LOC107985486'	lncRNA	2.15688	2.23063e-06
107985568	'LOC107985568'	lncRNA	2.09371	0.00244634
107985779	'LOC107985779'	lncRNA	1.68293	0.0288767
107985780	'LOC107985780'	lncRNA	-1.70656	4.4887e-07
107985885	'LOC107985885'	lncRNA	1.04579	0.00185645
107985924	'LINC01868'	lncRNA	5.30891	2.22717e-06
107985939	'LOC107985939'	lncRNA	1.43007	0.00674389
107986009	'LOC107986009'	lncRNA	-1.46013	5.75732e-06
107986022	'LOC107986022'	lncRNA	-4.46729	0.0487653
107986064	'LOC107986064'	lncRNA	-1.11212	0.00518677
107986119	'LOC107986119'	lncRNA	1.63952	6.42062e-06
107986129	'LOC107986129'	lncRNA	5.7377	0.0281726
107986138	'LOC107986138'	lncRNA	6.31975	0.00823698
107986170	'LOC107986170'	lncRNA	4.26008	8.03585e-10
107986188	'LOC107986188'	lncRNA	-1.87096	0.00915636
107986290	'LOC107986290'	lncRNA	-1.7744	0.0118416
107986292	'LOC107986292'	lncRNA	4.49468	0.000514347
107986334	'LOC107986334'	lncRNA	-1.53095	0.000112327
107986419	'LOC107986419'	lncRNA	4.20708	0.0104016
107986432	'LOC107986432'	lncRNA	5.02975	0.020302
107986450	'LOC107986450'	lncRNA	4.06876	0.0459852
107986485	'LOC107986485'	lncRNA	2.10878	0.0164893
107986513	'LOC107986513'	lncRNA	-2.06017	1.00615e-07
107986593	'LOC107986593'	lncRNA	2.01435	0.0288021
107986603	'LOC107986603'	lncRNA	-1.61568	0.000995897
107986655	'LOC107986655'	lncRNA	1.63366	0.00100224
107986820	'LOC107986820'	lncRNA	5.24619	3.52705e-26
107986837	'LOC107986837'	lncRNA	4.78896	0.00480593
107986848	'LOC107986848'	lncRNA	6.65278	0.0186841
107986930	'LOC107986930'	lncRNA	3.24514	2.91431e-05
107986931	'LOC107986931'	lncRNA	3.97767	7.52193e-06
107986939	'LOC107986939'	lncRNA	6.00309	0.0492728
107986973	'LOC107986973'	lncRNA	3.27163	1.31535e-06
107987060	'LOC107987060'	lncRNA	5.62723	0.00417553
107987080	'LOC107987080'	lncRNA	4.82708	0.0249299
107987083	'LOC107987083'	lncRNA	3.2633	0.00231553
107987102	'LOC107987102'	lncRNA	-1.72658	0.00108326
107987142	'LOC107987142'	lncRNA	-1.71731	0.0308295
107987152	'LOC107987152'	lncRNA	-3.37945	3.84476e-06
107987234	'LOC107987234'	lncRNA	2.28687	0.00724098
107987258	'LOC107987258'	lncRNA	-1.72028	4.21945e-05
107987399	'LOC107987399'	lncRNA	1.78062	0.00830593
107987401	'LOC107987401'	lncRNA	-1.38041	0.0108587
107987448	'LOC107987448'	lncRNA	-4.69592	0.00495566
10824	'DIAPH2-AS1'	lncRNA	1.40364	0.0159678
109136579	'TALAM1'	lncRNA	3.69945	0.00495566
109729133	'LINC02236'	lncRNA	5.70184	0.0408994
109729161	'LNCSRLR'	lncRNA	2.70426	0.0143525
109729181	'ZNF710-AS1'	lncRNA	-2.56216	0.00724098
109729182	'DM1-AS'	lncRNA	-1.39135	1.34836e-05
111064646	'TPM1-AS'	lncRNA	-3.02167	4.33241e-12
112267960	'LOC112267960'	lncRNA	1.63168	0.0473423
112267972	'LOC112267972'	lncRNA	3.26394	0.00129642
112268024	'LOC112268024'	lncRNA	-1.82875	1.54917e-05
112268025	'LOC112268025'	lncRNA	-1.23152	0.00336515
112268054	'LOC112268054'	lncRNA	3.13221	0.0318665
112268061	'LOC112268061'	lncRNA	-2.86222	0.000177924
112268199	'LOC112268199'	lncRNA	-1.49087	0.00214541
112268227	'LOC112268227'	lncRNA	-1.2456	0.000640345
112268254	'LOC112268254'	lncRNA	-2.26529	0.01429
112268258	'LOC112268258'	lncRNA	1.62639	0.0375876
112268379	'LOC112268379'	lncRNA	1.57979	0.0117563
112268389	'LOC112268389'	lncRNA	-1.1925	0.000592602
112268406	'LOC112268406'	lncRNA	-2.07399	1.37747e-11
112268430	'LOC112268430'	lncRNA	-1.25936	0.00453279
112597	'CYTOR'	lncRNA	-1.61594	2.5698e-06
114036	'LINC00310'	lncRNA	2.51694	0.000332847
114614	'MIR155HG'	lncRNA	1.74843	9.61141e-07
116349	'EXOC3-AS1'	lncRNA	-3.1382	0.00903356
118421	'LINC00161'	lncRNA	3.17684	1.70296e-06
125144	'LRRC75A-AS1'	lncRNA	-1.17954	6.17497e-13
145694	'LOC145694'	lncRNA	-2.59643	3.29622e-23
150967	'LINC01963'	lncRNA	-2.76231	6.17497e-13
157376	'FER1L6-AS2'	lncRNA	6.64377	0.0240019
171022	'ABHD11-AS1'	lncRNA	-1.19091	0.000383201
196913	'LINC01599'	lncRNA	1.53317	0.00203406
220930	'ZEB1-AS1'	lncRNA	-1.32921	0.0158303
220980	'TMEM72-AS1'	lncRNA	-1.74408	0.000578763
221416	'C6orf223'	lncRNA	4.29271	0.00146218
221883	'HOXA11-AS'	lncRNA	-1.69564	0.000706353
221946	'LOC221946'	lncRNA	-5.43045	4.22964e-05
253868	'MIR1-1HG-AS1'	lncRNA	7.23283	0.00310146
255480	'TBX5-AS1'	lncRNA	-1.05336	0.000184884
256880	'LOC256880'	lncRNA	1.07553	0.0284963
25845	'PP7080'	lncRNA	-1.47709	0.00129642
283104	'SBF2-AS1'	lncRNA	-1.54021	0.000160331
283392	'TRHDE-AS1'	lncRNA	-1.59641	0.000263155
283551	'LINC01588'	lncRNA	2.30006	3.27825e-08
284561	'LOC284561'	lncRNA	3.72424	0.0171303
284756	'C20orf197'	lncRNA	4.80681	0.0238817
285286	'LINC00877'	lncRNA	4.30848	0.00328821
285505	'FAM198B-AS1'	lncRNA	-5.0953	0.00408686
285941	'C7orf71'	lncRNA	3.84145	0.00711422
286103	'ZNF252P-AS1'	lncRNA	1.77631	0.0331991
339290	'LINC00667'	lncRNA	-1.02367	0.00193201
349160	'LOC349160'	lncRNA	-1.9728	0.00814614
379034	'LINC01181'	lncRNA	3.61512	0.00847646
387895	'LINC00944'	lncRNA	4.48791	5.94435e-07
389791	'PTGES2-AS1'	lncRNA	-1.4605	0.000810982
399715	'LOC399715'	lncRNA	2.14009	0.00352208
399844	'LINC01002'	lncRNA	4.11136	0.0352682
400027	'LINC00938'	lncRNA	1.45918	0.00495566
400508	'CRYM-AS1'	lncRNA	1.42677	1.14588e-05
400550	'FENDRR'	lncRNA	-1.14943	0.00294742
400798	'C1orf220'	lncRNA	-2.59969	1.51043e-05
400931	'MIRLET7BHG'	lncRNA	-1.5107	9.48494e-09
401039	'LINC01940'	lncRNA	-2.20915	4.98178e-09
401093	'MBNL1-AS1'	lncRNA	-1.66097	1.55323e-06
407975	'MIR17HG'	lncRNA	1.51363	0.0208583
440465	'BAIAP2-DT'	lncRNA	-1.47417	6.05422e-05
441072	'FLJ31104'	lncRNA	1.23561	0.0121902
497258	'BDNF-AS'	lncRNA	-1.76616	6.84271e-09
503569	'RGMB-AS1'	lncRNA	1.23912	0.000737634
53844	'COPG2IT1'	lncRNA	-2.16356	0.00652907
57291	'DANCR'	lncRNA	-1.84966	0.0107987
5820	'PVT1'	lncRNA	-1.1699	0.000741432
641384	'TMEM75'	lncRNA	-1.24154	0.00724098
642852	'LOC642852'	lncRNA	-1.61519	1.08466e-10
643650	'LINC00842'	lncRNA	-2.56053	0.00511305
643783	'USP46-AS1'	lncRNA	-2.38437	0.000593824
643837	'LINC01128'	lncRNA	1.3918	2.36685e-09
644135	'LOC644135'	lncRNA	2.70326	9.84417e-05
644242	'LINC00622'	lncRNA	5.70085	1.01657e-05
645591	'LHFPL3-AS1'	lncRNA	6.81927	0.0117563
64595	'TTTY15'	lncRNA	-1.20633	0.0286471
646023	'ADORA2A-AS1'	lncRNA	1.81859	0.00430308
647979	'NORAD'	lncRNA	-1.21735	6.84095e-05
649446	'DLGAP1-AS1'	lncRNA	1.75398	5.33622e-08
654433	'PAX8-AS1'	lncRNA	1.969	9.70871e-07
723809	'LHFPL3-AS2'	lncRNA	3.25864	0.000863148
728175	'LINC02363'	lncRNA	2.55926	0.010176
728262	'FAM157A'	lncRNA	1.70969	0.014334
728264	'CARMN'	lncRNA	-4.90524	5.74788e-66
728769	'SCAMP1-AS1'	lncRNA	1.16013	0.014334
729013	'ZBED5-AS1'	lncRNA	-1.10668	0.0143137
729178	'STXBP5-AS1'	lncRNA	2.0493	0.00043551
729291	'LOC729291'	lncRNA	2.32238	0.000295638
729420	'LMO7DN'	lncRNA	-4.2499	0.000296314
729614	'FLJ37453'	lncRNA	1.42616	0.034976
729737	'LOC729737'	lncRNA	2.23228	3.85561e-06
730101	'LOC730101'	lncRNA	-1.45073	0.000723304
79940	'LINC00472'	lncRNA	1.41963	1.89513e-12
80078	'LCAL1'	lncRNA	3.64928	0.00215263
80868	'HCG4B'	lncRNA	1.94884	0.00471402
83598	'LRRC2-AS1'	lncRNA	-4.43712	0.0460647
8420	'SNHG3'	lncRNA	-1.63511	1.53566e-06
84777	'DLGAP1-AS2'	lncRNA	1.85916	2.84554e-06
84848	'MIR503HG'	lncRNA	-1.0378	0.00562114
84981	'MIR22HG'	lncRNA	-2.3301	0.0458589
91149	'RAPGEF4-AS1'	lncRNA	4.01223	2.42115e-08
93463	'LOC93463'	lncRNA	-1.54504	0.00729377
BGIG9606_36067		lncRNA	-2.49753	2.40514e-05
BGIG9606_36068		lncRNA	-3.78044	4.45649e-15
BGIG9606_36247		lncRNA	1.45386	0.00332217
BGIG9606_36606		lncRNA	-2.04725	1.22819e-10
BGIG9606_36627		lncRNA	-4.80363	0.00744261
BGIG9606_36638		lncRNA	3.80097	0.00562114
BGIG9606_36720		lncRNA	2.1784	5.44679e-07
BGIG9606_36877		lncRNA	4.55	0.0217201
BGIG9606_36966		lncRNA	2.1381	0.000171174
BGIG9606_37243		lncRNA	5.24322	0.00137175
BGIG9606_37474		lncRNA	1.2103	0.0105633
BGIG9606_37508		lncRNA	3.52473	0.000154366
BGIG9606_37692		lncRNA	-1.58702	0.0113766
BGIG9606_37701		lncRNA	-4.19786	0.0414443
BGIG9606_37729		lncRNA	1.62649	0.02341
BGIG9606_37730		lncRNA	2.94891	0.0237543
BGIG9606_37768		lncRNA	6.73707	0.00378249
BGIG9606_37879		lncRNA	-1.94091	0.000649818
BGIG9606_37918		lncRNA	-1.29108	0.00108194
BGIG9606_38155		lncRNA	2.28614	0.00347636
BGIG9606_38318		lncRNA	-2.77699	2.20291e-05
BGIG9606_38319		lncRNA	-2.59225	1.34598e-06
BGIG9606_38400		lncRNA	1.48139	0.0490838
BGIG9606_38710		lncRNA	-1.86011	4.08088e-05
BGIG9606_38749		lncRNA	-1.41525	0.0226954
BGIG9606_38758		lncRNA	2.549	0.0366386
BGIG9606_38811		lncRNA	3.51164	5.75879e-11
BGIG9606_39102		lncRNA	2.64558	0.020302
BGIG9606_39229		lncRNA	3.67178	0.000120018
BGIG9606_39230		lncRNA	4.42029	0.000660658
BGIG9606_39231		lncRNA	7.29101	0.00092444
BGIG9606_39232		lncRNA	4.86645	1.81372e-05
BGIG9606_39243		lncRNA	-1.98726	0.0111573
BGIG9606_39478		lncRNA	2.5618	2.10607e-14
BGIG9606_39530		lncRNA	4.29212	2.42115e-08
BGIG9606_39915		lncRNA	2.35018	0.00470646
BGIG9606_39919		lncRNA	4.61117	2.38405e-07
BGIG9606_40328		lncRNA	3.07414	0.0481928
BGIG9606_40372		lncRNA	-3.13361	0.0216171
BGIG9606_40405		lncRNA	2.23502	0.00563266
BGIG9606_40411		lncRNA	6.58015	0.0299876
BGIG9606_40518		lncRNA	-1.81526	0.0299908
BGIG9606_40710		lncRNA	5.1469	7.40601e-08
BGIG9606_40712		lncRNA	4.30197	0.0075792
BGIG9606_40755		lncRNA	3.72998	0.0115817
BGIG9606_40963		lncRNA	-1.56649	2.07635e-06
BGIG9606_41156		lncRNA	3.80759	0.000290058
BGIG9606_41241		lncRNA	2.38903	0.00942919
BGIG9606_41311		lncRNA	6.26861	0.0181413
BGIG9606_41359		lncRNA	-1.9756	0.00720089
BGIG9606_41371		lncRNA	3.64585	0.0226519
BGIG9606_41392		lncRNA	-1.81422	0.0137536
BGIG9606_41678		lncRNA	5.00633	4.9739e-06
BGIG9606_41690		lncRNA	-4.93144	0.0111629
BGIG9606_41917		lncRNA	6.02498	0.0474555
BGIG9606_41996		lncRNA	-1.82461	0.0315147
BGIG9606_42209		lncRNA	3.66058	4.00686e-05
BGIG9606_42257		lncRNA	1.84438	0.0189905
BGIG9606_42480		lncRNA	-2.85219	1.18504e-07
BGIG9606_42756		lncRNA	1.35906	0.0102141
BGIG9606_42811		lncRNA	1.57402	4.37315e-05
BGIG9606_43013		lncRNA	5.12574	0.00027233
BGIG9606_43014		lncRNA	6.66196	0.00920849
BGIG9606_43015		lncRNA	3.64338	2.97574e-08
BGIG9606_43016		lncRNA	4.09658	1.87612e-08
BGIG9606_43465		lncRNA	2.03942	9.00189e-05
BGIG9606_43582		lncRNA	4.25011	4.40053e-11
BGIG9606_43820		lncRNA	4.16059	0.000119428
BGIG9606_43891		lncRNA	7.02148	0.000878599
BGIG9606_44033		lncRNA	2.10072	0.000578763
BGIG9606_44178		lncRNA	3.02999	0.00133647
BGIG9606_44313		lncRNA	5.2156	0.0181453
BGIG9606_44384		lncRNA	6.00309	0.0492728
BGIG9606_44549		lncRNA	1.38997	0.000568377
BGIG9606_44684		lncRNA	-2.45921	0.0211685
BGIG9606_45010		lncRNA	-2.30027	0.0135946
BGIG9606_45077		lncRNA	2.22512	0.00768505
BGIG9606_45474		lncRNA	1.83264	0.0225435
BGIG9606_46002		lncRNA	-1.17527	0.000729511
BGIG9606_46071		lncRNA	-4.703	0.0243589
BGIG9606_46137		lncRNA	1.6563	0.00175444
BGIG9606_46250		lncRNA	-1.4775	0.0219607
BGIG9606_46265		lncRNA	3.61934	0.00957741
BGIG9606_46266		lncRNA	2.71746	0.00110914
BGIG9606_46392		lncRNA	-1.94826	0.0357316
BGIG9606_46482		lncRNA	2.02774	0.0314623
BGIG9606_46781		lncRNA	2.6095	0.000954466
BGIG9606_46782		lncRNA	1.85353	0.0039002
BGIG9606_46785		lncRNA	1.56551	3.23706e-08
BGIG9606_46851		lncRNA	2.83777	0.0165161
BGIG9606_46890		lncRNA	3.31784	0.000214152
BGIG9606_46987		lncRNA	-1.85781	0.000741432
BGIG9606_47101		lncRNA	2.07749	0.0421564
BGIG9606_47241		lncRNA	2.57442	6.05506e-11
BGIG9606_47281		lncRNA	1.30984	0.0474555
BGIG9606_47693		lncRNA	2.12801	0.0125977
BGIG9606_47709		lncRNA	6.01445	0.0395351
BGIG9606_48056		lncRNA	2.4691	0.0447302
BGIG9606_48131		lncRNA	3.97969	0.0180588
BGIG9606_48250		lncRNA	-3.96949	0.00109226
BGIG9606_48339		lncRNA	2.36308	0.0438927
BGIG9606_48452		lncRNA	2.45325	0.0182838
BGIG9606_48506		lncRNA	5.87652	0.0134884
BGIG9606_48767		lncRNA	1.42477	0.0262764
BGIG9606_48785		lncRNA	-2.79117	0.0394927
BGIG9606_49012		lncRNA	3.23412	0.000572405
BGIG9606_49044		lncRNA	4.15918	0.029585
BGIG9606_49072		lncRNA	2.80852	0.000205201
BGIG9606_49104		lncRNA	4.29324	0.000514347
BGIG9606_49374		lncRNA	3.64451	1.45185e-05
BGIG9606_49503		lncRNA	-1.63744	0.0195509
BGIG9606_49748		lncRNA	5.66546	0.00242466
BGIG9606_49959		lncRNA	1.26397	0.0314623
BGIG9606_50074		lncRNA	-2.00298	0.0084815
BGIG9606_50220		lncRNA	1.60059	9.00189e-05
BGIG9606_50543		lncRNA	5.07061	0.00828227
BGIG9606_50663		lncRNA	4.17967	0.00742189
BGIG9606_50703		lncRNA	-2.79106	4.16867e-05
BGIG9606_50764		lncRNA	-1.5294	0.000332847
BGIG9606_50765		lncRNA	-1.69026	3.18089e-07
BGIG9606_51004		lncRNA	2.5143	0.0472582
BGIG9606_51108		lncRNA	2.09299	5.69383e-05
BGIG9606_51196		lncRNA	5.27894	0.000273245
BGIG9606_51197		lncRNA	6.81927	0.0117563
BGIG9606_51663		lncRNA	2.36081	0.00250666
BGIG9606_51914		lncRNA	2.78857	0.000147149
BGIG9606_51987		lncRNA	-5.03526	0.00366473
BGIG9606_52153		lncRNA	4.82143	0.00896284
BGIG9606_52208		lncRNA	6.62234	0.00087166
BGIG9606_52209		lncRNA	4.75732	7.44515e-10
BGIG9606_52313		lncRNA	2.54641	0.0331469
BGIG9606_52359		lncRNA	3.40027	0.0105329
BGIG9606_52387		lncRNA	-2.19392	4.52156e-07
BGIG9606_52388		lncRNA	-1.57413	3.55429e-07
BGIG9606_52667		lncRNA	3.44121	0.0394653
BGIG9606_53848		lncRNA	-1.8071	3.36048e-05
BGIG9606_53869		lncRNA	-1.58421	4.54271e-08
BGIG9606_54135		lncRNA	-2.90156	0.0232293
BGIG9606_54389		lncRNA	-1.45349	3.97295e-15
BGIG9606_54392		lncRNA	-1.85007	0.043114
BGIG9606_54808		lncRNA	-1.62526	0.00637556
BGIG9606_54809		lncRNA	-1.42073	4.00686e-05
BGIG9606_54986		lncRNA	2.8902	0.0294619
BGIG9606_55251		lncRNA	3.37228	0.00819359
BGIG9606_55353		lncRNA	-2.26923	1.47709e-06
BGIG9606_55844		lncRNA	-3.4337	0.00259289
BGIG9606_55871		lncRNA	1.87048	0.0477556
BGIG9606_55924		lncRNA	-2.09834	0.0294619
BGIG9606_55980		lncRNA	-2.36112	0.00116385
BGIG9606_56019		lncRNA	-1.78798	0.0178231
BGIG9606_56020		lncRNA	-2.84384	0.0270968
BGIG9606_56071		lncRNA	5.24315	0.0275756
BGIG9606_56263		lncRNA	2.70341	0.0116729
BGIG9606_56450		lncRNA	3.20232	0.0398342
BGIG9606_56552		lncRNA	6.84382	0.00233813
BGIG9606_57241		lncRNA	3.59051	0.00103421
BGIG9606_57242		lncRNA	5.30595	0.00477712
BGIG9606_57243		lncRNA	4.7947	0.00628293
BGIG9606_58313		lncRNA	5.55226	0.0236313
BGIG9606_59079		lncRNA	4.28893	0.000169237
BGIG9606_59251		lncRNA	6.66096	0.0171319
BGIG9606_59828		lncRNA	5.14168	0.0290605
BGIG9606_60913		lncRNA	6.82686	0.0103114
BGIG9606_61193		lncRNA	5.6741	1.92221e-08
BGIG9606_61597		lncRNA	-2.78421	5.15535e-05
BGIG9606_61895		lncRNA	3.63538	0.00481123
BGIG9606_63097		lncRNA	-1.84796	6.97913e-09
BGIG9606_64004		lncRNA	4.26964	0.0276579
BGIG9606_64216		lncRNA	2.74044	0.0156576
BGIG9606_64218		lncRNA	2.74134	0.00664025
BGIG9606_64220		lncRNA	4.17868	0.0111573
BGIG9606_64222		lncRNA	3.64483	0.0103544
BGIG9606_64393		lncRNA	6.06425	0.0440355
BGIG9606_64446		lncRNA	3.65813	0.00684188
BGIG9606_64600		lncRNA	4.39487	0.0251271
BGIG9606_64995		lncRNA	3.91784	0.00428251
BGIG9606_66596		lncRNA	6.97543	0.00664025
BGIG9606_66611		lncRNA	5.63196	0.0232671
BGIG9606_66719		lncRNA	6.67475	0.00507249
BGIG9606_66731		lncRNA	4.06642	4.99679e-07
BGIG9606_67945		lncRNA	-1.54644	0.000320952
BGIG9606_68021		lncRNA	-2.31516	0.0111629
BGIG9606_68793		lncRNA	5.00811	0.0177572
BGIG9606_68795		lncRNA	5.11184	0.000753475

## Sheet: 48 hpi
Gene ID	Gene Symbol	Type	Log2FoldChange	Qvalue
100126784	'LOC100126784'	lncRNA	1.75338	1.91939e-46
100126791	'EGOT'	lncRNA	2.46756	8.01564e-09
100127888	'SLCO4A1-AS1'	lncRNA	2.85858	2.2792e-19
100128054	'PLCE1-AS1'	lncRNA	-5.67128	2.30948e-06
100128890	'FAM66B'	lncRNA	-1.09155	7.46103e-05
100128988	'LOC100128988'	lncRNA	1.89928	0.00178871
100129029	'PKP4-AS1'	lncRNA	-1.60494	0.0245049
100129060	'SEMA3F-AS1'	lncRNA	-1.28841	0.0266094
100129461	'LYRM4-AS1'	lncRNA	-1.37465	2.78625e-05
100129518	'SOD2-OT1'	lncRNA	2.10158	8.89166e-05
100129940	'LOC100129940'	lncRNA	1.7125	7.18743e-65
100130417	'LINC02593'	lncRNA	-5.58657	0.000199049
100132287	'LOC100132287'	lncRNA	2.23258	1.58629e-42
100132464	'FAM99B'	lncRNA	-1.02824	0.00292679
100132891	'MSC-AS1'	lncRNA	1.68926	0.0108152
100133161	'LINC01001'	lncRNA	1.61403	8.36744e-08
100133172	'FAM66A'	lncRNA	-1.02874	0.000203001
100133331	'LOC100133331'	lncRNA	1.22758	6.66956e-16
100133991	'MAP3K14-AS1'	lncRNA	-1.1523	0.000803429
100134868	'LOC100134868'	lncRNA	-1.32742	1.74164e-05
100144602	'EPHA5-AS1'	lncRNA	-2.49974	2.49849e-16
100216001	'MANCR'	lncRNA	2.56439	6.44342e-06
100271835	'LIMS3-LOC440895'	lncRNA	1.49603	0.00412644
100272217	'LOC100272217'	lncRNA	1.7798	0.0282967
100286925	'LOC100286925'	lncRNA	-1.00426	0.0426426
100287314	'LINC00941'	lncRNA	1.32449	1.19238e-20
100287569	'LINC00173'	lncRNA	1.63687	0.000572848
100287837	'LOC100287837'	lncRNA	-2.29068	0.00116573
100288123	'LOC100288123'	lncRNA	-1.56795	0.0153935
100288162	'LOC100288162'	lncRNA	-2.46519	0.000335057
100288175	'LOC100288175'	lncRNA	2.44604	3.42965e-06
100288428	'LMCD1-AS1'	lncRNA	-1.05549	0.000349533
100289650	'PSG8-AS1'	lncRNA	1.5031	1.41292e-27
100292680	'LINC00942'	lncRNA	1.39661	0.00379195
100379661	'GRIK1-AS2'	lncRNA	1.97727	0.0376958
100505501	'LOC100505501'	lncRNA	-1.93891	2.81889e-06
100505576	'LINC00672'	lncRNA	-1.73699	0.0165441
100505622	'LOC100505622'	lncRNA	2.94928	5.92772e-31
100505633	'LINC01133'	lncRNA	-1.79637	2.29698e-18
100505678	'STARD4-AS1'	lncRNA	-1.34859	0.00016043
100505702	'LINC01094'	lncRNA	-1.77652	0.000514738
100505768	'LINC01364'	lncRNA	2.16975	3.005e-10
100505806	'SNHG18'	lncRNA	-1.49469	8.00164e-27
100505912	'LOC100505912'	lncRNA	3.39112	0.0126609
100505918	'LOC100505918'	lncRNA	3.90235	0.0308527
100505933	'ADD3-AS1'	lncRNA	2.65296	0.000505146
100505942	'LOC100505942'	lncRNA	-1.71915	0.0121077
100505994	'LUCAT1'	lncRNA	4.53956	4.78884e-223
100506211	'MIR210HG'	lncRNA	1.4767	1.22971e-08
100506314	'GPRC5D-AS1'	lncRNA	-1.11341	1.19831e-14
100506325	'SP2-AS1'	lncRNA	-2.04175	0.000940268
100506403	'LOC100506403'	lncRNA	2.65169	0.00994622
100506495	'LIFR-AS1'	lncRNA	1.32286	0.0315093
100506504	'PRKCZ-AS1'	lncRNA	-1.76494	0.0421686
100506544	'LOC100506544'	lncRNA	-1.27614	0.0145094
100506551	'LOC100506551'	lncRNA	-1.63814	0.0321262
100506737	'LINC01589'	lncRNA	-2.28785	5.62868e-45
100506746	'AFF1-AS1'	lncRNA	1.466	1.46354e-08
100506834	'GAS1RR'	lncRNA	-1.32879	0.0209899
100506895	'LUARIS'	lncRNA	-1.81633	0.0286279
100506994	'PTPRG-AS1'	lncRNA	-1.10438	0.0221975
100507053	'LOC100507053'	lncRNA	-1.01042	0.00291337
100507065	'LOC100507065'	lncRNA	2.8983	4.58713e-13
100507099	'FRY-AS1'	lncRNA	-1.87689	0.000600153
100507127	'LINC00707'	lncRNA	1.74416	7.2776e-06
100507206	'LINC00943'	lncRNA	5.13061	0.0165441
100507398	'INTS6-AS1'	lncRNA	1.43379	0.00105179
100507412	'LOC100507412'	lncRNA	1.51876	0.000167231
100507420	'LINC01605'	lncRNA	2.17118	4.724e-11
100507516	'LOC100507516'	lncRNA	-2.10619	8.76314e-08
100526830	'SLX1A-SULT1A3'	lncRNA	1.01436	0.0115145
100532732	'MSH5-SAPCD1'	lncRNA	-1.29985	0.000630609
100534589	'HOXA10-HOXA9'	lncRNA	-4.68893	0.00479644
100652739	'RAET1E-AS1'	lncRNA	-1.41959	0.000105068
100652768	'LOC100652768'	lncRNA	-2.16036	0.00813211
100652988	'LINC00702'	lncRNA	2.84579	1.44632e-14
100652999	'LOC100652999'	lncRNA	-4.25022	0.0231394
100861548	'PINK1-AS'	lncRNA	-1.11465	2.20022e-05
100874012	'NAV2-AS5'	lncRNA	-2.66067	0.00468913
100874249	'DENND5B-AS1'	lncRNA	2.26811	0.0209379
100874323	'HOXA10-AS'	lncRNA	-1.80997	4.14822e-09
100996404	'LOC100996404'	lncRNA	2.14121	0.00451575
100996485	'C5orf66'	lncRNA	-1.04367	3.29756e-06
101060632	'LOC101060632'	lncRNA	-1.26743	0.00988583
101409261	'OGFR-AS1'	lncRNA	1.46221	7.01069e-05
101410543	'XXYLT1-AS2'	lncRNA	1.90312	0.0125316
101448202	'LOC101448202'	lncRNA	-2.84857	3.30719e-33
101926887	'LOC101926887'	lncRNA	2.32241	2.47739e-27
101926941	'SPRY4-AS1'	lncRNA	1.52753	5.08468e-49
101926943	'LOC101926943'	lncRNA	-2.2268	0.0376237
101926975	'LINC01844'	lncRNA	1.69344	0.000167231
101927027	'LOC101927027'	lncRNA	1.12203	2.08744e-18
101927043	'LOC101927043'	lncRNA	1.42047	5.21542e-08
101927084	'LINC01359'	lncRNA	1.33521	0.00519924
101927096	'CLMAT3'	lncRNA	-2.02256	0.001971
101927098	'LOC101927098'	lncRNA	2.96662	8.39931e-07
101927188	'LOC101927188'	lncRNA	3.16114	0.000621599
101927226	'LOC101927226'	lncRNA	1.19126	1.40012e-06
101927263	'LOC101927263'	lncRNA	-1.62723	0.00310184
101927279	'EP300-AS1'	lncRNA	-1.02726	0.0168978
101927283	'LOC101927283'	lncRNA	-1.0471	1.78185e-19
101927354	'LOC101927354'	lncRNA	3.06799	0.00601922
101927410	'LOC101927410'	lncRNA	-4.3388	0.00993953
101927450	'LOC101927450'	lncRNA	-1.76354	0.0400596
101927472	'LOC101927472'	lncRNA	2.17176	2.48279e-46
101927528	'LINC01204'	lncRNA	1.7132	0.00651027
101927543	'LOC101927543'	lncRNA	-2.16701	0.0460421
101927688	'SEPT4-AS1'	lncRNA	-1.546	0.00236381
101927701	'LINC01812'	lncRNA	3.90528	0.000145836
101927861	'LINC01293'	lncRNA	1.52198	0.00552599
101927865	'LOC101927865'	lncRNA	1.08867	0.000591025
101927891	'PKN2-AS1'	lncRNA	-1.71542	2.13434e-05
101927905	'LINC02449'	lncRNA	-1.06503	3.42965e-06
101928001	'PRKCA-AS1'	lncRNA	-1.27472	0.014442
101928032	'LOC101928032'	lncRNA	1.53218	0.0216156
101928034	'LOC101928034'	lncRNA	-2.37734	6.61378e-06
101928096	'LOC101928096'	lncRNA	1.15816	4.55791e-09
101928152	'LOC101928152'	lncRNA	-1.0621	4.20702e-20
101928173	'LINC01943'	lncRNA	-1.0829	0.000624195
101928188	'LOC101928188'	lncRNA	-1.40724	3.52547e-05
101928214	'LOC101928214'	lncRNA	-1.06949	1.46206e-19
101928219	'LOC101928219'	lncRNA	1.80382	0.00705449
101928243	'DARS-AS1'	lncRNA	1.77691	6.48633e-38
101928337	'PTCSC2'	lncRNA	-1.10126	9.38891e-07
101928387	'LOC101928387'	lncRNA	1.67237	6.47496e-07
101928399	'LINC01679'	lncRNA	1.75177	2.78346e-15
101928429	'LOC101928429'	lncRNA	1.63521	0.0160781
101928433	'LOC101928433'	lncRNA	-2.17423	1.74287e-07
101928438	'LOC101928438'	lncRNA	-1.2509	0.000633571
101928446	'LOC101928446'	lncRNA	3.4261	0.00162144
101928569	'LINC02101'	lncRNA	5.80607	0.000884788
101928572	'LOC101928572'	lncRNA	-4.2902	0.0117541
101928583	'LOC101928583'	lncRNA	1.09296	1.12821e-10
101928617	'LOC101928617'	lncRNA	2.7459	1.42178e-18
101928636	'LOC101928636'	lncRNA	2.81945	0.00011458
101928716	'LOC101928716'	lncRNA	1.76822	3.53381e-05
101928816	'LOC101928816'	lncRNA	1.20983	1.62794e-11
101928820	'LINC02535'	lncRNA	3.39297	2.832e-08
101929028	'LOC101929028'	lncRNA	-1.38745	0.00224295
101929188	'LOC101929188'	lncRNA	1.33198	0.000591025
101929191	'LINCR-0001'	lncRNA	2.52283	3.92497e-08
101929260	'LINC01920'	lncRNA	2.86589	1.24603e-09
101929285	'LOC101929285'	lncRNA	-1.49627	0.000672803
101929338	'SEMA5A-AS1'	lncRNA	-1.12273	0.00118295
101929356	'LOC101929356'	lncRNA	1.23817	7.18374e-07
101929423	'MEF2C-AS1'	lncRNA	1.13098	0.00163829
101929444	'LOC101929444'	lncRNA	-1.72179	9.53977e-08
101929467	'LURAP1L-AS1'	lncRNA	1.40475	6.61579e-25
101929475	'ITGB1-DT'	lncRNA	1.64426	2.40159e-16
101929494	'LOC101929494'	lncRNA	-1.1429	0.0238286
101929523	'LOC101929523'	lncRNA	-1.5187	5.88809e-14
101929655	'TMC3-AS1'	lncRNA	-1.48992	0.000498426
101929705	'LOC101929705'	lncRNA	2.8131	8.38223e-11
101929709	'LOC101929709'	lncRNA	1.06942	3.42412e-34
101929719	'LOC101929719'	lncRNA	-1.86141	6.23029e-06
101929768	'OSMR-AS1'	lncRNA	1.60872	3.18228e-73
101929947	'ITGA6-AS1'	lncRNA	1.9261	1.46206e-19
101930593	'LOC101930593'	lncRNA	1.02743	0.0282967
102477328	'LINC02056'	lncRNA	3.26539	1.21955e-28
102503427	'LOC102503427'	lncRNA	5.80511	0.000860583
102524628	'RASGRF2-AS1'	lncRNA	2.52432	4.21074e-05
102723401	'LOC102723401'	lncRNA	-1.86262	4.05116e-05
102723458	'LOC102723458'	lncRNA	1.41143	6.82873e-06
102723481	'LINC02206'	lncRNA	-1.26115	0.00402346
102723690	'LOC102723690'	lncRNA	-1.97815	0.00013169
102723694	'LOC102723694'	lncRNA	1.76635	4.60162e-51
102723825	'LOC102723825'	lncRNA	-2.24016	0.0119738
102723944	'LOC102723944'	lncRNA	-1.39229	9.83777e-12
102724050	'LOC102724050'	lncRNA	1.03232	0.0101071
102724660	'LOC102724660'	lncRNA	1.2572	4.97837e-06
102724754	'LOC102724754'	lncRNA	-1.50499	0.0169444
102724814	'LOC102724814'	lncRNA	-1.09253	0.000133083
102724907	'LOC102724907'	lncRNA	2.03179	1.11229e-05
103689912	'TBX2-AS1'	lncRNA	1.44117	0.000614795
104326052	'NRIR'	lncRNA	5.81971	3.42838e-30
104355135	'LINC00431'	lncRNA	3.48207	3.00553e-06
105369194	'LOC105369194'	lncRNA	-1.03982	9.65731e-18
105369301	'LOC105369301'	lncRNA	4.57122	4.38408e-29
105369313	'LOC105369313'	lncRNA	2.03606	4.68658e-27
105369318	'LOC105369318'	lncRNA	4.48669	0.0176534
105369364	'LOC105369364'	lncRNA	1.76018	0.0442929
105369370	'LOC105369370'	lncRNA	1.84221	6.88535e-12
105369435	'LOC105369435'	lncRNA	2.4603	1.89443e-10
105369547	'LOC105369547'	lncRNA	3.44081	4.65336e-10
105369561	'LOC105369561'	lncRNA	-1.05353	2.10312e-10
105369563	'LOC105369563'	lncRNA	5.3855	3.94357e-15
105369568	'LOC105369568'	lncRNA	5.13673	7.2552e-26
105369574	'LOC105369574'	lncRNA	-1.42146	3.9479e-06
105369575	'LOC105369575'	lncRNA	-2.83283	1.79007e-06
105369616	'LOC105369616'	lncRNA	1.13829	0.0254129
105369617	'LOC105369617'	lncRNA	2.03411	0.0326205
105369710	'LOC105369710'	lncRNA	3.29208	7.2721e-14
105369807	'LINC02454'	lncRNA	2.00437	3.48861e-29
105369820	'LOC105369820'	lncRNA	2.46146	3.18125e-05
105369828	'LOC105369828'	lncRNA	3.67302	0.000384346
105369846	'LOC105369846'	lncRNA	3.25605	1.23925e-09
105369848	'LINC02407'	lncRNA	2.49723	1.29411e-63
105369867	'LOC105369867'	lncRNA	-1.40592	0.0431089
105369893	'LINC02392'	lncRNA	7.71292	3.73263e-08
105369919	'LOC105369919'	lncRNA	-1.64594	9.21716e-19
105369953	'LOC105369953'	lncRNA	-1.02512	0.000390292
105370062	'LOC105370062'	lncRNA	6.10002	5.4041e-34
105370064	'LOC105370064'	lncRNA	6.5171	3.47861e-59
105370067	'LOC105370067'	lncRNA	2.35063	0.0165523
105370135	'LOC105370135'	lncRNA	3.17297	0.0418016
105370178	'LOC105370178'	lncRNA	1.39774	0.000935866
105370327	'LOC105370327'	lncRNA	-1.93976	3.8363e-06
105370363	'LOC105370363'	lncRNA	4.17692	7.14671e-12
105370364	'LOC105370364'	lncRNA	2.66972	0.00519924
105370777	'LOC105370777'	lncRNA	-1.48379	0.00290226
105370780	'LOC105370780'	lncRNA	-1.88886	0.00389788
105370789	'LOC105370789'	lncRNA	2.42813	0.0290497
105370854	'LOC105370854'	lncRNA	-1.9724	0.0112868
105370965	'LOC105370965'	lncRNA	3.95476	1.42957e-22
105371125	'LOC105371125'	lncRNA	4.02154	3.09678e-05
105371368	'LOC105371368'	lncRNA	3.32078	0.000278446
105371374	'ATP2C2-AS1'	lncRNA	1.28152	3.82854e-07
105371453	'LOC105371453'	lncRNA	1.05323	6.18045e-07
105371461	'LOC105371461'	lncRNA	2.3629	4.19995e-07
105371632	'LOC105371632'	lncRNA	-2.45679	1.57872e-10
105371903	'LOC105371903'	lncRNA	-1.09725	0.005865
105371990	'LOC105371990'	lncRNA	1.4747	0.00752969
105371998	'LOC105371998'	lncRNA	-1.22723	0.0168991
105372009	'LOC105372009'	lncRNA	1.24734	3.15076e-17
105372105	'LOC105372105'	lncRNA	-1.18381	2.09431e-09
105372106	'LOC105372106'	lncRNA	-1.4488	5.96889e-05
105372107	'LOC105372107'	lncRNA	-1.48031	2.54549e-08
105372145	'LOC105372145'	lncRNA	-2.98622	2.76658e-60
105372146	'LOC105372146'	lncRNA	-1.48577	0.0157336
105372173	'LOC105372173'	lncRNA	1.8839	6.75001e-11
105372190	'LOC105372190'	lncRNA	1.74514	5.84999e-08
105372457	'LOC105372457'	lncRNA	-1.10324	0.000599502
105372481	'ERVK3-1'	lncRNA	-2.06341	5.28413e-05
105372572	'LOC105372572'	lncRNA	4.07305	0.0011109
105372621	'LOC105372621'	lncRNA	2.70799	3.30719e-33
105372631	'LOC105372631'	lncRNA	1.16162	0.00295682
105372712	'WI2-87327B8.2'	lncRNA	5.71086	3.61333e-05
105372762	'LOC105372762'	lncRNA	2.36374	0.0397935
105372767	'LOC105372767'	lncRNA	3.02429	0.000356397
105372768	'LOC105372768'	lncRNA	1.49025	8.00158e-05
105372770	'LOC105372770'	lncRNA	1.55334	3.43349e-13
105372898	'LOC105372898'	lncRNA	3.63103	1.36621e-10
105372901	'LOC105372901'	lncRNA	-1.94568	1.27604e-06
105372990	'LOC105372990'	lncRNA	2.90533	0.00227693
105373106	'LOC105373106'	lncRNA	1.78018	4.20569e-15
105373218	'LOC105373218'	lncRNA	2.01147	1.32742e-11
105373404	'LOC105373404'	lncRNA	4.32009	0.00225422
105373456	'LOC105373456'	lncRNA	1.34435	0.000431952
105373490	'LOC105373490'	lncRNA	1.88886	1.40988e-30
105373508	'LOC105373508'	lncRNA	4.49473	2.02569e-07
105373547	'LOC105373547'	lncRNA	2.31899	0.0135933
105373557	'LOC105373557'	lncRNA	-1.30221	4.41472e-11
105373649	'LOC105373649'	lncRNA	4.49338	0.0189334
105373652	'LOC105373652'	lncRNA	4.70428	0.00711381
105373685	'LOC105373685'	lncRNA	2.2132	1.78185e-19
105373724	'LOC105373724'	lncRNA	3.16354	0.046144
105374003	'LOC105374003'	lncRNA	3.96184	2.12021e-29
105374071	'LOC105374071'	lncRNA	2.09407	1.73562e-14
105374181	'LOC105374181'	lncRNA	1.15739	0.00598107
105374296	'LOC105374296'	lncRNA	1.08658	0.000141279
105374325	'LOC105374325'	lncRNA	-1.89315	4.09955e-07
105374362	'LOC105374362'	lncRNA	-1.14456	1.4383e-07
105374433	'LOC105374433'	lncRNA	4.49572	0.0161207
105374505	'LOC105374505'	lncRNA	-1.91786	4.94571e-07
105374786	'LOC105374786'	lncRNA	3.23983	9.50805e-10
105374848	'LOC105374848'	lncRNA	-4.36037	0.0126314
105374879	'LOC105374879'	lncRNA	-2.30578	2.65442e-13
105374880	'LOC105374880'	lncRNA	-1.65971	1.55254e-14
105375077	'RUNX2-AS1'	lncRNA	-1.2384	0.00207907
105375170	'LOC105375170'	lncRNA	1.18576	0.00112322
105375176	'LOC105375176'	lncRNA	3.79456	5.52732e-05
105375191	'LOC105375191'	lncRNA	1.96371	0.0404726
105375310	'LOC105375310'	lncRNA	4.35262	5.44065e-25
105375591	'LOC105375591'	lncRNA	2.14227	2.14661e-11
105375721	'LOC105375721'	lncRNA	-1.09675	8.76314e-08
105375724	'LOC105375724'	lncRNA	-1.60282	1.01653e-24
105375740	'LOC105375740'	lncRNA	2.27106	0.0111028
105375741	'LOC105375741'	lncRNA	2.31732	0.0247169
105375785	'LOC105375785'	lncRNA	-2.23844	0.000301111
105375823	'LOC105375823'	lncRNA	-1.01347	0.0202225
105375913	'LOC105375913'	lncRNA	2.73058	5.82589e-31
105375914	'LOC105375914'	lncRNA	2.24021	1.58678e-26
105376014	'LOC105376014'	lncRNA	2.27925	1.4382e-46
105376235	'LOC105376235'	lncRNA	1.81268	2.24546e-05
105376278	'LOC105376278'	lncRNA	-1.79489	0.0101716
105376374	'LOC105376374'	lncRNA	2.47741	6.05233e-29
105376387	'LOC105376387'	lncRNA	2.50907	2.17616e-05
105376425	'LOC105376425'	lncRNA	1.11911	1.16264e-09
105376759	'LOC105376759'	lncRNA	2.61226	0.0040212
105376850	'LOC105376850'	lncRNA	3.39732	0.013437
105377054	'LOC105377054'	lncRNA	5.37819	0.00617639
105377294	'LOC105377294'	lncRNA	-1.58868	2.32014e-10
105377295	'LOC105377295'	lncRNA	2.0808	2.54549e-08
105377320	'LOC105377320'	lncRNA	1.90305	0.00650795
105377342	'LOC105377342'	lncRNA	1.25789	0.0459183
105377441	'LINC02511'	lncRNA	-2.05972	3.68324e-05
105377481	'LOC105377481'	lncRNA	5.10785	0.0198282
105377524	'LOC105377524'	lncRNA	2.69574	5.50064e-05
105377540	'LOC105377540'	lncRNA	1.63416	0.0260578
105377541	'LOC105377541'	lncRNA	2.57445	0.0109675
105377599	'LOC105377599'	lncRNA	-1.32814	0.0429418
105377663	'LOC105377663'	lncRNA	2.54425	8.29504e-19
105377732	'LOC105377732'	lncRNA	-1.08395	2.40077e-09
105377862	'LOC105377862'	lncRNA	-1.07593	1.65577e-11
105377875	'LOC105377875'	lncRNA	2.15964	1.1789e-06
105377989	'LOC105377989'	lncRNA	2.99235	1.59898e-25
105377991	'LOC105377991'	lncRNA	6.8093	2.90083e-08
105378024	'LOC105378024'	lncRNA	4.22101	0.0455107
105378085	'LOC105378085'	lncRNA	3.19204	9.86229e-41
105378228	'LOC105378228'	lncRNA	2.59917	1.04912e-08
105378419	'LOC105378419'	lncRNA	1.34428	3.31002e-05
105378427	'XLOC_008559'	lncRNA	-4.65004	0.0054174
105378480	'LOC105378480'	lncRNA	4.49506	0.0150795
105378526	'LOC105378526'	lncRNA	1.4509	0.000158699
105378531	'LOC105378531'	lncRNA	2.56471	4.32541e-17
105378539	'LOC105378539'	lncRNA	-2.64573	1.32459e-05
105378751	'LOC105378751'	lncRNA	3.9036	0.000117249
105378833	'LOC105378833'	lncRNA	2.40031	2.35029e-07
105378867	'LOC105378867'	lncRNA	-2.47788	0.0319163
105378917	'LOC105378917'	lncRNA	2.08185	8.31667e-15
105378976	'LOC105378976'	lncRNA	2.64762	0.000420654
105378983	'LOC105378983'	lncRNA	3.65011	0.00110316
105379036	'LINC02122'	lncRNA	2.91213	0.0144479
105379272	'LOC105379272'	lncRNA	-1.44809	0.000967798
105379301	'LOC105379301'	lncRNA	2.57045	0.00603534
105379337	'LOC105379337'	lncRNA	2.99725	1.12947e-21
105379524	'LOC105379524'	lncRNA	-2.03103	8.89905e-05
105379574	'LOC105379574'	lncRNA	-4.50409	0.00827896
105379599	'LOC105379599'	lncRNA	1.34548	0.0470044
105379695	'IER3-AS1'	lncRNA	1.34328	3.62691e-05
105755954	'ADGRD1-AS1'	lncRNA	-1.30397	0.00776007
106144586	'LINC01394'	lncRNA	-2.12332	2.36283e-12
106480738	'OSTN-AS1'	lncRNA	3.25617	0.00433995
107075116	'MIR3142HG'	lncRNA	3.30889	3.80075e-13
107984002	'LOC107984002'	lncRNA	1.80557	0.000624195
107984120	'LOC107984120'	lncRNA	1.25647	4.23428e-10
107984131	'LOC107984131'	lncRNA	-1.65878	8.27511e-32
107984275	'LOC107984275'	lncRNA	2.14893	5.98664e-15
107984282	'LOC107984282'	lncRNA	-1.67031	0.0267862
107984316	'LOC107984316'	lncRNA	1.17174	6.47496e-07
107984334	'LOC107984334'	lncRNA	-1.09573	0.00397542
107984384	'LOC107984384'	lncRNA	2.73045	8.32e-15
107984406	'LOC107984406'	lncRNA	4.23934	5.85306e-22
107984452	'LOC107984452'	lncRNA	-1.55556	0.0321262
107984485	'LOC107984485'	lncRNA	-1.47619	0.0148123
107984611	'LOC107984611'	lncRNA	3.82161	1.56984e-05
107984616	'LOC107984616'	lncRNA	-1.47901	6.11342e-10
107984660	'LOC107984660'	lncRNA	-1.22184	0.000188047
107984749	'LOC107984749'	lncRNA	-1.97404	1.29943e-15
107984805	'LOC107984805'	lncRNA	-1.22822	0.0282967
107984993	'LOC107984993'	lncRNA	-1.82662	0.00139631
107985054	'LOC107985054'	lncRNA	-2.52851	2.29844e-18
107985064	'LOC107985064'	lncRNA	-4.06816	2.07455e-34
107985080	'LOC107985080'	lncRNA	1.74887	8.76314e-08
107985147	'LOC107985147'	lncRNA	-1.26298	7.27486e-13
107985155	'LOC107985155'	lncRNA	-4.18718	0.0161171
107985174	'LOC107985174'	lncRNA	2.90611	8.60655e-08
107985209	'LOC107985209'	lncRNA	1.55344	4.27563e-18
107985300	'LOC107985300'	lncRNA	2.54812	0.00028422
107985349	'LOC107985349'	lncRNA	1.30048	2.80405e-09
107985359	'LOC107985359'	lncRNA	-2.57997	2.86235e-05
107985435	'LOC107985435'	lncRNA	5.79788	0.000948762
107985486	'LOC107985486'	lncRNA	1.51847	2.60717e-05
107985779	'LOC107985779'	lncRNA	2.41817	2.69568e-12
107985780	'LOC107985780'	lncRNA	-1.64253	2.35923e-13
107985924	'LINC01868'	lncRNA	4.83913	8.61181e-08
107985939	'LOC107985939'	lncRNA	1.09956	0.0138926
107986009	'LOC107986009'	lncRNA	-1.56969	8.01297e-19
107986022	'LOC107986022'	lncRNA	-4.40995	0.0121368
107986064	'LOC107986064'	lncRNA	-1.25123	1.38645e-06
107986082	'LOC107986082'	lncRNA	2.68949	0.00231959
107986108	'LOC107986108'	lncRNA	2.37723	3.09875e-08
107986119	'LOC107986119'	lncRNA	1.63051	2.53333e-13
107986165	'LINC02051'	lncRNA	4.32357	0.00260641
107986170	'LOC107986170'	lncRNA	4.41078	2.44124e-23
107986188	'LOC107986188'	lncRNA	-2.13387	1.40523e-06
107986249	'LOC107986249'	lncRNA	-1.45044	0.0427467
107986284	'LOC107986284'	lncRNA	6.09156	0.00233768
107986290	'LOC107986290'	lncRNA	-1.54931	0.00238388
107986334	'LOC107986334'	lncRNA	-1.18979	5.66572e-07
107986414	'LOC107986414'	lncRNA	1.17538	0.00196364
107986432	'LOC107986432'	lncRNA	4.72057	0.005865
107986465	'LOC107986465'	lncRNA	-3.37915	0.0398224
107986485	'LOC107986485'	lncRNA	1.79989	0.000292146
107986512	'LOC107986512'	lncRNA	-2.50108	0.00900333
107986513	'LOC107986513'	lncRNA	-2.42994	9.10961e-16
107986603	'LOC107986603'	lncRNA	-1.61119	3.61888e-07
107986655	'LOC107986655'	lncRNA	1.72524	1.10788e-12
107986712	'LOC107986712'	lncRNA	2.36957	0.0364027
107986820	'LOC107986820'	lncRNA	5.896	7.80223e-65
107986874	'LOC107986874'	lncRNA	-1.10863	0.00509817
107986930	'LOC107986930'	lncRNA	3.57947	1.55254e-14
107986931	'LOC107986931'	lncRNA	3.25716	7.04545e-05
107986970	'LOC107986970'	lncRNA	-1.2483	0.00162144
107986973	'LOC107986973'	lncRNA	1.66802	5.58965e-09
107987015	'LOC107987015'	lncRNA	-2.83068	0.00668835
107987057	'LOC107987057'	lncRNA	1.95161	0.00827896
107987102	'LOC107987102'	lncRNA	-2.21974	4.07697e-07
107987152	'LOC107987152'	lncRNA	-2.08155	1.83409e-06
107987258	'LOC107987258'	lncRNA	-1.34748	4.83328e-08
107987338	'LOC107987338'	lncRNA	2.75416	0.00964284
107987399	'LOC107987399'	lncRNA	1.4926	0.00619962
107987401	'LOC107987401'	lncRNA	-1.25368	0.000280154
10824	'DIAPH2-AS1'	lncRNA	1.33371	0.00179374
109729128	'LINC01930'	lncRNA	1.81522	0.0327514
109729169	'LINC02154'	lncRNA	5.06803	1.21038e-10
109729173	'TFAP2A-AS2'	lncRNA	-1.12065	0.0397935
109729181	'ZNF710-AS1'	lncRNA	-3.73268	0.000568302
110806285	'LINC02561'	lncRNA	1.39163	0.00651551
111064646	'TPM1-AS'	lncRNA	-2.70907	2.84034e-66
112267972	'LOC112267972'	lncRNA	2.32202	0.0286279
112267974	'LOC112267974'	lncRNA	1.57725	1.17761e-10
112268022	'LOC112268022'	lncRNA	-1.51796	0.0188674
112268027	'LOC112268027'	lncRNA	-1.31491	0.0074335
112268037	'LOC112268037'	lncRNA	2.91278	0.00805215
112268061	'LOC112268061'	lncRNA	-3.11421	4.22243e-07
112268084	'LOC112268084'	lncRNA	-3.01894	0.0024533
112268089	'LOC112268089'	lncRNA	1.3373	0.0109193
112268235	'LOC112268235'	lncRNA	2.08108	3.61803e-08
112268288	'LOC112268288'	lncRNA	-1.03322	7.16806e-05
112268318	'LOC112268318'	lncRNA	-1.70313	0.0127436
112268379	'LOC112268379'	lncRNA	1.82836	1.92586e-07
112268406	'LOC112268406'	lncRNA	-1.57293	3.06537e-18
112268430	'LOC112268430'	lncRNA	-1.29335	3.36844e-06
112268434	'LOC112268434'	lncRNA	1.18497	0.0282639
11257	'TP53TG1'	lncRNA	-1.40849	0.0109391
112597	'CYTOR'	lncRNA	-1.28744	1.03718e-80
114614	'MIR155HG'	lncRNA	1.72981	2.61905e-27
116349	'EXOC3-AS1'	lncRNA	-1.6144	0.0219581
118421	'LINC00161'	lncRNA	3.82456	2.36209e-19
145694	'LOC145694'	lncRNA	-2.18269	1.45725e-58
150967	'LINC01963'	lncRNA	-1.78188	1.36714e-14
151171	'LINC01107'	lncRNA	1.02401	5.90289e-10
151534	'LBX2-AS1'	lncRNA	1.0964	0.0216156
151877	'MAGI1-IT1'	lncRNA	-1.25502	0.0010917
161159	'ACTN1-AS1'	lncRNA	-1.23849	0.0223892
220980	'TMEM72-AS1'	lncRNA	-1.30291	0.000209635
221883	'HOXA11-AS'	lncRNA	-1.25824	5.17888e-11
221946	'LOC221946'	lncRNA	-7.23187	9.063e-08
25845	'PP7080'	lncRNA	-1.0918	2.37353e-05
27321	'TNRC17'	lncRNA	1.11744	1.55159e-06
283050	'ZMIZ1-AS1'	lncRNA	1.13487	8.81283e-10
283335	'LOC283335'	lncRNA	-1.07106	0.0100558
283551	'LINC01588'	lncRNA	2.67174	6.95689e-24
283665	'LOC283665'	lncRNA	2.17786	0.0234655
283932	'FBXL19-AS1'	lncRNA	1.0884	0.000115534
284344	'LOC284344'	lncRNA	1.71831	2.23217e-15
284365	'LINC01869'	lncRNA	5.40478	0.00619751
284385	'ZNF561-AS1'	lncRNA	-2.05939	0.00627847
285505	'FAM198B-AS1'	lncRNA	-5.04094	0.00121121
285965	'EPHA1-AS1'	lncRNA	1.85264	0.0271241
29931	'LINC00312'	lncRNA	-2.68821	0.00300609
339789	'LINC00299'	lncRNA	3.41417	7.08229e-07
340581	'LINC02243'	lncRNA	2.76241	6.64057e-10
349160	'LOC349160'	lncRNA	-1.48296	0.00108843
3653	'IPW'	lncRNA	-4.01337	0.0345771
378805	'LINC-PINT'	lncRNA	1.01104	2.68051e-97
379034	'LINC01181'	lncRNA	4.18989	7.15534e-07
386593	'CHKB-CPT1B'	lncRNA	1.39989	2.06934e-05
387895	'LINC00944'	lncRNA	4.53677	1.74376e-11
399844	'LINC01002'	lncRNA	4.14856	0.000146562
400027	'LINC00938'	lncRNA	1.03764	0.01012
400208	'LINC00517'	lncRNA	-1.41124	0.000435983
400798	'C1orf220'	lncRNA	-2.34083	1.46866e-07
400931	'MIRLET7BHG'	lncRNA	-1.06421	3.30444e-16
400999	'FLJ42351'	lncRNA	1.19388	0.000126376
401039	'LINC01940'	lncRNA	-3.05372	4.86632e-28
401093	'MBNL1-AS1'	lncRNA	-1.54	1.06485e-11
401105	'FLJ42393'	lncRNA	-1.23045	0.00330064
407975	'MIR17HG'	lncRNA	2.22756	9.67082e-13
440896	'LOC440896'	lncRNA	5.597	0.00241611
441072	'FLJ31104'	lncRNA	1.64016	1.30918e-12
497258	'BDNF-AS'	lncRNA	-1.91599	1.65509e-19
503538	'A1BG-AS1'	lncRNA	-1.24443	1.75376e-08
503569	'RGMB-AS1'	lncRNA	1.4838	1.35195e-50
53844	'COPG2IT1'	lncRNA	-1.31443	0.0170148
550112	'UBA6-AS1'	lncRNA	1.04101	0.000178623
554202	'MIR31HG'	lncRNA	1.6941	4.73711e-131
554279	'LINC00862'	lncRNA	1.79041	0.0483921
57000	'GSN-AS1'	lncRNA	-1.52361	7.85376e-11
594842	'HAS2-AS1'	lncRNA	1.42677	0.048758
642852	'LOC642852'	lncRNA	-1.40045	9.45384e-18
643650	'LINC00842'	lncRNA	-3.31734	0.000439325
643783	'USP46-AS1'	lncRNA	-1.45706	0.00129009
643837	'LINC01128'	lncRNA	1.63544	8.1676e-39
644135	'LOC644135'	lncRNA	2.9485	1.89443e-10
645687	'LINC00520'	lncRNA	3.77452	0.000257078
646736	'LOC646736'	lncRNA	2.13484	4.33509e-11
649446	'DLGAP1-AS1'	lncRNA	1.36472	6.16442e-10
654433	'PAX8-AS1'	lncRNA	1.05241	0.0137682
678655	'CD27-AS1'	lncRNA	-1.27619	1.25211e-05
728264	'CARMN'	lncRNA	-4.17263	7.3863e-127
728769	'SCAMP1-AS1'	lncRNA	1.05334	0.000404929
729178	'STXBP5-AS1'	lncRNA	3.47511	2.29081e-46
729291	'LOC729291'	lncRNA	1.29529	3.89383e-07
729420	'LMO7DN'	lncRNA	-3.45275	1.8212e-05
729582	'DIRC3'	lncRNA	1.45844	1.59391e-21
729737	'LOC729737'	lncRNA	1.54	6.06917e-05
730101	'LOC730101'	lncRNA	-1.49428	7.03899e-08
732275	'LINC00917'	lncRNA	3.59012	6.28539e-09
79940	'LINC00472'	lncRNA	1.27913	1.43729e-58
80099	'C7orf69'	lncRNA	-2.57962	0.00553863
80215	'RUNX1-IT1'	lncRNA	1.46319	6.16322e-12
80868	'HCG4B'	lncRNA	1.88088	1.85887e-05
8420	'SNHG3'	lncRNA	-1.34715	4.0875e-10
84719	'LINC00260'	lncRNA	-1.79007	3.41092e-05
84740	'AFAP1-AS1'	lncRNA	-1.24594	0.000172778
84777	'DLGAP1-AS2'	lncRNA	1.80904	1.81579e-17
91149	'RAPGEF4-AS1'	lncRNA	3.7916	1.03965e-17
91370	'LOC91370'	lncRNA	2.1799	0.00678593
BGIG9606_36068		lncRNA	-2.38214	0.000341558
BGIG9606_36109		lncRNA	-1.66325	0.00410108
BGIG9606_36209		lncRNA	2.44618	0.0473791
BGIG9606_36553		lncRNA	1.84794	0.0265198
BGIG9606_36606		lncRNA	-1.50534	1.19831e-14
BGIG9606_36627		lncRNA	-2.04611	0.0160781
BGIG9606_36966		lncRNA	1.1232	0.049094
BGIG9606_37217		lncRNA	-2.18849	0.0393836
BGIG9606_37303		lncRNA	-2.41068	0.0421686
BGIG9606_37508		lncRNA	3.65211	9.04073e-16
BGIG9606_37717		lncRNA	2.92256	0.0219841
BGIG9606_37730		lncRNA	2.78965	0.00157098
BGIG9606_37879		lncRNA	-1.71939	0.00921694
BGIG9606_37918		lncRNA	-1.44131	0.00412595
BGIG9606_38155		lncRNA	2.2829	2.17616e-05
BGIG9606_38318		lncRNA	-1.86034	1.01028e-05
BGIG9606_38319		lncRNA	-2.01641	7.15299e-08
BGIG9606_38349		lncRNA	3.70657	0.00984448
BGIG9606_38400		lncRNA	1.58324	0.00030529
BGIG9606_38586		lncRNA	-3.28334	0.0053658
BGIG9606_38642		lncRNA	3.53548	5.19798e-05
BGIG9606_38710		lncRNA	-1.45702	3.24724e-06
BGIG9606_38811		lncRNA	3.16425	2.22843e-14
BGIG9606_39220		lncRNA	2.48641	0.00174424
BGIG9606_39229		lncRNA	2.27199	0.0422372
BGIG9606_39230		lncRNA	3.27182	0.00412595
BGIG9606_39232		lncRNA	3.7856	0.000285533
BGIG9606_39260		lncRNA	1.63053	9.07388e-10
BGIG9606_39478		lncRNA	1.32936	0.000204424
BGIG9606_39530		lncRNA	4.10304	7.75247e-16
BGIG9606_39714		lncRNA	2.57966	0.0360034
BGIG9606_39915		lncRNA	2.32381	3.03446e-06
BGIG9606_39919		lncRNA	4.04251	1.08343e-08
BGIG9606_40202		lncRNA	2.56561	1.77052e-06
BGIG9606_40405		lncRNA	2.19231	3.69287e-05
BGIG9606_40518		lncRNA	-1.86167	0.00179374
BGIG9606_40570		lncRNA	-1.74773	3.45886e-05
BGIG9606_40700		lncRNA	2.46538	1.64044e-07
BGIG9606_40710		lncRNA	3.75694	5.05417e-07
BGIG9606_40755		lncRNA	3.32523	0.00900333
BGIG9606_41071		lncRNA	1.09727	0.00120911
BGIG9606_41084		lncRNA	2.31875	0.0255532
BGIG9606_41156		lncRNA	4.14462	1.50357e-10
BGIG9606_41241		lncRNA	2.85435	6.02021e-08
BGIG9606_41284		lncRNA	1.80223	0.0276034
BGIG9606_41359		lncRNA	-1.64059	1.15545e-09
BGIG9606_41392		lncRNA	-2.20445	0.000153774
BGIG9606_41690		lncRNA	-3.9149	0.0334903
BGIG9606_41977		lncRNA	-4.0286	0.0364042
BGIG9606_41986		lncRNA	-3.92078	0.0322166
BGIG9606_41996		lncRNA	-1.87037	0.00212286
BGIG9606_42151		lncRNA	2.04787	0.0369868
BGIG9606_42177		lncRNA	1.01605	0.000384514
BGIG9606_42480		lncRNA	-3.00919	1.18511e-10
BGIG9606_42700		lncRNA	1.27546	1.62724e-05
BGIG9606_42756		lncRNA	1.33369	3.39349e-06
BGIG9606_42811		lncRNA	1.27037	2.38424e-06
BGIG9606_42833		lncRNA	2.76657	1.24475e-08
BGIG9606_42921		lncRNA	4.48517	0.0209379
BGIG9606_43015		lncRNA	2.74062	1.04893e-11
BGIG9606_43016		lncRNA	3.39851	7.76373e-10
BGIG9606_43105		lncRNA	-2.50148	1.83345e-05
BGIG9606_43582		lncRNA	3.30671	2.90793e-10
BGIG9606_43621		lncRNA	2.01976	0.0216156
BGIG9606_43820		lncRNA	3.22957	0.00177746
BGIG9606_44033		lncRNA	2.65297	1.50783e-17
BGIG9606_44178		lncRNA	2.2894	0.000937251
BGIG9606_44313		lncRNA	4.50727	0.0175713
BGIG9606_44395		lncRNA	3.16397	0.00127992
BGIG9606_44549		lncRNA	1.3207	3.09851e-08
BGIG9606_44584		lncRNA	1.44969	0.00120911
BGIG9606_44684		lncRNA	-2.99157	0.00271059
BGIG9606_44815		lncRNA	-1.03786	2.25374e-09
BGIG9606_45077		lncRNA	1.94689	8.98831e-06
BGIG9606_45156		lncRNA	1.97089	0.000349881
BGIG9606_45363		lncRNA	1.25249	1.99617e-07
BGIG9606_45392		lncRNA	1.24731	0.0046066
BGIG9606_45474		lncRNA	1.61593	0.00510988
BGIG9606_45605		lncRNA	2.91756	0.0334903
BGIG9606_45734		lncRNA	1.42065	0.00627298
BGIG9606_45960		lncRNA	2.5274	3.74173e-05
BGIG9606_46002		lncRNA	-1.00124	6.16442e-10
BGIG9606_46071		lncRNA	-4.64642	0.00593524
BGIG9606_46137		lncRNA	1.15865	0.000756061
BGIG9606_46139		lncRNA	4.39475	7.86695e-06
BGIG9606_46250		lncRNA	-1.254	0.000431008
BGIG9606_46266		lncRNA	1.68894	0.0231832
BGIG9606_46377		lncRNA	2.12139	0.000346307
BGIG9606_46392		lncRNA	-1.63034	0.0120886
BGIG9606_46462		lncRNA	2.13084	0.00143753
BGIG9606_46785		lncRNA	1.18241	1.17265e-08
BGIG9606_46807		lncRNA	-1.63458	0.0479489
BGIG9606_46924		lncRNA	3.88561	0.0282936
BGIG9606_46987		lncRNA	-1.38103	4.17354e-05
BGIG9606_47014		lncRNA	-1.21643	0.0183357
BGIG9606_47021		lncRNA	1.16828	9.98128e-11
BGIG9606_47030		lncRNA	-1.38961	0.00890277
BGIG9606_47191		lncRNA	2.28746	0.00233768
BGIG9606_47218		lncRNA	2.54552	0.00157498
BGIG9606_47241		lncRNA	3.16646	1.54615e-44
BGIG9606_47247		lncRNA	1.35926	3.15241e-07
BGIG9606_47268		lncRNA	3.55525	4.08301e-08
BGIG9606_47400		lncRNA	-2.20816	0.00258368
BGIG9606_47691		lncRNA	3.01926	0.00105376
BGIG9606_47693		lncRNA	2.78647	5.05617e-10
BGIG9606_47734		lncRNA	5.9696	0.000454231
BGIG9606_47889		lncRNA	3.92248	0.0224138
BGIG9606_48250		lncRNA	-5.3893	0.000292471
BGIG9606_48311		lncRNA	4.70173	0.00651551
BGIG9606_48622		lncRNA	1.21995	0.0207204
BGIG9606_48785		lncRNA	-2.15283	0.0195234
BGIG9606_48812		lncRNA	3.16926	0.0465105
BGIG9606_48935		lncRNA	-2.08814	9.11181e-05
BGIG9606_48943		lncRNA	-2.76341	0.0417529
BGIG9606_49012		lncRNA	2.22285	0.0109655
BGIG9606_49072		lncRNA	2.99926	9.5566e-10
BGIG9606_49242		lncRNA	1.25088	0.0397935
BGIG9606_49268		lncRNA	5.77001	0.011132
BGIG9606_49485		lncRNA	-1.35799	0.0479489
BGIG9606_49515		lncRNA	5.80511	0.000860583
BGIG9606_49748		lncRNA	6.76278	3.71167e-08
BGIG9606_49811		lncRNA	2.49529	0.000165434
BGIG9606_50074		lncRNA	-2.82944	5.52732e-05
BGIG9606_50220		lncRNA	1.7068	1.36563e-15
BGIG9606_50360		lncRNA	1.18417	9.33958e-06
BGIG9606_50370		lncRNA	2.90838	0.00578812
BGIG9606_50405		lncRNA	1.95816	0.0152825
BGIG9606_50446		lncRNA	-1.65417	0.0295908
BGIG9606_50502		lncRNA	-3.60027	3.98154e-07
BGIG9606_50503		lncRNA	-3.07294	0.012709
BGIG9606_50703		lncRNA	-2.38956	8.97409e-07
BGIG9606_50714		lncRNA	-4.69966	0.00570558
BGIG9606_50737		lncRNA	-3.60952	0.016422
BGIG9606_50764		lncRNA	-1.00898	2.11559e-08
BGIG9606_50765		lncRNA	-1.13562	8.16229e-17
BGIG9606_50879		lncRNA	2.64174	6.41245e-07
BGIG9606_50890		lncRNA	2.65277	0.0011109
BGIG9606_50946		lncRNA	2.9004	0.00599675
BGIG9606_51100		lncRNA	1.17747	0.0115145
BGIG9606_51108		lncRNA	2.01424	1.46632e-10
BGIG9606_51120		lncRNA	1.29958	0.0234655
BGIG9606_51476		lncRNA	2.0726	0.0167199
BGIG9606_51523		lncRNA	1.80333	0.00728966
BGIG9606_51663		lncRNA	2.67048	1.17265e-08
BGIG9606_51914		lncRNA	3.751	9.8033e-21
BGIG9606_51987		lncRNA	-2.4975	0.00270153
BGIG9606_52208		lncRNA	5.60127	0.00270949
BGIG9606_52209		lncRNA	4.83628	1.94415e-17
BGIG9606_52359		lncRNA	2.74646	0.0232592
BGIG9606_52360		lncRNA	1.41282	0.0364027
BGIG9606_52387		lncRNA	-1.13761	4.18838e-05
BGIG9606_52388		lncRNA	-1.38253	2.74384e-17
BGIG9606_52389		lncRNA	-2.43568	0.00112939
BGIG9606_52490		lncRNA	-1.08918	0.0393493
BGIG9606_52668		lncRNA	4.21912	0.0496977
BGIG9606_53642		lncRNA	1.4159	0.00861973
BGIG9606_53869		lncRNA	-1.58545	4.83948e-25
BGIG9606_53959		lncRNA	-1.08383	0.0215261
BGIG9606_54135		lncRNA	-3.26014	0.00587496
BGIG9606_54197		lncRNA	1.5067	0.00439809
BGIG9606_54314		lncRNA	-4.1135	0.0276034
BGIG9606_54389		lncRNA	-1.69911	7.35016e-53
BGIG9606_54601		lncRNA	-4.0204	0.0356181
BGIG9606_54808		lncRNA	-1.22315	0.000491262
BGIG9606_54809		lncRNA	-1.13141	1.53412e-16
BGIG9606_54908		lncRNA	5.76767	0.0112868
BGIG9606_55353		lncRNA	-1.06216	3.64577e-08
BGIG9606_55355		lncRNA	-1.67073	0.000104095
BGIG9606_55479		lncRNA	-4.76048	0.00489316
BGIG9606_55681		lncRNA	7.32945	2.38424e-06
BGIG9606_55844		lncRNA	-3.78844	0.000522005
BGIG9606_55871		lncRNA	2.06392	0.000168396
BGIG9606_55899		lncRNA	2.28462	0.0215353
BGIG9606_55904		lncRNA	6.35646	0.000484177
BGIG9606_55914		lncRNA	3.47656	0.0348879
BGIG9606_55980		lncRNA	-1.00075	0.0473791
BGIG9606_56019		lncRNA	-2.95637	0.000101809
BGIG9606_56020		lncRNA	-1.77999	0.0368574
BGIG9606_56030		lncRNA	-3.57591	0.00201755
BGIG9606_56180		lncRNA	5.14398	0.0183357
BGIG9606_56263		lncRNA	2.11547	0.0366604
BGIG9606_56425		lncRNA	6.33829	0.000549579
BGIG9606_56552		lncRNA	6.34683	0.000518999
BGIG9606_57346		lncRNA	1.90349	0.0325459
BGIG9606_58073		lncRNA	5.60287	0.00227693
BGIG9606_59384		lncRNA	2.09364	0.000209635
BGIG9606_61193		lncRNA	3.16871	0.00053787
BGIG9606_61597		lncRNA	-2.24106	5.31826e-06
BGIG9606_61895		lncRNA	3.23309	0.00169677
BGIG9606_62261		lncRNA	-3.99425	0.0359559
BGIG9606_63097		lncRNA	-1.41417	6.3312e-11
BGIG9606_64006		lncRNA	2.01981	1.28221e-05
BGIG9606_64010		lncRNA	-4.41461	0.0109942
BGIG9606_64108		lncRNA	-4.02706	0.0382511
BGIG9606_64181		lncRNA	1.46488	0.000397698
BGIG9606_64216		lncRNA	2.01005	0.00827896
BGIG9606_64217		lncRNA	1.83874	0.0443326
BGIG9606_64218		lncRNA	1.91577	0.028216
BGIG9606_64221		lncRNA	2.58086	0.0344206
BGIG9606_64393		lncRNA	6.57138	0.000150515
BGIG9606_64601		lncRNA	2.56345	0.00628214
BGIG9606_66314		lncRNA	2.07471	0.00202719
BGIG9606_66611		lncRNA	5.71743	3.76463e-05
BGIG9606_68106		lncRNA	-4.03348	0.0334903
BGIG9606_68154		lncRNA	-1.39702	0.00780037
BGIG9606_68795		lncRNA	3.90667	0.000522005
