# Supplementary material for: Temporal transcriptomic changes in long non-coding RNAs and messenger RNAs involved in the host immune and metabolic response during Toxoplasma gondii lytic cycle
Source: Parasit Vectors. 2022 Jan 10;15:22. doi: 10.1186/s13071-021-05140-3 (PMC8750853; doi:10.1186/s13071-021-05140-3)
Supplement: Supplementary file 5 — Additional file 5: Table S2. List of all differentially expressed long non-coding RNAs (DElncRNAs). [file 13071_2021_5140_MOESM5_ESM.xls]

## Sheet: 1.5 hpi
Gene ID	Gene Symbol	Type	Log2FoldChange	Qvalue
10	'NAT2'	mRNA	1.47836	1.1588e-05
100129480	'MKRN2OS'	mRNA	-1.14616	0.0102227
100129484	'LOC100129484'	mRNA	-1.40291	2.67696e-51
100130705	'ATP6V1FNB'	mRNA	2.05956	6.33416e-10
100130890	'TSTD3'	mRNA	-1.03393	1.28508e-15
100131378	'C11orf91'	mRNA	1.91915	3.03816e-06
100131827	'ZNF717'	mRNA	-1.07461	8.1148e-13
100133204	'C9orf147'	mRNA	-2.10668	0.0248731
100287898	'TTC34'	mRNA	-3.20082	4.81468e-11
100293534	'C4B_2'	mRNA	1.51529	0.0213664
100310846	'ANKRD61'	mRNA	-1.32906	0.0364331
100463486	'MTRNR2L8'	mRNA	2.64116	3.81179e-09
100505385	'IQCJ-SCHIP1'	mRNA	1.10942	7.41892e-10
100505679	'UBE2Q2L'	mRNA	-1.24572	0.00881831
100506127	'GVQW3'	mRNA	-1.52082	1.93585e-06
100526664	'LY75-CD302'	mRNA	5.20562	0.0105161
100526832	'PHOSPHO2-KLHL23'	mRNA	-1.4628	1.03151e-07
100529215	'ZNF559-ZNF177'	mRNA	-1.49022	0.00827763
100534592	'URGCP-MRPS24'	mRNA	1.19452	0.000246982
100653049	'LOC100653049'	mRNA	1.2758	9.23848e-06
100861412	'FSBP'	mRNA	-4.18031	3.46874e-05
100996717	'NOTCH2NLC'	mRNA	1.15713	7.34015e-65
100996746	'SPDYE11'	mRNA	-1.53049	2.29394e-08
10105	'PPIF'	mRNA	1.32585	1.44733e-65
101060200	'ZNF891'	mRNA	-1.36186	6.40067e-05
101060351	'TBC1D3K'	mRNA	-1.0969	0.000165927
101928422	'LOC101928422'	mRNA	-1.18656	0.000360501
101928677	'ETDA'	mRNA	-1.52282	0.0196195
101930307	'LOC101930307'	mRNA	-1.11089	1.57822e-06
10221	'TRIB1'	mRNA	3.62843	0
10253	'SPRY2'	mRNA	1.58844	1.41399e-70
102723382	'LOC102723382'	mRNA	-1.8957	1.1975e-11
102723451	'FAM243B'	mRNA	-2.563	0.00568074
102723750	'LOC102723750'	mRNA	-1.12153	0.00034429
102724265	'LOC102724265'	mRNA	1.32613	0.0461611
102724657	'LOC102724657'	mRNA	1.84784	0.00849041
102724862	'TBC1D3I'	mRNA	-1.21037	8.20787e-06
1030	'CDKN2B'	mRNA	1.8159	1.52659e-40
10365	'KLF2'	mRNA	1.70487	4.22623e-06
1051	'CEBPB'	mRNA	1.31379	0.0280226
105369246	'LOC105369246'	mRNA	-1.73086	0.0011787
105369869	'LOC105369869'	mRNA	-1.39773	0.000894638
105371419	'LOC105371419'	mRNA	-1.30357	0.029268
105371448	'LOC105371448'	mRNA	-2.45011	3.2994e-07
105372824	'LOC105372824'	mRNA	2.3143	3.68379e-11
105374089	'LOC105374089'	mRNA	-1.61573	0.00862157
105376714	'LOC105376714'	mRNA	1.9926	0.000115094
105378189	'LOC105378189'	mRNA	-1.25559	0.00725178
105379417	'LOC105379417'	mRNA	-1.95344	0.0248731
10663	'CXCR6'	mRNA	-1.92908	0.000568821
1071	'CETP'	mRNA	-1.43817	8.56178e-09
10723	'SLC12A7'	mRNA	1.01375	4.90067e-12
10769	'PLK2'	mRNA	1.88384	2.95292e-200
10782	'ZNF274'	mRNA	1.16594	1.74068e-39
107983947		mRNA	1.39264	8.71205e-13
107983955	'ELOA3C'	mRNA	-2.71288	0.00810723
107984159	'LOC107984159'	mRNA	-3.46853	0.00023957
107984512	'LOC107984512'	mRNA	-1.69187	5.33273e-08
107984832	'LOC107984832'	mRNA	-2.74238	9.01983e-05
107984862	'LOC107984862'	mRNA	2.65368	5.49958e-13
107985687	'LOC107985687'	mRNA	1.29282	0.00754466
107985692	'LOC107985692'	mRNA	-3.60008	7.60706e-05
107986351	'LOC107986351'	mRNA	-2.11666	0.0121754
107986596	'LOC107986596'	mRNA	-2.16587	0.00291139
107986755	'LOC107986755'	mRNA	-1.01417	0.00863413
107986797	'LOC107986797'	mRNA	1.61565	4.05065e-56
107986982	'LOC107986982'	mRNA	2.19372	2.07929e-66
107987098	'LOC107987098'	mRNA	-1.34943	0.000115059
107987237	'LOC107987237'	mRNA	2.05788	2.59861e-26
107987364	'LOC107987364'	mRNA	-1.71968	0.00800761
107987457	'LOC107987457'	mRNA	1.69744	5.32482e-20
10842	'PPP1R17'	mRNA	1.07682	0.0459589
10865	'ARID5A'	mRNA	1.11527	5.42183e-24
10957	'PNRC1'	mRNA	1.07308	1.26168e-44
11007	'CCDC85B'	mRNA	1.65862	4.07941e-06
1101	'CHAD'	mRNA	-2.34593	0.0123372
11082	'ESM1'	mRNA	4.73167	4.99338e-12
11126	'CD160'	mRNA	-1.30499	0.00581645
11182	'SLC2A6'	mRNA	1.44691	2.42015e-42
112267857	'LOC112267857'	mRNA	-1.10446	0.00455575
112267882		mRNA	-2.1297	0.0249971
112267939	'LOC112267939'	mRNA	-1.5109	4.75366e-05
112268076	'LOC112268076'	mRNA	-2.39164	0.0352897
112268092	'LOC112268092'	mRNA	-1.24232	4.62878e-07
112268119	'LOC112268119'	mRNA	3.64459	0.000263006
112268331	'LOC112268331'	mRNA	-1.30941	0.000137562
112268395	'LOC112268395'	mRNA	-1.36025	0.00220821
112268452		mRNA	1.59757	0.0013644
11248	'NXPH3'	mRNA	-1.93049	0.0205046
11251	'PTGDR2'	mRNA	1.21778	0.0049262
11259	'FILIP1L'	mRNA	1.54714	2.33095e-94
112937	'GLB1L3'	mRNA	-2.01764	2.67209e-05
11317	'RBPJL'	mRNA	2.0378	0.00519502
113730	'KLHDC7B'	mRNA	1.23127	0.00421953
114789	'SLC25A25'	mRNA	1.7109	6.85805e-69
115123	'MARCH3'	mRNA	1.85425	1.5307e-33
115701	'ALPK2'	mRNA	1.00032	1.17623e-76
116369	'SLC26A8'	mRNA	2.76311	0.00299072
116443	'GRIN3A'	mRNA	-1.71182	3.01976e-06
117195	'MRGPRX3'	mRNA	1.23107	0.0191368
117608	'ZNF354B'	mRNA	-1.09225	7.47187e-05
1195	'CLK1'	mRNA	1.04813	3.06107e-19
121006	'FAM186A'	mRNA	-2.35856	0.00122241
122042	'RXFP2'	mRNA	4.19398	0.00988577
122525	'C14orf28'	mRNA	1.27343	2.05019e-05
1236	'CCR7'	mRNA	-1.90927	8.31911e-14
123879	'DCUN1D3'	mRNA	1.63296	4.66632e-93
124044	'SPATA2L'	mRNA	1.18153	5.5664e-17
124923	'SGK494'	mRNA	-1.15852	0.000547166
126295	'ZNF57'	mRNA	-1.50296	0.000421882
1263	'PLK3'	mRNA	3.11725	5.1704e-234
126375	'ZNF792'	mRNA	-1.58138	1.03191e-06
127018	'LYPLAL1'	mRNA	-1.18425	4.37841e-18
131583	'FAM43A'	mRNA	1.28558	7.95632e-82
1316	'KLF6'	mRNA	1.48969	1.64892e-185
132243	'H1FOO'	mRNA	-1.85346	0.00216879
1326	'MAP3K8'	mRNA	1.8433	2.30826e-85
135	'ADORA2A'	mRNA	3.07717	0.00286668
135250	'RAET1E'	mRNA	-1.35104	0.0017163
136051	'ZNF786'	mRNA	-1.00792	0.00449815
139804	'RBMXL3'	mRNA	-3.67777	0.0242812
142684	'RAB40A'	mRNA	-4.90727	0.0105754
142686	'ASB14'	mRNA	-1.78956	0.0333321
1427	'CRYGS'	mRNA	-2.53969	0.0402108
1437	'CSF2'	mRNA	5.08152	1.52116e-32
145447	'ABHD12B'	mRNA	-1.41821	0.00418859
146	'ADRA1D'	mRNA	1.42537	0.00100167
146439	'BICDL2'	mRNA	2.21358	8.83851e-05
147837	'ZNF563'	mRNA	-1.19089	0.00976353
147923	'ZNF420'	mRNA	-1.00981	0.000373768
147968	'CAPN12'	mRNA	1.16426	0.00248855
148022	'TICAM1'	mRNA	1.39146	4.37803e-54
148304	'C1orf74'	mRNA	-1.34091	0.000146733
148932	'MOB3C'	mRNA	1.30631	2.2168e-28
1490	'CTGF'	mRNA	2.30866	6.24144e-283
149069	'DCDC2B'	mRNA	-1.17124	0.0387847
149478	'BTBD19'	mRNA	2.11719	3.27028e-68
149483	'CCDC17'	mRNA	-1.53868	0.000309839
150221	'RIMBP3C'	mRNA	-4.40969	0.0405097
150280	'HORMAD2'	mRNA	4.86392	0.0295822
150350	'ENTHD1'	mRNA	3.67007	0.0144094
151176	'ERFE'	mRNA	1.0621	0.0207975
1525	'CXADR'	mRNA	1.20433	0.0264616
1572	'CYP2F1'	mRNA	-1.27934	0.0280537
157807	'CLVS1'	mRNA	-1.65165	0.0304567
158401	'C9orf84'	mRNA	-2.29326	2.1699e-12
1594	'CYP27B1'	mRNA	1.6649	0.00187227
160140	'C11orf65'	mRNA	-1.44236	0.00222749
162699	'ELOA3'	mRNA	-1.76364	0.0297781
162968	'ZNF497'	mRNA	-2.22895	0.026792
163051	'ZNF709'	mRNA	-1.06364	0.00121205
163154	'PRR22'	mRNA	1.13854	0.030482
163255	'ZNF540'	mRNA	-1.68492	0.0330851
163732	'CITED4'	mRNA	1.87283	0.0280226
1647	'GADD45A'	mRNA	2.63451	2.06842e-233
165904	'XIRP1'	mRNA	3.49199	0.00324159
169522	'KCNV2'	mRNA	-2.00854	0.00137284
169841	'ZNF169'	mRNA	-1.34782	6.01976e-05
170487	'ACTL10'	mRNA	-1.17445	0.0281569
1773	'DNASE1'	mRNA	-1.06893	1.48351e-19
1827	'RCAN1'	mRNA	2.09184	1.01694e-252
1839	'HBEGF'	mRNA	3.41125	1.40112e-82
1843	'DUSP1'	mRNA	3.53503	0
1844	'DUSP2'	mRNA	5.59621	2.41151e-08
1847	'DUSP5'	mRNA	3.90531	0
1848	'DUSP6'	mRNA	2.00552	1.30042e-158
1850	'DUSP8'	mRNA	1.65821	3.88108e-49
1906	'EDN1'	mRNA	3.52655	4.53202e-221
1958	'EGR1'	mRNA	3.90722	0
1959	'EGR2'	mRNA	5.71333	6.30888e-87
1960	'EGR3'	mRNA	8.57399	1.83147e-95
196541	'METTL21C'	mRNA	-1.78788	0.000256587
200205	'IBA57'	mRNA	1.37196	1.26215e-22
201633	'TIGIT'	mRNA	-1.59599	6.24187e-09
202915	'TMEM184A'	mRNA	1.19197	4.17874e-08
2042	'EPHA3'	mRNA	1.0968	0.0158169
2069	'EREG'	mRNA	3.03443	0
2081	'ERN1'	mRNA	1.77022	7.72754e-72
2113	'ETS1'	mRNA	1.36535	9.5834e-130
2114	'ETS2'	mRNA	1.25164	1.55858e-93
2152	'F3'	mRNA	2.3453	0
219348	'PLAC9'	mRNA	-1.06962	0.000308571
219968	'OR5B21'	mRNA	2.80699	1.17787e-13
220416	'LRRC63'	mRNA	-4.57028	0.028916
221079	'ARL5B'	mRNA	1.66728	4.92998e-60
221468	'TMEM217'	mRNA	2.03865	1.77924e-06
222696	'ZSCAN23'	mRNA	-1.76199	1.39636e-16
2247	'FGF2'	mRNA	1.11598	2.43596e-104
22801	'ITGA11'	mRNA	1.29787	6.4206e-06
2297	'FOXD1'	mRNA	1.19676	7.06257e-09
2300	'FOXL1'	mRNA	1.18732	6.46935e-07
23012	'STK38L'	mRNA	1.03088	1.33586e-05
2303	'FOXC2'	mRNA	2.19145	4.49435e-46
23135	'KDM6B'	mRNA	2.94983	0
23138	'N4BP3'	mRNA	2.39739	3.67126e-20
23237	'ARC'	mRNA	3.85866	0.00302969
23401	'FRAT2'	mRNA	-1.68416	0.000805483
23418	'CRB1'	mRNA	-1.97131	0.00566011
23516	'SLC39A14'	mRNA	1.02139	6.21535e-79
23526	'ARHGAP45'	mRNA	1.08319	2.4567e-09
23528	'ZNF281'	mRNA	1.16124	6.64775e-51
23529	'CLCF1'	mRNA	1.77995	7.46241e-70
2353	'FOS'	mRNA	4.26774	4.77009e-144
2354	'FOSB'	mRNA	6.44126	4.09909e-156
23645	'PPP1R15A'	mRNA	1.76937	5.22212e-141
23764	'MAFF'	mRNA	2.3928	1.37221e-151
23769	'FLRT1'	mRNA	-1.74077	2.65436e-09
238	'ALK'	mRNA	-2.26453	3.30864e-10
2524	'FUT2'	mRNA	-1.44966	0.00163367
252995	'FNDC5'	mRNA	-3.05193	0.000883032
254187	'TSGA10IP'	mRNA	1.60491	0.0105892
255022	'CALHM1'	mRNA	-2.07479	0.0425618
255057	'CBARP'	mRNA	1.20509	8.3856e-09
255783	'INAFM1'	mRNA	1.26103	1.35844e-08
257144	'GCSAM'	mRNA	1.28696	0.0404693
25794	'FSCN2'	mRNA	1.2559	3.68057e-46
25816	'TNFAIP8'	mRNA	1.55994	1.92858e-33
25819	'NOCT'	mRNA	2.35733	1.58667e-146
25850	'ZNF345'	mRNA	-1.27394	0.00567187
25907	'TMEM158'	mRNA	1.09127	1.89343e-11
25973	'PARS2'	mRNA	-1.14956	0.000744748
26136	'TES'	mRNA	1.50349	3.78448e-05
26149	'ZNF658'	mRNA	-1.03453	0.000165927
26206	'SPAG8'	mRNA	-2.03688	0.0460984
2633	'GBP1'	mRNA	1.37608	5.56373e-115
2634	'GBP2'	mRNA	1.05894	6.20177e-20
2635	'GBP3'	mRNA	1.67041	2.23511e-25
2643	'GCH1'	mRNA	1.23223	8.48577e-33
26579	'MYEOV'	mRNA	3.02651	0.0126342
266743	'NPAS4'	mRNA	2.24858	1.09614e-25
2669	'GEM'	mRNA	3.12206	2.19048e-158
27	'ABL2'	mRNA	1.81154	1.56701e-257
27113	'BBC3'	mRNA	1.92547	6.94997e-32
272	'AMPD3'	mRNA	1.39686	3.28673e-44
2774	'GNAL'	mRNA	-1.35284	0.0120553
2784	'GNB3'	mRNA	-1.04852	0.0161141
28231	'SLCO4A1'	mRNA	1.25903	4.35696e-13
283571	'PROX2'	mRNA	-1.92205	1.74551e-09
283652	'SLC24A5'	mRNA	-2.10798	0.0303992
283807	'FBXL22'	mRNA	-1.23619	0.000281499
2840	'GPR17'	mRNA	1.39097	1.00959e-31
284023	'RNF227'	mRNA	1.45717	6.11024e-16
2841	'GPR18'	mRNA	-1.69946	0.000153754
284323	'ZNF780A'	mRNA	-1.09244	5.56759e-10
284353	'NKPD1'	mRNA	-1.35629	0.00400022
284697	'BTBD8'	mRNA	-1.33364	0.0281969
286097	'MICU3'	mRNA	-1.06749	3.98e-37
286223	'C9orf47'	mRNA	2.27492	4.24812e-40
286530	'P2RY8'	mRNA	1.86428	0.0292214
2878	'GPX3'	mRNA	1.93689	7.03505e-16
29126	'CD274'	mRNA	3.17196	3.58584e-60
2914	'GRM4'	mRNA	1.92439	0.00468699
2919	'CXCL1'	mRNA	4.95864	0
2920	'CXCL2'	mRNA	7.03261	1.04618e-294
2921	'CXCL3'	mRNA	7.56933	5.69852e-242
29948	'OSGIN1'	mRNA	1.11186	6.8712e-21
29950	'SERTAD1'	mRNA	1.99719	1.66973e-51
3007	'HIST1H1D'	mRNA	-1.29106	3.13597e-21
3037	'HAS2'	mRNA	1.03063	9.08121e-20
3087	'HHEX'	mRNA	2.22572	1.49211e-68
3164	'NR4A1'	mRNA	4.3205	0
3200	'HOXA3'	mRNA	-2.27766	9.33566e-09
3205	'HOXA9'	mRNA	-1.50969	8.83515e-12
3221	'HOXC4'	mRNA	-1.70617	2.13109e-17
3222	'HOXC5'	mRNA	-1.85837	3.86804e-05
3223	'HOXC6'	mRNA	-1.07764	0.000159781
3224	'HOXC8'	mRNA	-1.39596	0.000166734
3225	'HOXC9'	mRNA	-1.03569	0.00758541
3280	'HES1'	mRNA	4.11889	1.84177e-31
330	'BIRC3'	mRNA	2.55721	5.82244e-116
3371	'TNC'	mRNA	1.1737	1.79082e-75
3383	'ICAM1'	mRNA	3.71981	0
3386	'ICAM4'	mRNA	9.82745	9.58185e-15
339883	'C3orf35'	mRNA	-1.08487	1.64075e-07
341208	'HEPHL1'	mRNA	1.03213	0.0430517
342909	'ZNF284'	mRNA	-1.20562	4.00924e-05
343521	'TCTEX1D4'	mRNA	3.53066	3.48552e-248
344387	'CDKL4'	mRNA	-1.38775	0.00148731
345222	'MSANTD1'	mRNA	-1.38762	0.000679269
345462	'ZNF879'	mRNA	-1.07978	0.00685413
3455	'IFNAR2'	mRNA	1.49067	4.99187e-52
3460	'IFNGR2'	mRNA	1.22055	1.08643e-51
346689	'KLRG2'	mRNA	-1.16706	0.0345571
347148	'QRFP'	mRNA	1.78858	0.00369476
348738	'C2orf48'	mRNA	1.29466	0.00508589
3491	'CYR61'	mRNA	1.67461	5.9412e-233
353355	'ZNF233'	mRNA	-1.31999	1.00962e-07
3552	'IL1A'	mRNA	1.7549	2.73895e-06
3553	'IL1B'	mRNA	4.48496	1.64404e-162
3569	'IL6'	mRNA	3.86851	0
3574	'IL7'	mRNA	2.77432	3.92663e-89
3575	'IL7R'	mRNA	1.08459	4.55083e-22
3576	'CXCL8'	mRNA	5.8948	0
3589	'IL11'	mRNA	1.94372	7.45545e-45
3621	'ING1'	mRNA	1.13718	2.69111e-08
3624	'INHBA'	mRNA	2.10111	3.91809e-111
3627	'CXCL10'	mRNA	2.90301	0.00755322
3638	'INSIG1'	mRNA	1.54469	2.37777e-100
3656	'IRAK2'	mRNA	1.66069	7.55206e-31
3659	'IRF1'	mRNA	2.55592	2.23733e-277
3663	'IRF5'	mRNA	-2.27238	0.0292979
3680	'ITGA9'	mRNA	-2.44987	7.93947e-08
3725	'JUN'	mRNA	2.18796	2.5173e-177
3726	'JUNB'	mRNA	3.55157	1.73116e-84
3727	'JUND'	mRNA	1.07963	0.00115144
3738	'KCNA3'	mRNA	3.15175	2.60108e-13
374	'AREG'	mRNA	1.73585	0.0100405
374383	'NCR3LG1'	mRNA	1.37535	6.57205e-29
3766	'KCNJ10'	mRNA	-3.53207	0.0437038
3769	'KCNJ13'	mRNA	-1.0352	0.00302071
3772	'KCNJ15'	mRNA	5.6485	0.000338359
382	'ARF6'	mRNA	-1.25459	0.001497
387032	'ZKSCAN4'	mRNA	-1.29876	5.21556e-06
388	'RHOB'	mRNA	1.03799	4.64476e-52
388015	'RTL1'	mRNA	1.67274	4.18705e-75
3885	'KRT34'	mRNA	1.08027	2.2027e-06
389084	'SNORC'	mRNA	-1.41592	2.63405e-06
389199	'LOC389199'	mRNA	2.11653	1.51215e-05
389289	'ANXA2R'	mRNA	-1.44317	0.0209843
3918	'LAMC2'	mRNA	1.05215	0.0145414
392617	'ELFN1'	mRNA	1.28956	3.94001e-07
3949	'LDLR'	mRNA	1.4038	9.75164e-183
3976	'LIF'	mRNA	5.10202	0
401251	'SAPCD1'	mRNA	4.86832	0.0286691
401447	'USP17L1'	mRNA	-4.23887	0.00401626
401944	'LDLRAD2'	mRNA	-1.27184	0.000600463
402160	'CFAP99'	mRNA	-1.09921	0.0242588
402569	'KPNA7'	mRNA	3.90799	0.000883032
4066	'LYL1'	mRNA	-2.15386	0.000156516
4117	'MAK'	mRNA	-1.3989	2.15545e-07
414899	'BLID'	mRNA	1.48568	3.58373e-16
415116	'PIM3'	mRNA	2.31832	1.22009e-131
4155	'MBP'	mRNA	-1.4236	0.001497
4170	'MCL1'	mRNA	1.45353	3.68657e-175
431705	'ASTL'	mRNA	4.04966	0.0132813
440051	'KRTAP5-11'	mRNA	-1.33044	0.00177562
440107	'PLEKHG7'	mRNA	-1.52571	0.00422444
441457	'NUTM2G'	mRNA	-1.50609	1.19482e-08
4487	'MSX1'	mRNA	1.09481	0.0101455
4609	'MYC'	mRNA	2.00053	2.5974e-174
4610	'MYCL'	mRNA	2.93307	0.042375
4616	'GADD45B'	mRNA	1.70308	6.86417e-64
4648	'MYO7B'	mRNA	1.0747	8.15081e-19
467	'ATF3'	mRNA	4.51298	1.45372e-222
4688	'NCF2'	mRNA	-1.97275	0.0387748
4772	'NFATC1'	mRNA	1.65686	1.09747e-53
4790	'NFKB1'	mRNA	1.4088	6.42586e-102
4791	'NFKB2'	mRNA	1.75956	3.94086e-138
4792	'NFKBIA'	mRNA	3.79784	0
4794	'NFKBIE'	mRNA	2.73078	3.02066e-127
4803	'NGF'	mRNA	1.85254	7.94512e-134
4814	'NINJ1'	mRNA	1.93619	7.36803e-90
4824	'NKX3-1'	mRNA	3.12617	7.85735e-123
4854	'NOTCH3'	mRNA	2.15921	0.000406385
490	'ATP2B1'	mRNA	1.44839	7.0349e-171
4929	'NR4A2'	mRNA	3.33823	6.18681e-51
49861	'CLDN20'	mRNA	-1.09671	0.046104
5054	'SERPINE1'	mRNA	1.70069	1.47827e-251
5055	'SERPINB2'	mRNA	1.32461	6.65203e-231
50624	'CUZD1'	mRNA	-4.10003	0.0407949
51058	'ZNF691'	mRNA	-1.38282	1.5999e-08
51127	'TRIM17'	mRNA	-2.25107	3.1586e-108
51129	'ANGPTL4'	mRNA	4.85116	0.0251955
51274	'KLF3'	mRNA	1.40942	8.67462e-75
51278	'IER5'	mRNA	1.30208	1.77215e-14
51655	'RASD1'	mRNA	3.34934	3.11672e-28
51778	'MYOZ2'	mRNA	1.45944	0.000875881
5187	'PER1'	mRNA	2.43958	1.80771e-158
5251	'PHEX'	mRNA	1.73503	0.000679269
5260	'PHKG1'	mRNA	-1.05077	0.0486415
5271	'SERPINB8'	mRNA	1.02909	5.42231e-48
5277	'PIGA'	mRNA	1.11645	6.42499e-09
5292	'PIM1'	mRNA	2.00134	1.29541e-101
5328	'PLAU'	mRNA	1.20684	3.04256e-78
5343	'PLGLB1'	mRNA	-1.80768	0.00112907
5366	'PMAIP1'	mRNA	3.34568	1.39849e-120
54206	'ERRFI1'	mRNA	3.31516	4.56561e-207
54413	'NLGN3'	mRNA	1.17703	0.000708859
54482	'TRMT13'	mRNA	-1.11688	3.61301e-07
54498	'SMOX'	mRNA	1.36466	1.65942e-14
54502	'RBM47'	mRNA	1.17671	8.39404e-05
54596	'L1TD1'	mRNA	1.03771	0.00505042
54993	'ZSCAN2'	mRNA	-1.10117	0.000437725
55290	'BRF2'	mRNA	-1.18784	2.42271e-07
55321	'TMEM74B'	mRNA	-2.89522	0.0069622
5540	'NPY4R'	mRNA	-1.44727	0.000988432
55521	'TRIM36'	mRNA	1.54227	0.0248731
55561	'CDC42BPG'	mRNA	1.81241	0.0209423
55721	'IQCC'	mRNA	-2.06811	0.000115344
5662	'PSD'	mRNA	2.98808	5.54557e-12
56892	'TCIM'	mRNA	2.34491	1.69559e-16
56905	'C15orf39'	mRNA	1.10637	1.05791e-45
57018	'CCNL1'	mRNA	1.64353	3.82745e-151
5734	'PTGER4'	mRNA	2.25555	2.17332e-29
5743	'PTGS2'	mRNA	4.05379	0
57677	'ZFP14'	mRNA	-1.17326	7.70967e-07
57801	'HES4'	mRNA	1.47637	0.0028617
5789	'PTPRD'	mRNA	1.21097	0.000595258
58492	'ZNF77'	mRNA	-1.0825	0.032883
58500	'ZNF250'	mRNA	-1.05371	1.23841e-06
59269	'HIVEP3'	mRNA	1.57939	8.71816e-63
59274	'TLNRD1'	mRNA	1.20651	1.3919e-14
5961	'PRPH2'	mRNA	-2.30298	1.09846e-07
5966	'REL'	mRNA	1.03164	4.47746e-30
597	'BCL2A1'	mRNA	5.09802	0.0121956
5971	'RELB'	mRNA	2.36476	3.22608e-82
604	'BCL6'	mRNA	1.11634	5.44144e-71
623	'BDKRB1'	mRNA	1.39463	1.70818e-23
6236	'RRAD'	mRNA	2.70019	2.0327e-19
6303	'SAT1'	mRNA	2.43336	4.37286e-80
6347	'CCL2'	mRNA	1.83799	1.6226e-148
6364	'CCL20'	mRNA	8.22736	6.69558e-81
6385	'SDC4'	mRNA	1.43489	4.68628e-162
63908	'NAPB'	mRNA	-1.25084	1.49723e-07
63920	'ZBED8'	mRNA	-1.10733	0.00108815
6401	'SELE'	mRNA	6.52608	2.39154e-05
64288	'ZSCAN31'	mRNA	-1.29637	0.00254014
643008	'SMIM5'	mRNA	-1.11714	0.00141954
64332	'NFKBIZ'	mRNA	5.52451	0
643338	'C15orf62'	mRNA	-1.4323	2.2027e-06
643836	'ZFP62'	mRNA	-1.0858	4.93727e-12
643904	'RNF222'	mRNA	-2.82524	0.0278553
644150	'WIPF3'	mRNA	-2.54086	0.00808822
6446	'SGK1'	mRNA	2.33115	0
64582	'GPR135'	mRNA	-1.02988	2.03948e-17
64651	'CSRNP1'	mRNA	3.70607	0
647174	'SERPINE3'	mRNA	-1.28484	5.15553e-06
64866	'CDCP1'	mRNA	1.28246	0.0301107
650	'BMP2'	mRNA	2.18	0.00430293
65124	'SOWAHC'	mRNA	1.40296	6.00387e-38
6515	'SLC2A3'	mRNA	1.14451	6.22698e-57
65249	'ZSWIM4'	mRNA	1.5254	1.2951e-54
653075	'GOLGA8T'	mRNA	-1.40318	0.00549785
653240	'KRTAP4-11'	mRNA	2.17916	2.22874e-05
653604	'HIST2H3D'	mRNA	-1.63893	2.09693e-12
6542	'SLC7A2'	mRNA	1.81943	0.000111662
6583	'SLC22A4'	mRNA	1.07112	7.35003e-24
6648	'SOD2'	mRNA	2.40921	0
6675	'UAP1'	mRNA	1.10568	7.94756e-51
6781	'STC1'	mRNA	1.2889	4.50156e-28
6876	'TAGLN'	mRNA	1.24649	2.49766e-136
7060	'THBS4'	mRNA	-1.50491	8.96851e-07
7071	'KLF10'	mRNA	2.7689	5.81871e-204
7087	'ICAM5'	mRNA	1.18071	1.51327e-22
7124	'TNF'	mRNA	8.7359	2.99661e-11
7127	'TNFAIP2'	mRNA	4.35245	0
7128	'TNFAIP3'	mRNA	5.46342	0
7130	'TNFAIP6'	mRNA	3.69431	7.30488e-25
7185	'TRAF1'	mRNA	4.29665	0
723961	'INS-IGF2'	mRNA	-4.48006	0.0430179
7262	'PHLDA2'	mRNA	1.54154	3.04664e-10
727	'C5'	mRNA	1.09749	7.77386e-23
7287	'TULP1'	mRNA	1.69109	0.0115596
729092	'AGAP5'	mRNA	-1.10014	8.5972e-06
729873	'TBC1D3'	mRNA	-2.31972	1.61903e-06
729877	'TBC1D3H'	mRNA	-2.22412	0.0158405
730755	'KRTAP2-3'	mRNA	2.09928	8.16823e-21
7378	'UPP1'	mRNA	1.98774	2.87851e-87
7412	'VCAM1'	mRNA	5.19908	0.0086308
7439	'BEST1'	mRNA	1.10428	3.26516e-15
7494	'XBP1'	mRNA	1.00717	1.40291e-59
7535	'ZAP70'	mRNA	-1.49827	0.0454278
7538	'ZFP36'	mRNA	3.61966	0
762	'CA4'	mRNA	-1.30786	0.00624806
768206	'PRCD'	mRNA	-1.02122	0.0249725
7692	'ZNF133'	mRNA	-1.11442	1.80586e-14
7763	'ZFAND5'	mRNA	1.14929	7.54305e-96
7773	'ZNF230'	mRNA	-1.61876	3.3256e-06
7775	'ZNF232'	mRNA	-1.10226	0.00217503
780776	'TVP23A'	mRNA	1.45852	0.0451361
7832	'BTG2'	mRNA	1.75303	5.7577e-38
7849	'PAX8'	mRNA	1.79837	4.24107e-23
7881	'KCNAB1'	mRNA	-1.2253	1.08648e-16
78997	'GDAP1L1'	mRNA	-1.93129	0.0247846
79175	'ZNF343'	mRNA	-1.12995	3.52686e-12
79228	'THOC6'	mRNA	1.03024	6.90415e-12
79365	'BHLHE41'	mRNA	2.25491	0.00625992
79370	'BCL2L14'	mRNA	-2.26887	0.0177828
79693	'YRDC'	mRNA	1.22669	5.4264e-10
79720	'VPS37B'	mRNA	1.15729	9.15326e-56
79744	'ZNF419'	mRNA	-1.06344	1.83807e-05
79993	'ELOVL7'	mRNA	2.87993	2.48306e-13
8000	'PSCA'	mRNA	-1.1671	6.58937e-08
80095	'ZNF606'	mRNA	-1.02204	1.76999e-06
8013	'NR4A3'	mRNA	3.55368	0
80149	'ZC3H12A'	mRNA	4.28457	0
8061	'FOSL1'	mRNA	2.00832	3.95802e-184
80852	'GRIP2'	mRNA	-1.36405	1.63489e-19
80864	'EGFL8'	mRNA	-1.26585	0.00797644
81788	'NUAK2'	mRNA	4.21923	0
81848	'SPRY4'	mRNA	2.96703	4.97638e-305
8224	'SYN3'	mRNA	1.50715	2.63389e-50
8294	'HIST1H4I'	mRNA	-1.06799	0.000883192
8325	'FZD8'	mRNA	3.33625	0.0264989
8329	'HIST1H2AI'	mRNA	-1.00455	6.97797e-12
8335	'HIST1H2AB'	mRNA	-1.07222	1.27119e-11
83481	'EPPK1'	mRNA	3.18207	3.23213e-20
8350	'HIST1H3A'	mRNA	-1.04549	1.00636e-08
8352	'HIST1H3C'	mRNA	-1.1617	1.39376e-29
8355	'HIST1H3G'	mRNA	-1.0784	8.38028e-10
8356	'HIST1H3J'	mRNA	-1.13435	6.40964e-10
83667	'SESN2'	mRNA	1.16015	2.3404e-07
8368	'HIST1H4L'	mRNA	-1.6154	3.07391e-06
83756	'TAS1R3'	mRNA	-1.02016	0.0173274
83849	'SYT15'	mRNA	-1.47372	0.0162681
83850	'ESYT3'	mRNA	-1.8189	0.000257635
83890	'SPATA9'	mRNA	-1.00501	0.0381043
84073	'MYCBPAP'	mRNA	-1.37993	0.000381722
84167	'C19orf44'	mRNA	-1.05141	6.61724e-05
84303	'CHCHD6'	mRNA	-1.03822	1.83396e-06
84439	'HHIPL1'	mRNA	-1.10497	0.00439538
84541	'KBTBD8'	mRNA	2.19669	0.00022772
84691	'FAM71F1'	mRNA	1.98357	0.000327077
84775	'ZNF607'	mRNA	-1.61571	7.74448e-11
84787	'KMT5C'	mRNA	-1.03218	0.00241597
84795	'PYROXD2'	mRNA	-1.0005	1.87788e-28
84807	'NFKBID'	mRNA	3.65195	5.71314e-184
84830	'ADTRP'	mRNA	1.43415	0.00322699
84879	'MFSD2A'	mRNA	2.90537	4.68779e-34
8490	'RGS5'	mRNA	-1.28076	7.07056e-06
84915	'FAM222A'	mRNA	2.2691	0.00735854
84919	'PPP1R15B'	mRNA	1.06983	6.12873e-67
84951	'TNS4'	mRNA	-2.38457	3.5861e-10
84957	'RELT'	mRNA	1.96266	5.32385e-29
8507	'ENC1'	mRNA	1.06247	3.6915e-28
85450	'ITPRIP'	mRNA	1.6131	5.23544e-122
85463	'ZC3H12C'	mRNA	1.13797	3.08755e-51
8553	'BHLHE40'	mRNA	2.90866	4.81532e-166
8629	'JRK'	mRNA	-1.16485	3.68057e-46
8638	'OASL'	mRNA	1.33289	6.19917e-07
8643	'PTCH2'	mRNA	1.09876	0.0365008
8651	'SOCS1'	mRNA	1.1841	0.0332638
8660	'IRS2'	mRNA	1.63925	3.79018e-23
8676	'STX11'	mRNA	1.25052	1.59401e-11
87	'ACTN1'	mRNA	1.02438	8.4491e-134
8744	'TNFSF9'	mRNA	2.02474	1.49332e-27
8747	'ADAM21'	mRNA	-1.91637	0.00755186
8809	'IL18R1'	mRNA	2.59104	0.0196838
8828	'NRP2'	mRNA	1.17815	7.42616e-18
8837	'CFLAR'	mRNA	1.63808	2.14622e-147
8840	'WISP1'	mRNA	1.8157	0.00144653
8864	'PER2'	mRNA	1.42389	3.16922e-30
8870	'IER3'	mRNA	5.23055	0
8877	'SPHK1'	mRNA	1.77684	9.08122e-36
8915	'BCL10'	mRNA	1.14195	1.05408e-33
8972	'MGAM'	mRNA	1.49048	1.14241e-95
90007	'MIDN'	mRNA	1.03861	2.00618e-47
90060	'CCDC120'	mRNA	-1.7186	0.0171965
90075	'ZNF30'	mRNA	-1.37146	0.00190429
9020	'MAP3K14'	mRNA	1.01429	7.19438e-20
9021	'SOCS3'	mRNA	1.66445	3.0121e-121
90226	'UCN2'	mRNA	1.29002	1.26376e-11
9076	'CLDN1'	mRNA	2.27641	1.94043e-40
90874	'ZNF697'	mRNA	1.454	5.27299e-19
91522	'COL23A1'	mRNA	1.8804	0.00380096
9173	'IL1RL1'	mRNA	4.8452	0.027117
91734	'IDI2'	mRNA	1.23918	0.000104244
92162	'TMEM88'	mRNA	4.70521	2.9923e-57
9220	'TIAF1'	mRNA	-1.43606	0.00828412
9235	'IL32'	mRNA	1.01785	2.88866e-06
9242	'MSC'	mRNA	2.30901	0.00355202
92483	'LDHAL6B'	mRNA	2.37947	2.72161e-13
9308	'CD83'	mRNA	3.26498	1.69403e-202
9310	'ZNF235'	mRNA	-1.02636	0.000280505
93474	'ZNF670'	mRNA	1.43777	4.80724e-09
944	'TNFSF8'	mRNA	1.86855	0.0140592
9456	'HOMER1'	mRNA	1.59827	1.87963e-24
9518	'GDF15'	mRNA	1.14194	0.0138852
9586	'CREB5'	mRNA	1.68978	2.01659e-33
9589	'WTAP'	mRNA	1.51997	8.75255e-128
9592	'IER2'	mRNA	2.8	4.51874e-80
9618	'TRAF4'	mRNA	1.22875	1.36574e-50
970	'CD70'	mRNA	1.13026	0.0278553
9719	'ADAMTSL2'	mRNA	2.63411	0.0137945
9729	'KIAA0408'	mRNA	-4.89572	0.0123069
9737	'GPRASP1'	mRNA	-1.16293	0.00083764
9792	'SERTAD2'	mRNA	1.12434	3.4217e-54
9945	'GFPT2'	mRNA	1.15265	2.45245e-05
BGIG9606_36265		mRNA	-1.22227	0.000382075
BGIG9606_36270		mRNA	4.43546	1.38321e-34
BGIG9606_36373		mRNA	1.03762	0.00380636
BGIG9606_36485		mRNA	1.47977	1.44944e-37
BGIG9606_37204		mRNA	-2.49259	5.33273e-08
BGIG9606_37325		mRNA	1.66968	8.86148e-07
BGIG9606_37390		mRNA	1.9107	0.0142401
BGIG9606_37518		mRNA	-1.59254	0.00113462
BGIG9606_37524		mRNA	-2.72339	2.78188e-05
BGIG9606_37658		mRNA	-4.49512	0.0350068
BGIG9606_38020		mRNA	5.0785	0.00320915
BGIG9606_38365		mRNA	1.38901	0.0476619
BGIG9606_38627		mRNA	-1.09177	0.00249699
BGIG9606_38997		mRNA	1.13007	0.00507352
BGIG9606_39218		mRNA	-1.04316	4.80832e-10
BGIG9606_40743		mRNA	-2.25058	0.0110762
BGIG9606_41176		mRNA	-2.32467	0.00250853
BGIG9606_41280		mRNA	-1.64669	3.07391e-06
BGIG9606_41454		mRNA	3.20991	2.80808e-07
BGIG9606_41632		mRNA	1.04461	0.00890424
BGIG9606_41670		mRNA	-1.35766	1.20212e-05
BGIG9606_41937		mRNA	1.90838	0.0087635
BGIG9606_42618		mRNA	-1.20801	5.93724e-17
BGIG9606_42940		mRNA	1.76207	0.0343984
BGIG9606_44205		mRNA	1.82234	0.00022772
BGIG9606_44262		mRNA	1.26995	0.00592866
BGIG9606_44355		mRNA	-1.756	0.0229238
BGIG9606_44639		mRNA	-1.06773	0.0266263
BGIG9606_45243		mRNA	-1.53853	0.00167934
BGIG9606_45367		mRNA	-1.01612	0.0107381
BGIG9606_45391		mRNA	-1.32399	9.94956e-06
BGIG9606_45638		mRNA	-1.86156	0.0379991
BGIG9606_47914		mRNA	-1.87236	0.00526639
BGIG9606_48609		mRNA	2.08475	0.0205046
BGIG9606_48783		mRNA	3.76958	3.49033e-06
BGIG9606_48883		mRNA	-2.94271	0.0076202
BGIG9606_49208		mRNA	-2.03187	0.00413461
BGIG9606_49956		mRNA	2.16699	0.000178573
BGIG9606_50164		mRNA	-2.92606	0.0491213
BGIG9606_51619		mRNA	3.57244	6.00606e-14
BGIG9606_51654		mRNA	3.70105	2.73323e-41
BGIG9606_53143		mRNA	2.37268	0.048243
BGIG9606_53573		mRNA	-1.4301	0.000107303
BGIG9606_53574		mRNA	-1.49471	0.0100417
BGIG9606_53623		mRNA	1.36482	0.000564784
BGIG9606_53855		mRNA	-2.7095	0.0384109
BGIG9606_53908		mRNA	1.99411	4.48855e-10
BGIG9606_54227		mRNA	-5.22159	0.0037458
BGIG9606_54288		mRNA	6.049	6.68052e-05
BGIG9606_54385		mRNA	1.43096	2.39154e-05
BGIG9606_54455		mRNA	-1.21877	6.31953e-08
BGIG9606_54509		mRNA	-2.18052	0.011819
BGIG9606_54747		mRNA	-1.09813	0.00852095
BGIG9606_54766		mRNA	1.23223	0.000173719
BGIG9606_54770		mRNA	1.20052	0.00120749
BGIG9606_54971		mRNA	1.38273	9.67698e-25
BGIG9606_54991		mRNA	1.15844	3.68941e-33
BGIG9606_55288		mRNA	-1.37927	0.0366051

## Sheet: 3 hpi
Gene ID	Gene Symbol	Type	Log2FoldChange	Qvalue
100129480	'MKRN2OS'	mRNA	-1.30587	0.00197157
100129484	'LOC100129484'	mRNA	-1.81356	4.17109e-75
100129543	'ZNF730'	mRNA	-1.15392	0.00154152
100129836	'COL4A2-AS2'	mRNA	2.64513	3.70209e-05
100129842	'ZNF737'	mRNA	-1.20037	0.000392752
100130519	'TMEM221'	mRNA	-1.87288	0.0327242
100130705	'ATP6V1FNB'	mRNA	3.63831	4.06191e-46
100131378	'C11orf91'	mRNA	2.37753	1.2159e-14
100131827	'ZNF717'	mRNA	-1.7625	1.29904e-28
100133315	'LOC100133315'	mRNA	-1.03379	0.0477087
100170841	'EPOP'	mRNA	2.15785	0.000164699
10023	'FRAT1'	mRNA	-1.25318	0.0253631
100271715	'ARHGEF33'	mRNA	-2.45604	0.0462578
100287898	'TTC34'	mRNA	-3.89101	7.07635e-11
100288520	'USP17L15'	mRNA	-2.18781	0.0219518
100288801	'FRG2C'	mRNA	-1.69717	0.0032085
100310846	'ANKRD61'	mRNA	-1.71819	0.00523438
100463486	'MTRNR2L8'	mRNA	3.35546	4.43936e-19
100505385	'IQCJ-SCHIP1'	mRNA	1.44155	7.60679e-28
100505679	'UBE2Q2L'	mRNA	-1.30493	0.00352535
100506127	'GVQW3'	mRNA	-1.57221	2.57018e-07
100506374	'EDDM13'	mRNA	-1.14043	0.00774471
100507650	'RNF212B'	mRNA	-1.53969	0.0493932
100526664	'LY75-CD302'	mRNA	5.0841	0.0077871
100526832	'PHOSPHO2-KLHL23'	mRNA	-2.48941	3.39686e-16
100529215	'ZNF559-ZNF177'	mRNA	-1.6017	0.005232
100533105	'C8orf44-SGK3'	mRNA	-1.05352	0.0394029
100533183	'ZNF664-RFLNA'	mRNA	-1.24754	0.0173903
100652833	'LOC100652833'	mRNA	-2.5971	0.026616
100653049	'LOC100653049'	mRNA	1.78134	9.57512e-12
100996574	'LOC100996574'	mRNA	-3.77754	0.0345594
100996717	'NOTCH2NLC'	mRNA	1.17616	1.51611e-113
100996746	'SPDYE11'	mRNA	-1.97387	3.33836e-10
100996911	'LOC100996911'	mRNA	-1.74519	0.0232109
1010	'CDH12'	mRNA	-1.11379	5.45413e-05
10105	'PPIF'	mRNA	1.8109	7.08898e-175
101059918	'GOLGA8R'	mRNA	-1.26629	2.72425e-07
101060200	'ZNF891'	mRNA	-1.21909	0.000645197
101060321	'TBC1D3G'	mRNA	-1.01325	2.53498e-10
101060351	'TBC1D3K'	mRNA	-1.15053	5.28486e-05
101060376	'TBC1D3L'	mRNA	-1.14953	9.03891e-14
10116	'FEM1B'	mRNA	1.30346	2.86444e-111
1012	'CDH13'	mRNA	1.42199	2.57785e-09
10135	'NAMPT'	mRNA	1.64659	3.53238e-138
10148	'EBI3'	mRNA	3.29121	0.00571692
10149	'ADGRG2'	mRNA	-2.94001	0.0227524
10186	'LHFPL6'	mRNA	1.05572	3.79472e-79
101927345	'LOC101927345'	mRNA	-2.20965	5.18432e-08
101928095	'LOC101928095'	mRNA	-1.22119	0.000661982
101928422	'LOC101928422'	mRNA	-1.86348	1.4999e-07
101928635	'LOC101928635'	mRNA	-1.65515	3.03241e-23
101928677	'ETDA'	mRNA	-2.12207	0.00131485
101928764	'LOC101928764'	mRNA	1.11641	0.0477344
101929805	'LOC101929805'	mRNA	-1.07753	0.000336971
101929937	'LOC101929937'	mRNA	-1.00075	1.00546e-05
101930307	'LOC101930307'	mRNA	-1.43916	1.42075e-09
101930434	'LOC101930434'	mRNA	-3.23566	0.0376065
10221	'TRIB1'	mRNA	3.80845	0
10224	'ZNF443'	mRNA	-1.62665	0.000937087
10253	'SPRY2'	mRNA	2.39874	4.11488e-225
1026	'CDKN1A'	mRNA	1.03607	6.00148e-99
10270	'AKAP8'	mRNA	1.27878	2.49065e-54
102723382	'LOC102723382'	mRNA	-2.45202	1.02842e-14
102723451	'FAM243B'	mRNA	-4.33518	0.00127335
102723750	'LOC102723750'	mRNA	-1.35114	1.78189e-05
102724428	'SIK1B'	mRNA	2.25971	3.52473e-58
102724843	'LOC102724843'	mRNA	-1.02434	1.40308e-13
102724862	'TBC1D3I'	mRNA	-1.51527	4.31762e-08
1030	'CDKN2B'	mRNA	1.97965	1.12346e-57
10317	'B3GALT5'	mRNA	-1.87982	0.012133
10318	'TNIP1'	mRNA	1.32488	3.03728e-138
10343	'PKDREJ'	mRNA	-1.495	0.000418123
10361	'NPM2'	mRNA	-2.11991	0.00357941
10365	'KLF2'	mRNA	1.73934	9.80886e-34
10388	'SYCP2'	mRNA	-2.11499	0.00863198
10395	'DLC1'	mRNA	1.09992	2.73259e-132
10397	'NDRG1'	mRNA	1.2779	9.07212e-109
1051	'CEBPB'	mRNA	1.25229	2.67538e-05
10520	'ZNF211'	mRNA	-1.32416	2.08876e-11
105369246	'LOC105369246'	mRNA	-2.83165	2.3202e-06
105369869	'LOC105369869'	mRNA	-1.57434	0.000138064
105371371	'LOC105371371'	mRNA	-1.01356	0.0478466
105371419	'LOC105371419'	mRNA	-1.72487	0.00250872
105371448	'LOC105371448'	mRNA	-1.54184	0.00019828
105372824	'LOC105372824'	mRNA	1.59419	0.000236064
105373132		mRNA	-1.42544	0.0179293
105373926		mRNA	-1.39083	0.0274684
105374089	'LOC105374089'	mRNA	-1.26782	0.025948
105376678	'LOC105376678'	mRNA	-1.14529	0.0371776
105376714	'LOC105376714'	mRNA	3.04584	6.58379e-15
105376722	'LOC105376722'	mRNA	-1.05649	0.000970735
105378592		mRNA	-2.09268	0.0119581
105378949	'LOC105378949'	mRNA	-1.16322	0.0183344
105378979	'LOC105378979'	mRNA	-3.23497	0.00991213
105379282	'LOC105379282'	mRNA	-1.31937	0.0329935
105379417	'LOC105379417'	mRNA	-2.60776	0.00641028
10611	'PDLIM5'	mRNA	1.30306	1.03822e-83
10620	'ARID3B'	mRNA	1.16391	3.00061e-11
10663	'CXCR6'	mRNA	-1.33933	0.00731296
10666	'CD226'	mRNA	-1.58899	0.0121617
10673	'TNFSF13B'	mRNA	-2.23774	0.00679731
1071	'CETP'	mRNA	-2.04634	1.21077e-13
10715	'CERS1'	mRNA	-2.89671	0.0256657
10723	'SLC12A7'	mRNA	1.4842	3.50304e-28
10769	'PLK2'	mRNA	2.59065	0
10780	'ZNF234'	mRNA	-1.19681	9.56896e-14
10782	'ZNF274'	mRNA	1.39282	2.92529e-65
107983955	'ELOA3C'	mRNA	-3.06712	0.00487167
107983998	'LOC107983998'	mRNA	-1.14038	0.00313679
107984025	'LOC107984025'	mRNA	-4.55646	0.0125968
107984159	'LOC107984159'	mRNA	-2.23925	0.00232772
107984512	'LOC107984512'	mRNA	-2.03819	1.68508e-10
107984817	'LOC107984817'	mRNA	-1.83349	4.02961e-06
107984832	'LOC107984832'	mRNA	-2.51653	0.000163163
107984841	'LOC107984841'	mRNA	-1.12507	8.94624e-05
107984862	'LOC107984862'	mRNA	2.38099	8.1002e-10
107984876	'LOC107984876'	mRNA	-1.27879	0.00152431
107986351	'LOC107986351'	mRNA	-1.89035	0.0163896
107986596	'LOC107986596'	mRNA	-1.836	0.0065384
107986797	'LOC107986797'	mRNA	1.4572	5.43366e-72
107986910	'LOC107986910'	mRNA	-2.02032	0.0149234
107986982	'LOC107986982'	mRNA	2.08348	4.26398e-61
107987004	'LOC107987004'	mRNA	-1.85628	0.00603741
107987044	'LOC107987044'	mRNA	1.40332	0.0452295
107987237	'LOC107987237'	mRNA	1.50693	6.05379e-12
107987243	'LOC107987243'	mRNA	-1.93846	0.00448534
107987345	'LOC107987345'	mRNA	-1.00959	3.72753e-05
107987364	'LOC107987364'	mRNA	-2.23656	0.00106929
107987433	'LOC107987433'	mRNA	-1.28189	1.77956e-08
107987457	'LOC107987457'	mRNA	1.4995	1.66466e-15
10826	'FAXDC2'	mRNA	-1.06106	2.88874e-08
10865	'ARID5A'	mRNA	1.30156	2.80215e-36
10938	'EHD1'	mRNA	1.72264	9.87652e-288
10957	'PNRC1'	mRNA	1.0779	2.06099e-51
109703458	'HTD2'	mRNA	-1.60224	8.17401e-06
11007	'CCDC85B'	mRNA	2.14694	2.75086e-243
1101	'CHAD'	mRNA	-5.97867	4.23783e-05
11019	'LIAS'	mRNA	-1.12501	0.00679873
110354863	'ZNF660-ZNF197'	mRNA	-20.5655	1.36242e-06
11072	'DUSP14'	mRNA	1.04523	6.30205e-42
11076	'TPPP'	mRNA	-1.23065	0.00501863
11077	'HSF2BP'	mRNA	-1.11807	0.0133827
11082	'ESM1'	mRNA	5.5483	8.06832e-19
11177	'BAZ1A'	mRNA	1.07726	2.27917e-39
11182	'SLC2A6'	mRNA	2.03233	5.245e-89
11189	'CELF3'	mRNA	-2.58184	0.00680671
11217	'AKAP2'	mRNA	1.19693	1.04681e-229
112267857	'LOC112267857'	mRNA	-1.81647	5.31771e-06
112268092	'LOC112268092'	mRNA	-2.26059	8.94571e-15
112268260	'LOC112268260'	mRNA	-1.50908	4.1614e-05
112268331	'LOC112268331'	mRNA	-1.49971	4.36325e-08
112268348	'LOC112268348'	mRNA	-1.14251	6.44354e-05
112268395	'LOC112268395'	mRNA	-1.92438	8.17401e-06
112268452		mRNA	2.35011	5.7096e-10
11248	'NXPH3'	mRNA	-1.94303	0.0217734
11251	'PTGDR2'	mRNA	1.60648	7.64295e-06
11259	'FILIP1L'	mRNA	1.57742	1.24602e-137
112609	'MRAP2'	mRNA	-4.25132	0.0369366
11279	'KLF8'	mRNA	-1.31026	2.4372e-21
112937	'GLB1L3'	mRNA	-1.60381	0.000249978
11317	'RBPJL'	mRNA	2.14411	0.00137508
114548	'NLRP3'	mRNA	2.34283	0.0307161
114789	'SLC25A25'	mRNA	2.00785	2.3808e-103
114897	'C1QTNF1'	mRNA	1.23455	6.80803e-98
115123	'MARCH3'	mRNA	1.90333	8.16889e-41
115560	'ZNF501'	mRNA	-1.92385	0.000208185
115701	'ALPK2'	mRNA	1.10966	7.11513e-172
116369	'SLC26A8'	mRNA	3.02262	0.000326022
116443	'GRIN3A'	mRNA	-1.8159	1.0382e-06
118738	'ZNF488'	mRNA	-1.47736	0.0422516
1196	'CLK2'	mRNA	-1.10334	8.80248e-15
120227	'CYP2R1'	mRNA	-1.05087	0.00533146
120400	'NXPE1'	mRNA	-4.5003	0.0165135
121006	'FAM186A'	mRNA	-3.39362	0.000126649
122042	'RXFP2'	mRNA	4.08529	0.00724851
122773	'KLHDC1'	mRNA	-1.22353	0.00386518
122945	'NOXRED1'	mRNA	-1.8934	0.0191534
1236	'CCR7'	mRNA	-1.33176	7.70289e-08
123722	'FSD2'	mRNA	1.031	0.0391638
123879	'DCUN1D3'	mRNA	1.77842	3.41361e-176
124044	'SPATA2L'	mRNA	1.4238	5.43049e-29
124923	'SGK494'	mRNA	-1.53596	6.40001e-06
124925	'SEZ6'	mRNA	-2.93764	0.00829848
126069	'ZNF491'	mRNA	-1.40443	1.42548e-05
126070	'ZNF440'	mRNA	-1.18469	4.3168e-09
126231	'ZNF573'	mRNA	-1.46029	1.68252e-05
126295	'ZNF57'	mRNA	-1.21394	0.00445109
1263	'PLK3'	mRNA	3.63363	0
126375	'ZNF792'	mRNA	-1.63853	3.41396e-07
127018	'LYPLAL1'	mRNA	-1.40922	3.98095e-24
127428	'TCEANC2'	mRNA	-1.33026	2.03287e-08
127544	'RNF19B'	mRNA	1.29198	2.14835e-18
127670	'TEDDM1'	mRNA	-4.10425	0.0438897
127833	'SYT2'	mRNA	-1.64538	0.000379268
1286	'COL4A4'	mRNA	-1.07927	3.35798e-05
1300	'COL10A1'	mRNA	-1.98222	4.05274e-06
130162	'CLHC1'	mRNA	-1.55814	2.62991e-13
131583	'FAM43A'	mRNA	1.48959	6.34741e-208
1316	'KLF6'	mRNA	1.57069	5.13249e-261
1326	'MAP3K8'	mRNA	2.0805	2.56674e-137
132864	'CPEB2'	mRNA	1.08044	4.58203e-32
133923	'ZNF474'	mRNA	2.34686	0.00836946
134187	'POU5F2'	mRNA	-1.08817	0.0188281
135	'ADORA2A'	mRNA	4.31076	9.86725e-05
135250	'RAET1E'	mRNA	-1.47432	0.000638667
1353	'COX11'	mRNA	-1.00194	1.03248e-12
136051	'ZNF786'	mRNA	-2.079	1.03953e-08
1364	'CLDN4'	mRNA	-1.11468	0.0299528
137735	'ABRA'	mRNA	-1.75263	0.0439069
139804	'RBMXL3'	mRNA	-4.34041	0.00753218
140685	'ZBTB46'	mRNA	1.26402	6.95067e-16
140733	'MACROD2'	mRNA	-1.08191	5.29899e-15
140825	'NEURL2'	mRNA	-2.35261	0.0144875
140831	'ZSWIM3'	mRNA	-1.60747	9.1928e-05
140873	'C20orf173'	mRNA	-4.09515	0.0419191
142684	'RAB40A'	mRNA	-4.68175	0.00885263
1435	'CSF1'	mRNA	1.30232	2.43449e-168
1437	'CSF2'	mRNA	6.48748	5.55522e-62
143879	'KBTBD3'	mRNA	-1.00131	0.0298258
1440	'CSF3'	mRNA	3.89363	0.000168778
144233	'BCDIN3D'	mRNA	-1.52532	2.16329e-07
145447	'ABHD12B'	mRNA	-2.08443	4.93383e-05
146	'ADRA1D'	mRNA	1.59012	5.6629e-05
146227	'BEAN1'	mRNA	-1.7576	0.0457335
146439	'BICDL2'	mRNA	1.78788	0.00432319
147710	'IGSF23'	mRNA	-2.28782	0.0117807
147837	'ZNF563'	mRNA	-1.79501	9.43007e-05
147923	'ZNF420'	mRNA	-1.57118	1.50897e-07
148022	'TICAM1'	mRNA	1.79254	1.5151e-110
148103	'ZNF599'	mRNA	-1.58745	0.00394246
148113	'CILP2'	mRNA	2.82611	1.18569e-06
148213	'ZNF681'	mRNA	-1.17059	0.0331166
148254	'ZNF555'	mRNA	-1.8793	7.24002e-14
148268	'ZNF570'	mRNA	-1.30192	0.00017824
148304	'C1orf74'	mRNA	-1.65929	3.60777e-05
148932	'MOB3C'	mRNA	1.14536	4.80182e-22
148979	'GLIS1'	mRNA	-1.02047	3.10507e-17
1490	'CTGF'	mRNA	2.48307	0
149069	'DCDC2B'	mRNA	-1.94898	0.000781935
149478	'BTBD19'	mRNA	2.05307	7.47469e-71
149483	'CCDC17'	mRNA	-1.34716	0.000748845
150350	'ENTHD1'	mRNA	3.19737	1.42834e-07
150709	'ANKAR'	mRNA	-1.01219	0.000820871
150962	'PUS10'	mRNA	1.37893	4.26999e-35
151176	'ERFE'	mRNA	1.28961	0.000719499
151295	'SLC23A3'	mRNA	-1.3332	0.00184389
151449	'GDF7'	mRNA	-1.32886	8.84257e-12
151963	'MB21D2'	mRNA	1.35827	2.79486e-31
152098	'ZCWPW2'	mRNA	-1.3951	0.00212919
1525	'CXADR'	mRNA	1.05863	0.0450277
152519	'NIPAL1'	mRNA	1.14756	1.28523e-07
153769	'SH3RF2'	mRNA	1.06952	0.00115583
154	'ADRB2'	mRNA	1.26373	7.88008e-19
154075	'SAMD3'	mRNA	-1.08992	5.03918e-05
1548	'CYP2A6'	mRNA	-2.76302	0.0150085
1549	'CYP2A7'	mRNA	-1.2027	7.41075e-06
155054	'ZNF425'	mRNA	-1.39891	0.0003439
1581	'CYP7A1'	mRNA	3.57224	0.0370408
158399	'ZNF483'	mRNA	-1.43435	2.05102e-06
158401	'C9orf84'	mRNA	-3.03492	2.99738e-14
158431	'ZNF782'	mRNA	-1.18732	9.74557e-09
158471	'PRUNE2'	mRNA	-2.31187	9.82018e-05
1589	'CYP21A2'	mRNA	3.71901	0.000937087
1594	'CYP27B1'	mRNA	2.22542	1.39114e-07
159686	'CFAP58'	mRNA	1.20117	0.00611911
160140	'C11orf65'	mRNA	-3.04464	5.35442e-07
1604	'CD55'	mRNA	1.06031	8.94364e-48
161142	'FAM71D'	mRNA	1.72394	0.0419321
161835	'FSIP1'	mRNA	1.25601	1.06207e-13
161882	'ZFPM1'	mRNA	1.48385	1.97988e-36
162417	'NAGS'	mRNA	-2.20769	0.0343552
162699	'ELOA3'	mRNA	-4.02802	0.000194474
162962	'ZNF836'	mRNA	-1.07252	2.61089e-05
162963	'ZNF610'	mRNA	-1.56793	1.98693e-05
162972	'ZNF550'	mRNA	-1.36086	4.96693e-08
163050	'ZNF564'	mRNA	-1.43547	3.20214e-11
163051	'ZNF709'	mRNA	-1.95321	1.23733e-08
163131	'ZNF780B'	mRNA	-1.26223	1.06854e-16
163255	'ZNF540'	mRNA	-2.04659	0.010564
163259	'DENND2C'	mRNA	2.03037	3.32514e-18
163732	'CITED4'	mRNA	1.83947	0.0105874
1647	'GADD45A'	mRNA	2.77184	0
164714	'TTLL8'	mRNA	5.52614	0.00130836
165904	'XIRP1'	mRNA	6.17211	2.16649e-14
166379	'BBS12'	mRNA	-1.24858	2.51181e-05
166929	'SGMS2'	mRNA	1.10771	8.79884e-44
169522	'KCNV2'	mRNA	-1.49465	0.0102157
169841	'ZNF169'	mRNA	-2.18508	3.80081e-09
169981	'SPIN3'	mRNA	-1.26569	1.84408e-06
170487	'ACTL10'	mRNA	-1.13911	0.0206176
170689	'ADAMTS15'	mRNA	-1.2373	1.18456e-52
1733	'DIO1'	mRNA	-2.0654	0.0222948
1746	'DLX2'	mRNA	1.06746	0.00977225
1768	'DNAH6'	mRNA	-1.23857	0.000416392
1773	'DNASE1'	mRNA	-2.08527	1.37616e-46
1794	'DOCK2'	mRNA	1.24745	2.09603e-05
1827	'RCAN1'	mRNA	2.02961	1.67808e-168
1839	'HBEGF'	mRNA	4.6594	4.47369e-205
1843	'DUSP1'	mRNA	3.09109	0
1844	'DUSP2'	mRNA	5.51742	2.24432e-08
1846	'DUSP4'	mRNA	1.09617	9.18014e-28
1847	'DUSP5'	mRNA	3.92191	0
1848	'DUSP6'	mRNA	2.43863	7.86853e-301
1850	'DUSP8'	mRNA	1.86317	5.95922e-60
1906	'EDN1'	mRNA	4.28921	0
1942	'EFNA1'	mRNA	3.4237	2.24692e-06
1958	'EGR1'	mRNA	3.12606	0
1959	'EGR2'	mRNA	5.63833	3.4401e-90
1960	'EGR3'	mRNA	8.63398	4.10351e-98
196472	'FAM71C'	mRNA	-2.74179	0.0401896
196541	'METTL21C'	mRNA	-1.20103	0.013306
1969	'EPHA2'	mRNA	1.12677	1.94882e-96
196951	'FAM227B'	mRNA	-1.04374	0.00389324
197358	'NLRC3'	mRNA	-1.08009	0.0300736
199704	'ZNF585A'	mRNA	-1.41094	1.02862e-13
199746	'U2AF1L4'	mRNA	-1.06592	0.0295381
1999	'ELF3'	mRNA	2.55413	0.000113355
200205	'IBA57'	mRNA	1.09249	5.36653e-13
200539	'ANKRD23'	mRNA	-1.16307	0.00493553
201294	'UNC13D'	mRNA	-1.07192	0.00338021
2027	'ENO3'	mRNA	-1.1442	0.00262871
202915	'TMEM184A'	mRNA	1.17727	4.24945e-08
2049	'EPHB3'	mRNA	-1.33039	0.0116699
2069	'EREG'	mRNA	3.68883	0
2081	'ERN1'	mRNA	1.83174	4.10201e-90
2113	'ETS1'	mRNA	2.01122	0
2114	'ETS2'	mRNA	1.58756	2.88004e-156
2117	'ETV3'	mRNA	1.19559	1.72615e-51
2152	'F3'	mRNA	2.88939	0
2188	'FANCF'	mRNA	-1.19216	3.03078e-06
219333	'USP12'	mRNA	1.07169	2.42081e-38
2196	'FAT2'	mRNA	-1.2165	0.00317923
220388	'CCDC89'	mRNA	-1.19335	0.00114044
220992	'ZNF485'	mRNA	-1.31774	0.00102175
221079	'ARL5B'	mRNA	1.99684	1.01314e-93
221400	'TDRD6'	mRNA	-4.41673	0.0180764
221468	'TMEM217'	mRNA	2.25155	2.13085e-08
222255	'ATXN7L1'	mRNA	-1.16439	1.14374e-24
222256	'CDHR3'	mRNA	-1.14506	6.40986e-14
222696	'ZSCAN23'	mRNA	-2.8033	1.65047e-26
2247	'FGF2'	mRNA	1.63846	9.7345e-261
22801	'ITGA11'	mRNA	1.52685	1.69831e-09
22807	'IKZF2'	mRNA	1.00055	1.10582e-18
22822	'PHLDA1'	mRNA	1.2973	7.41864e-197
22835	'ZFP30'	mRNA	-1.00762	1.16785e-06
22869	'ZNF510'	mRNA	-1.09077	1.2847e-15
22900	'CARD8'	mRNA	-1.05587	3.15979e-14
2294	'FOXF1'	mRNA	1.26185	7.03421e-52
2297	'FOXD1'	mRNA	1.57084	1.7689e-26
2300	'FOXL1'	mRNA	1.14789	1.58009e-06
23025	'UNC13A'	mRNA	2.47824	0.00412727
2303	'FOXC2'	mRNA	2.60404	3.35148e-117
23034	'SAMD4A'	mRNA	1.29366	1.15802e-158
2310	'FOXO3B'	mRNA	-1.02844	2.41876e-06
23135	'KDM6B'	mRNA	3.51978	0
23138	'N4BP3'	mRNA	3.18185	9.24536e-45
23141	'ANKLE2'	mRNA	1.0453	1.83518e-69
2315	'MLANA'	mRNA	-2.59052	0.028464
23232	'TBC1D12'	mRNA	1.26494	1.98661e-33
23237	'ARC'	mRNA	4.76104	9.6229e-06
2330	'FMO5'	mRNA	-1.22315	0.000162752
23308	'ICOSLG'	mRNA	2.92002	0.00202917
23401	'FRAT2'	mRNA	-1.04574	0.0266101
23416	'KCNH3'	mRNA	1.87512	0.0397369
23418	'CRB1'	mRNA	-2.6481	0.000667186
23475	'QPRT'	mRNA	1.13268	2.40473e-06
23516	'SLC39A14'	mRNA	1.69762	3.15067e-297
23526	'ARHGAP45'	mRNA	1.00288	3.97756e-08
23528	'ZNF281'	mRNA	1.51566	1.56155e-103
23529	'CLCF1'	mRNA	2.40358	6.6448e-167
2353	'FOS'	mRNA	1.98262	3.01357e-43
2354	'FOSB'	mRNA	6.6375	2.12995e-176
2355	'FOSL2'	mRNA	1.06763	2.68192e-126
23560	'GTPBP4'	mRNA	1.04887	3.29621e-45
23586	'DDX58'	mRNA	1.23487	1.00745e-61
23645	'PPP1R15A'	mRNA	1.82702	5.28401e-217
23670	'CEMIP2'	mRNA	1.08187	2.3669e-110
23704	'KCNE4'	mRNA	-2.11434	3.55469e-07
23764	'MAFF'	mRNA	2.5637	1.43792e-244
23769	'FLRT1'	mRNA	-2.68515	3.08385e-14
238	'ALK'	mRNA	-1.61386	1.27511e-06
24145	'PANX1'	mRNA	1.06967	9.96563e-63
24147	'FJX1'	mRNA	1.1703	5.02185e-38
245711	'SPDYA'	mRNA	-2.96664	0.00583051
2524	'FUT2'	mRNA	-2.22605	7.87054e-06
252995	'FNDC5'	mRNA	-1.70963	0.0213588
253650	'ANKRD18A'	mRNA	-1.5253	2.04119e-07
253769	'WDR27'	mRNA	-1.24343	5.5209e-31
254048	'UBN2'	mRNA	-1.15258	2.00265e-25
254773	'LYG2'	mRNA	-3.26957	5.33128e-05
255057	'CBARP'	mRNA	1.89332	2.30494e-28
255220	'TXNDC8'	mRNA	2.50087	0.0288539
2553	'GABPB1'	mRNA	1.17267	6.19909e-20
255783	'INAFM1'	mRNA	1.08498	4.82115e-06
256302	'NATD1'	mRNA	-1.46324	1.95834e-19
2564	'GABRE'	mRNA	-1.30479	2.68556e-47
257044	'CATSPERE'	mRNA	-1.23255	0.000185207
257144	'GCSAM'	mRNA	1.93796	2.26869e-05
257218	'SHPRH'	mRNA	-1.06386	4.89552e-18
25816	'TNFAIP8'	mRNA	2.49829	1.63905e-122
25819	'NOCT'	mRNA	2.70452	3.28206e-220
25841	'ABTB2'	mRNA	1.24205	3.2587e-21
25862	'USP49'	mRNA	-1.07091	3.20494e-11
25880	'TMEM186'	mRNA	-1.45505	0.00341873
25907	'TMEM158'	mRNA	1.21518	4.51856e-19
259295	'TAS2R20'	mRNA	-1.24043	0.0388341
25973	'PARS2'	mRNA	-2.85262	4.47675e-11
25988	'HINFP'	mRNA	-1.23503	1.6494e-07
26013	'L3MBTL1'	mRNA	-1.0993	0.0294398
26018	'LRIG1'	mRNA	1.38663	5.8128e-28
26034	'IPCEF1'	mRNA	2.31105	0.00111945
26048	'ZNF500'	mRNA	-1.23726	7.22198e-15
26136	'TES'	mRNA	1.69902	7.44089e-08
26149	'ZNF658'	mRNA	-1.8369	1.45595e-10
26152	'ZNF337'	mRNA	-1.14786	2.85841e-26
26206	'SPAG8'	mRNA	-2.13041	0.0282738
2633	'GBP1'	mRNA	1.24844	6.24104e-108
2635	'GBP3'	mRNA	1.48921	4.62413e-18
2636	'GBX1'	mRNA	-3.72503	0.0424305
2643	'GCH1'	mRNA	1.53724	1.6597e-64
26579	'MYEOV'	mRNA	3.07879	0.0043731
266743	'NPAS4'	mRNA	1.28476	2.11694e-06
2669	'GEM'	mRNA	3.17173	1.81704e-195
267002	'PGBD2'	mRNA	-1.10933	0.0146645
26740	'OR1J2'	mRNA	-1.7197	0.000338351
26751	'SH3YL1'	mRNA	-1.24811	2.02046e-16
26974	'ZNF285'	mRNA	-1.10147	0.0450736
26996	'GPR160'	mRNA	-1.25378	0.0397911
27	'ABL2'	mRNA	2.035	0
2701	'GJA4'	mRNA	-4.30586	0.00845272
27030	'MLH3'	mRNA	-1.09781	7.82665e-13
27040	'LAT'	mRNA	-1.10111	0.000307455
27065	'NSG1'	mRNA	-2.1168	0.00301849
27094	'KCNMB3'	mRNA	-1.06819	0.0137682
27098	'CLUL1'	mRNA	-1.05781	0.0329967
27113	'BBC3'	mRNA	2.08261	4.83628e-47
27161	'AGO2'	mRNA	1.32609	2.0837e-206
272	'AMPD3'	mRNA	2.17595	1.02031e-149
2774	'GNAL'	mRNA	-1.17225	0.0187805
2784	'GNB3'	mRNA	-1.81918	6.12318e-05
2798	'GNRHR'	mRNA	-1.4311	2.10244e-05
2811	'GP1BA'	mRNA	1.57396	1.40994e-18
2814	'GP5'	mRNA	1.17213	0.00284492
28231	'SLCO4A1'	mRNA	2.37799	1.81468e-74
2827	'GPR3'	mRNA	1.74272	1.60844e-07
283219	'KCTD21'	mRNA	-1.55905	2.01196e-23
283254	'HARBI1'	mRNA	-1.03988	0.0114812
283518	'KCNRG'	mRNA	-1.19853	0.00912402
283571	'PROX2'	mRNA	-2.5735	2.28565e-12
283652	'SLC24A5'	mRNA	-2.72302	0.00650306
2840	'GPR17'	mRNA	1.47412	1.73581e-40
284023	'RNF227'	mRNA	2.07396	6.1038e-41
284207	'METRNL'	mRNA	1.27399	1.13334e-63
284323	'ZNF780A'	mRNA	-1.49365	4.09921e-18
284358	'MAMSTR'	mRNA	-1.12064	0.000744484
284370	'ZNF615'	mRNA	-1.15005	3.678e-06
284390	'ZNF763'	mRNA	-1.85972	1.80106e-05
284391	'ZNF844'	mRNA	-1.1219	0.000901361
284443	'ZNF493'	mRNA	-1.07622	4.15049e-09
284697	'BTBD8'	mRNA	-1.45163	0.0121299
284739	'C20orf204'	mRNA	-1.26978	0.00157297
2849	'GPR26'	mRNA	-2.60075	0.00197812
285267	'ZNF619'	mRNA	-1.05011	6.69942e-08
285331	'CCDC66'	mRNA	-1.13897	3.00237e-07
285346	'ZNF852'	mRNA	-1.0625	0.00310394
285704	'RGMB'	mRNA	1.14673	3.73323e-122
2859	'GPR35'	mRNA	-1.26697	0.00761563
285966	'TCAF2'	mRNA	-1.1845	7.76735e-13
285971	'ZNF775'	mRNA	-1.29617	0.00359395
286097	'MICU3'	mRNA	-1.2695	1.00573e-46
286223	'C9orf47'	mRNA	2.95339	3.82197e-83
2875	'GPT'	mRNA	-1.97513	0.000595955
2878	'GPX3'	mRNA	2.50148	3.31627e-31
28951	'TRIB2'	mRNA	-1.06488	1.41131e-13
29126	'CD274'	mRNA	3.83464	4.24014e-103
2919	'CXCL1'	mRNA	5.71992	0
2920	'CXCL2'	mRNA	7.22123	0
2921	'CXCL3'	mRNA	8.0841	7.67001e-278
2953	'GSTT2'	mRNA	2.85096	0.00271596
29948	'OSGIN1'	mRNA	1.18433	9.40744e-26
29950	'SERTAD1'	mRNA	2.2407	1.06785e-73
3007	'HIST1H1D'	mRNA	-1.23999	1.55294e-30
3021	'H3F3B'	mRNA	1.0589	3.81494e-109
3037	'HAS2'	mRNA	2.10834	5.17631e-118
30819	'KCNIP2'	mRNA	-2.01375	5.64201e-13
3084	'NRG1'	mRNA	1.52761	2.64041e-145
3087	'HHEX'	mRNA	2.37114	3.83981e-94
3090	'HIC1'	mRNA	1.17916	3.35439e-21
3096	'HIVEP1'	mRNA	1.03398	7.09541e-65
3097	'HIVEP2'	mRNA	1.4301	1.35089e-175
3157	'HMGCS1'	mRNA	1.03312	1.6744e-46
3164	'NR4A1'	mRNA	4.63369	0
3177	'SLC29A2'	mRNA	-1.90361	0.00636509
3198	'HOXA1'	mRNA	-1.20649	0.00932015
3200	'HOXA3'	mRNA	-1.7803	1.27536e-06
3205	'HOXA9'	mRNA	-1.56122	7.62735e-12
3207	'HOXA11'	mRNA	-1.57866	3.66849e-44
3209	'HOXA13'	mRNA	-1.02601	6.01172e-06
3221	'HOXC4'	mRNA	-2.07277	3.04403e-22
3222	'HOXC5'	mRNA	-1.66823	3.88556e-05
3223	'HOXC6'	mRNA	-1.47065	4.29935e-07
3224	'HOXC8'	mRNA	-1.43235	0.000164167
3225	'HOXC9'	mRNA	-1.0246	0.00420948
3233	'HOXD4'	mRNA	-1.2417	0.0203352
3240	'HP'	mRNA	-2.86352	0.037751
3280	'HES1'	mRNA	4.47467	5.62316e-42
3291	'HSD11B2'	mRNA	-1.45007	0.0137087
330	'BIRC3'	mRNA	2.73975	8.48063e-129
3362	'HTR6'	mRNA	-2.55851	0.000508365
3363	'HTR7'	mRNA	1.42927	0.00699283
3371	'TNC'	mRNA	1.67999	1.03387e-60
3383	'ICAM1'	mRNA	4.04775	0
3386	'ICAM4'	mRNA	8.696	1.43843e-11
339327	'ZNF546'	mRNA	-1.64972	1.78691e-09
340156	'MYLK4'	mRNA	-1.03922	0.0177979
340719	'NANOS1'	mRNA	1.06678	0.00489177
341208	'HEPHL1'	mRNA	1.34743	0.000726307
341350	'OVCH1'	mRNA	-1.63414	5.22156e-08
342132	'ZNF774'	mRNA	-1.72469	0.00381335
342909	'ZNF284'	mRNA	-2.13423	1.5664e-10
342945	'ZSCAN22'	mRNA	-1.02774	3.85478e-09
3433	'IFIT2'	mRNA	1.04042	1.73119e-07
343521	'TCTEX1D4'	mRNA	3.63215	1.37541e-289
3437	'IFIT3'	mRNA	1.68833	1.99175e-27
345222	'MSANTD1'	mRNA	-2.25073	5.74183e-07
345462	'ZNF879'	mRNA	-1.28482	0.00137995
3455	'IFNAR2'	mRNA	2.00987	3.06794e-114
3456	'IFNB1'	mRNA	6.62052	6.28829e-06
3460	'IFNGR2'	mRNA	1.60571	6.51379e-99
346007	'EYS'	mRNA	-1.32675	0.0105074
346157	'ZNF391'	mRNA	-2.61772	0.000110205
346689	'KLRG2'	mRNA	-1.76765	0.000789516
347148	'QRFP'	mRNA	1.59557	0.00899543
347168	'OR1J1'	mRNA	-3.36983	0.0282453
3491	'CYR61'	mRNA	1.66346	0
353088	'ZNF429'	mRNA	-1.30933	1.77984e-08
353355	'ZNF233'	mRNA	-2.37999	2.9191e-15
3552	'IL1A'	mRNA	2.64001	3.64324e-19
3553	'IL1B'	mRNA	5.55301	0
3556	'IL1RAP'	mRNA	1.13869	3.50646e-12
3566	'IL4R'	mRNA	1.21923	1.86029e-66
3567	'IL5'	mRNA	-3.45974	0.00305003
3569	'IL6'	mRNA	4.33939	0
357	'SHROOM2'	mRNA	1.07277	4.36588e-08
3574	'IL7'	mRNA	2.8149	1.33313e-107
3575	'IL7R'	mRNA	1.51041	4.12192e-49
3576	'CXCL8'	mRNA	7.12134	0
3589	'IL11'	mRNA	3.58146	1.81937e-279
3592	'IL12A'	mRNA	1.28141	0.00904311
3621	'ING1'	mRNA	1.05834	2.46837e-07
3624	'INHBA'	mRNA	3.23664	0
3627	'CXCL10'	mRNA	3.26139	0.000544255
3638	'INSIG1'	mRNA	2.06367	8.89067e-220
3656	'IRAK2'	mRNA	3.13982	1.94505e-166
3659	'IRF1'	mRNA	2.85251	0
3663	'IRF5'	mRNA	-2.0468	0.0323005
3669	'ISG20'	mRNA	1.02824	9.82965e-09
3671	'ISLR'	mRNA	3.08254	0.00646263
3680	'ITGA9'	mRNA	-2.3445	2.40634e-07
3726	'JUNB'	mRNA	3.96815	0
3727	'JUND'	mRNA	1.05594	9.3315e-13
3738	'KCNA3'	mRNA	2.94879	6.70026e-12
374	'AREG'	mRNA	2.85153	3.94945e-09
374383	'NCR3LG1'	mRNA	1.97724	3.7917e-71
3746	'KCNC1'	mRNA	-2.49972	0.0160262
3753	'KCNE1'	mRNA	1.58913	0.0254496
375616	'KCP'	mRNA	1.26571	0.027492
3766	'KCNJ10'	mRNA	-3.30795	0.0415274
3772	'KCNJ15'	mRNA	5.30184	0.000692869
377630	'USP17L2'	mRNA	-3.24409	0.00909132
378108	'TRIM74'	mRNA	-1.22267	7.40709e-34
3788	'KCNS2'	mRNA	-1.52727	0.0141579
387032	'ZKSCAN4'	mRNA	-2.10956	1.3525e-12
3872	'KRT17'	mRNA	1.87285	0.0428957
387707	'CC2D2B'	mRNA	-1.03218	4.03842e-05
388	'RHOB'	mRNA	1.31866	1.21201e-186
388021	'TMEM179'	mRNA	4.46727	0.0016458
388403	'YPEL2'	mRNA	-1.08956	9.69337e-06
3885	'KRT34'	mRNA	2.03057	1.28511e-30
388536	'ZNF790'	mRNA	-1.4366	2.84766e-06
388569	'ZNF324B'	mRNA	-1.7243	6.88061e-10
388695	'LYSMD1'	mRNA	-1.12193	1.69512e-05
388697	'HRNR'	mRNA	-1.12254	4.58238e-10
388698	'FLG2'	mRNA	-2.26853	0.0219674
389084	'SNORC'	mRNA	-1.65006	6.67006e-08
389118	'CDHR4'	mRNA	-1.24725	0.0205471
389119	'INKA1'	mRNA	-1.73267	0.0203352
389125	'MUSTN1'	mRNA	-1.59855	0.0360226
389199	'LOC389199'	mRNA	2.57034	2.60241e-09
389289	'ANXA2R'	mRNA	-2.01403	0.00139466
389337	'ARHGEF37'	mRNA	-1.60085	0.000234024
390	'RND3'	mRNA	1.08275	1.28582e-150
390595	'UBAP1L'	mRNA	-1.235	1.14952e-09
3918	'LAMC2'	mRNA	1.71449	8.4576e-07
392617	'ELFN1'	mRNA	2.80489	2.22844e-54
3936	'LCP1'	mRNA	2.29978	0.0131193
3949	'LDLR'	mRNA	1.53675	3.03688e-285
3955	'LFNG'	mRNA	2.1506	0.00714663
3976	'LIF'	mRNA	6.19477	0
399968	'PATE4'	mRNA	-2.2651	0.0485977
400935	'IL17REL'	mRNA	2.76475	1.24618e-05
400966	'RGPD1'	mRNA	-1.53984	0.0142394
401115	'C4orf48'	mRNA	1.10989	0.000120941
401447	'USP17L1'	mRNA	-2.6908	0.0131353
401546	'C9orf152'	mRNA	1.96182	0.00285695
402160	'CFAP99'	mRNA	-2.07787	5.79128e-05
402569	'KPNA7'	mRNA	3.85333	0.000239599
4045	'LSAMP'	mRNA	1.08669	0.00364106
4066	'LYL1'	mRNA	-1.60164	0.00201255
407	'ARR3'	mRNA	-1.46642	0.0189229
4081	'MAB21L1'	mRNA	-2.14198	5.52737e-123
4092	'SMAD7'	mRNA	1.84423	4.16958e-84
4117	'MAK'	mRNA	-1.93543	2.90484e-11
414899	'BLID'	mRNA	1.27823	1.4563e-12
415116	'PIM3'	mRNA	2.72785	0
4155	'MBP'	mRNA	-1.51246	0.000357645
4157	'MC1R'	mRNA	-5.39979	1.00813e-05
4170	'MCL1'	mRNA	1.40584	4.7233e-207
4185	'ADAM11'	mRNA	1.31323	0.00316242
4210	'MEFV'	mRNA	1.95249	0.0160902
4306	'NR3C2'	mRNA	-1.21808	0.00922807
4314	'MMP3'	mRNA	1.62414	4.6454e-52
4335	'MNT'	mRNA	1.42925	8.05468e-124
440051	'KRTAP5-11'	mRNA	-1.56556	0.000166961
440107	'PLEKHG7'	mRNA	-1.67325	0.00230466
440435	'GPR179'	mRNA	-2.00375	0.0107249
440533	'PSG8'	mRNA	-1.19763	1.8268e-14
440686	'HIST2H3PS2'	mRNA	-1.25585	6.67915e-06
441272	'SPDYE3'	mRNA	-1.52396	4.60508e-11
4487	'MSX1'	mRNA	1.13982	0.000829705
448834	'KPRP'	mRNA	3.46018	0.043983
4501	'MT1X'	mRNA	1.30028	3.5633e-19
4502	'MT2A'	mRNA	1.6916	2.07689e-247
4543	'MTNR1A'	mRNA	2.00307	0.0389129
4586	'MUC5AC'	mRNA	2.75878	0.000748845
4609	'MYC'	mRNA	2.07507	4.87943e-239
4616	'GADD45B'	mRNA	1.54141	3.86655e-60
4643	'MYO1E'	mRNA	1.02543	5.90299e-59
4648	'MYO7B'	mRNA	1.71387	1.27342e-58
4660	'PPP1R12B'	mRNA	-1.14094	2.40263e-24
4665	'NAB2'	mRNA	1.48569	2.35159e-77
467	'ATF3'	mRNA	4.22919	3.35626e-192
4739	'NEDD9'	mRNA	1.25733	1.14988e-38
4772	'NFATC1'	mRNA	1.85997	6.6805e-102
4773	'NFATC2'	mRNA	1.92755	1.69667e-48
4790	'NFKB1'	mRNA	2.18212	0
4791	'NFKB2'	mRNA	1.9124	1.21197e-170
4792	'NFKBIA'	mRNA	3.8645	0
4794	'NFKBIE'	mRNA	2.60014	4.47907e-112
4803	'NGF'	mRNA	1.76354	4.96931e-158
4814	'NINJ1'	mRNA	2.79104	9.58282e-247
4824	'NKX3-1'	mRNA	3.83896	7.76017e-208
4854	'NOTCH3'	mRNA	3.00362	7.64408e-09
4884	'NPTX1'	mRNA	-1.4548	0.000157973
490	'ATP2B1'	mRNA	1.83439	0
4909	'NTF4'	mRNA	-1.81718	0.00373192
4929	'NR4A2'	mRNA	3.95796	2.62414e-83
4973	'OLR1'	mRNA	1.02445	1.07711e-07
49854	'ZBTB21'	mRNA	1.12957	8.49872e-51
49861	'CLDN20'	mRNA	-1.15605	0.0239938
50486	'G0S2'	mRNA	4.35673	0.0183271
50511	'SYCP3'	mRNA	-4.54778	0.0127627
5054	'SERPINE1'	mRNA	2.30047	0
5055	'SERPINB2'	mRNA	1.75762	0
50838	'TAS2R13'	mRNA	-1.93383	0.0136188
50840	'TAS2R14'	mRNA	-1.13994	0.0357274
50853	'VILL'	mRNA	-1.257	0.00227024
51058	'ZNF691'	mRNA	-1.93237	6.4039e-14
51066	'SSUH2'	mRNA	1.41602	0.0010922
51091	'SEPSECS'	mRNA	-1.31986	2.77717e-07
51127	'TRIM17'	mRNA	-2.95454	5.09836e-145
51129	'ANGPTL4'	mRNA	6.74916	3.03253e-06
51156	'SERPINA10'	mRNA	2.814	1.57196e-32
51208	'CLDN18'	mRNA	-1.21492	0.000442041
51209	'RAB9B'	mRNA	-1.84112	0.0180111
51224	'ELOA2'	mRNA	-3.43232	0.00390456
51274	'KLF3'	mRNA	2.24879	0
51276	'ZNF571'	mRNA	-1.7316	0.00211461
51278	'IER5'	mRNA	1.38446	7.00128e-83
51281	'ANKMY1'	mRNA	-1.18787	9.2468e-11
51312	'SLC25A37'	mRNA	1.26444	3.49947e-85
51316	'PLAC8'	mRNA	-1.77471	0.0258179
51330	'TNFRSF12A'	mRNA	1.27605	2.18538e-102
51339	'DACT1'	mRNA	1.95325	0.00279424
51385	'ZNF589'	mRNA	-1.37067	1.68924e-11
51409	'HEMK1'	mRNA	-1.30539	2.15494e-28
51421	'AMOTL2'	mRNA	1.60522	0
51555	'PEX5L'	mRNA	-1.27984	0.028913
51599	'LSR'	mRNA	-1.93755	0.00700062
51621	'KLF13'	mRNA	1.13995	5.61389e-104
51655	'RASD1'	mRNA	2.79803	3.73747e-18
51710	'ZNF44'	mRNA	-1.09359	1.80282e-11
5174	'PDZK1'	mRNA	-1.54455	0.0250166
51778	'MYOZ2'	mRNA	1.48546	0.000594993
5187	'PER1'	mRNA	2.87303	2.17633e-260
5193	'PEX12'	mRNA	-1.02236	3.07553e-05
5209	'PFKFB3'	mRNA	1.15808	2.77566e-60
5210	'PFKFB4'	mRNA	1.78807	1.26272e-41
5251	'PHEX'	mRNA	4.53295	3.43864e-53
5260	'PHKG1'	mRNA	-1.19661	0.0160805
5271	'SERPINB8'	mRNA	1.27528	5.16974e-71
5273	'SERPINB10'	mRNA	1.82531	0.0070012
5277	'PIGA'	mRNA	1.3299	8.26306e-14
5292	'PIM1'	mRNA	2.77715	9.49285e-282
5308	'PITX2'	mRNA	-1.02885	1.30874e-08
5328	'PLAU'	mRNA	1.9331	0
5329	'PLAUR'	mRNA	1.40793	1.17878e-74
53354	'PANK1'	mRNA	-1.1808	0.00101235
5342	'PLGLB2'	mRNA	-2.15541	3.9005e-14
5343	'PLGLB1'	mRNA	-2.0193	0.000395379
5366	'PMAIP1'	mRNA	4.6283	0
53831	'GPR84'	mRNA	3.99618	3.50522e-09
54058	'C21orf58'	mRNA	-1.27061	1.03143e-19
541468	'LURAP1'	mRNA	-1.49846	0.00080796
54206	'ERRFI1'	mRNA	3.48629	8.62414e-248
54328	'GPR173'	mRNA	-1.27837	9.34607e-15
54413	'NLGN3'	mRNA	1.2246	0.000236798
54436	'SH3TC1'	mRNA	1.63473	0.00558456
54482	'TRMT13'	mRNA	-1.44758	2.00835e-10
54498	'SMOX'	mRNA	2.38493	9.36677e-61
54502	'RBM47'	mRNA	1.62951	8.70488e-11
5452	'POU2F2'	mRNA	1.19256	5.0675e-45
54538	'ROBO4'	mRNA	1.65924	2.28033e-08
54554	'WDR5B'	mRNA	-1.60306	2.84632e-11
54752	'FNDC8'	mRNA	-4.19701	0.0385833
54784	'ALKBH4'	mRNA	-1.29265	6.87024e-06
54785	'BORCS6'	mRNA	-2.11687	4.00645e-09
54816	'ZNF280D'	mRNA	-1.24257	1.24302e-27
54826	'GIN1'	mRNA	-1.06297	0.0103643
54880	'BCOR'	mRNA	1.51069	1.93934e-140
54971	'BANP'	mRNA	-1.0811	6.98541e-17
54993	'ZSCAN2'	mRNA	-1.59938	5.63176e-07
5507	'PPP1R3C'	mRNA	-1.19291	6.10198e-36
55137	'FIGN'	mRNA	-1.45035	4.60918e-32
55138	'FAM90A1'	mRNA	-1.66962	0.000197432
55139	'ANKZF1'	mRNA	-1.04524	1.50449e-10
55180	'LINS1'	mRNA	-1.04284	3.08695e-05
55214	'P3H2'	mRNA	1.44944	6.21062e-19
55231	'CCDC87'	mRNA	-1.76735	0.0134058
5533	'PPP3CC'	mRNA	1.53661	5.09125e-70
55335	'NIPSNAP3B'	mRNA	-1.06319	0.0112611
5552	'SRGN'	mRNA	1.28676	0.000678119
55521	'TRIM36'	mRNA	3.03235	1.26007e-12
5555	'PRH2'	mRNA	-1.61983	0.00560316
55561	'CDC42BPG'	mRNA	4.13503	2.57505e-21
55603	'TENT5A'	mRNA	1.30469	3.42087e-101
55629	'PNRC2'	mRNA	1.15092	1.71557e-49
55657	'ZNF692'	mRNA	-1.07071	1.26438e-09
55689	'YEATS2'	mRNA	-1.00372	2.21989e-34
55702	'YJU2'	mRNA	1.02898	1.67566e-10
55714	'TENM3'	mRNA	1.86779	0.0352899
55721	'IQCC'	mRNA	-2.42403	0.0280687
55779	'CFAP44'	mRNA	-1.48807	6.71739e-14
5582	'PRKCG'	mRNA	4.11497	0.0351734
55846	'ITFG2'	mRNA	-1.20872	6.77155e-17
55876	'GSDMB'	mRNA	-1.05934	0.0304206
55888	'ZKSCAN7'	mRNA	-1.19644	1.24618e-05
5597	'MAPK6'	mRNA	1.14282	4.0102e-69
5606	'MAP2K3'	mRNA	1.52137	1.25893e-148
56097	'PCDHGC5'	mRNA	-1.06542	2.15617e-05
56102	'PCDHGB3'	mRNA	-1.21468	1.76921e-07
56108	'PCDHGA7'	mRNA	-1.02071	3.65499e-06
56109	'PCDHGA6'	mRNA	-1.12409	2.37758e-07
56110	'PCDHGA5'	mRNA	-1.63441	1.44675e-11
5652	'PRSS8'	mRNA	-4.19034	0.0343152
5662	'PSD'	mRNA	2.32954	1.27807e-06
56673	'C11orf16'	mRNA	-1.98227	0.0439991
5675	'PSG6'	mRNA	-2.01549	0.0429642
5676	'PSG7'	mRNA	-2.16038	0.0192868
56892	'TCIM'	mRNA	2.33218	4.46615e-16
56895	'AGPAT4'	mRNA	-1.57291	6.4229e-17
56905	'C15orf39'	mRNA	1.89971	8.584e-160
56906	'THAP10'	mRNA	1.0616	2.02317e-05
56964	'WDR93'	mRNA	-4.34576	0.0214022
57007	'ACKR3'	mRNA	1.13179	0.00161927
57018	'CCNL1'	mRNA	1.26508	2.85511e-90
57035	'RSRP1'	mRNA	-1.18431	1.63574e-32
57089	'ENTPD7'	mRNA	1.42064	2.0782e-84
57091	'CASS4'	mRNA	1.63755	0.0351682
571	'BACH1'	mRNA	1.19692	6.39343e-140
57209	'ZNF248'	mRNA	-1.32323	5.53064e-12
57232	'ZNF630'	mRNA	-1.33718	0.00890604
57336	'ZNF287'	mRNA	-1.02979	0.00306163
5734	'PTGER4'	mRNA	2.77173	4.24242e-54
5743	'PTGS2'	mRNA	4.63714	0
57447	'NDRG2'	mRNA	1.00842	0.0265637
57474	'ZNF490'	mRNA	-1.42909	6.90965e-24
57480	'PLEKHG1'	mRNA	-1.0077	3.697e-19
57514	'ARHGAP31'	mRNA	1.03913	4.25196e-60
57537	'SORCS2'	mRNA	1.15435	0.00420557
57547	'ZNF624'	mRNA	-1.0791	2.44775e-05
57552	'NCEH1'	mRNA	1.03599	1.25401e-50
57558	'USP35'	mRNA	-1.20933	1.99776e-24
57561	'ARRDC3'	mRNA	1.25201	3.09439e-43
57577	'CCDC191'	mRNA	-1.24153	1.88275e-10
57602	'USP36'	mRNA	1.04858	1.81544e-67
57616	'TSHZ3'	mRNA	1.114	7.32065e-33
57649	'PHF12'	mRNA	-1.46701	1.81589e-44
57677	'ZFP14'	mRNA	-2.07192	1.04883e-14
57688	'ZSWIM6'	mRNA	1.20284	3.55767e-59
57718	'PPP4R4'	mRNA	1.34348	1.3664e-18
57730	'ANKRD36B'	mRNA	-1.00796	1.52724e-21
57761	'TRIB3'	mRNA	1.15389	0.000162774
57801	'HES4'	mRNA	1.53266	1.68419e-21
5806	'PTX3'	mRNA	1.06271	5.68255e-16
5814	'PURB'	mRNA	1.0456	4.33463e-53
58492	'ZNF77'	mRNA	-1.1179	0.0157476
58500	'ZNF250'	mRNA	-1.10499	2.39898e-07
5915	'RARB'	mRNA	-1.68678	0.0120681
5918	'RARRES1'	mRNA	1.26178	3.45441e-05
5922	'RASA2'	mRNA	1.32381	1.24192e-92
59269	'HIVEP3'	mRNA	3.13482	0
59274	'TLNRD1'	mRNA	1.74846	1.66793e-63
5947	'RBP1'	mRNA	-2.57128	0.00178474
5961	'PRPH2'	mRNA	-1.86081	6.53653e-06
5966	'REL'	mRNA	1.6472	9.93561e-135
597	'BCL2A1'	mRNA	5.87163	0.000402878
5971	'RELB'	mRNA	2.75406	8.35001e-166
6011	'GRK1'	mRNA	-2.23424	0.0463648
604	'BCL6'	mRNA	1.36263	9.16893e-134
60437	'CDH26'	mRNA	-1.78524	0.0131887
60490	'PPCDC'	mRNA	-1.16713	1.09906e-08
6095	'RORA'	mRNA	-1.02567	0.0107793
6098	'ROS1'	mRNA	3.34684	0.000428829
623	'BDKRB1'	mRNA	2.02052	1.66793e-63
6236	'RRAD'	mRNA	3.441	4.95788e-43
624	'BDKRB2'	mRNA	1.19461	2.20814e-96
6303	'SAT1'	mRNA	1.92658	5.83826e-44
6329	'SCN4A'	mRNA	4.61957	0.0324009
634	'CEACAM1'	mRNA	-2.32948	0.00080152
6346	'CCL1'	mRNA	5.62118	0.000954043
6347	'CCL2'	mRNA	2.63488	0
6348	'CCL3'	mRNA	7.04528	5.5979e-07
6352	'CCL5'	mRNA	2.07161	7.5819e-14
6354	'CCL7'	mRNA	3.03653	0.00210662
6364	'CCL20'	mRNA	8.5227	9.36734e-88
6372	'CXCL6'	mRNA	1.57315	0.0129568
6373	'CXCL11'	mRNA	5.07714	0.0103806
6385	'SDC4'	mRNA	1.95475	0
639	'PRDM1'	mRNA	1.78213	1.58336e-124
63908	'NAPB'	mRNA	-1.44272	9.56887e-10
63920	'ZBED8'	mRNA	-1.46493	2.90386e-05
64005	'MYO1G'	mRNA	1.94126	0.0458642
6401	'SELE'	mRNA	6.25935	5.33037e-05
64072	'CDH23'	mRNA	-1.54838	2.74637e-14
641649	'TMEM91'	mRNA	-1.059	0.0157384
64288	'ZSCAN31'	mRNA	-1.71506	4.34465e-05
642987	'TMEM232'	mRNA	-1.52751	8.97576e-05
643008	'SMIM5'	mRNA	-1.59335	1.82744e-05
64332	'NFKBIZ'	mRNA	5.6464	0
643641	'ZNF862'	mRNA	-1.26279	1.67524e-19
643699	'GOLGA8N'	mRNA	-1.11735	2.64975e-07
643836	'ZFP62'	mRNA	-1.88568	4.79157e-26
643904	'RNF222'	mRNA	-2.59933	0.0265383
6446	'SGK1'	mRNA	2.49917	0
644815	'FAM83G'	mRNA	1.23379	1.21513e-31
645402	'USP17L4'	mRNA	-2.16368	0.000222338
645811	'CCDC154'	mRNA	-2.09859	0.0187522
64582	'GPR135'	mRNA	-1.82831	1.20888e-40
6461	'SHB'	mRNA	1.82981	4.25669e-114
64651	'CSRNP1'	mRNA	4.4462	0
646851	'FAM227A'	mRNA	-1.86658	1.12043e-08
647174	'SERPINE3'	mRNA	-2.26355	2.98578e-12
647310	'TEX22'	mRNA	-1.99339	0.0218005
64750	'SMURF2'	mRNA	1.02295	7.3186e-100
64782	'AEN'	mRNA	1.07282	4.46784e-53
64843	'ISL2'	mRNA	-1.45007	0.00156272
6492	'SIM1'	mRNA	-1.26948	6.74569e-44
6493	'SIM2'	mRNA	-3.04845	0.0163123
650	'BMP2'	mRNA	2.06468	0.00619359
65059	'RAPH1'	mRNA	1.39738	7.99528e-182
6512	'SLC1A7'	mRNA	-1.0469	0.00330029
65124	'SOWAHC'	mRNA	1.76688	3.87405e-73
6513	'SLC2A1'	mRNA	1.35868	9.08982e-160
6515	'SLC2A3'	mRNA	1.33447	9.30507e-88
65249	'ZSWIM4'	mRNA	2.00766	1.45098e-110
653073	'GOLGA8J'	mRNA	-1.58425	0.0110906
653075	'GOLGA8T'	mRNA	-1.43856	0.00289137
653604	'HIST2H3D'	mRNA	-1.4735	2.21925e-10
6541	'SLC7A1'	mRNA	1.10345	6.64306e-126
6542	'SLC7A2'	mRNA	3.65518	3.05661e-33
6574	'SLC20A1'	mRNA	1.17107	3.13332e-147
6583	'SLC22A4'	mRNA	1.69523	3.38077e-72
6648	'SOD2'	mRNA	2.66452	9.29563e-169
6675	'UAP1'	mRNA	1.52489	1.18412e-110
6722	'SRF'	mRNA	1.01673	1.50678e-73
6776	'STAT5A'	mRNA	2.00777	1.05857e-05
6781	'STC1'	mRNA	1.83807	3.26224e-75
6804	'STX1A'	mRNA	1.15045	1.07695e-24
6837	'MED22'	mRNA	-1.11434	1.6052e-21
6868	'ADAM17'	mRNA	1.08429	2.27725e-50
6876	'TAGLN'	mRNA	1.28259	2.1144e-269
688	'KLF5'	mRNA	1.45378	3.40241e-32
6909	'TBX2'	mRNA	1.02881	1.67454e-13
6910	'TBX5'	mRNA	-1.22571	9.72323e-59
692312	'PPAN-P2RY11'	mRNA	1.0039	2.03347e-18
7015	'TERT'	mRNA	1.12616	3.36006e-144
7050	'TGIF1'	mRNA	1.47045	7.31042e-100
7060	'THBS4'	mRNA	-1.60209	2.30045e-07
7071	'KLF10'	mRNA	3.89587	0
7072	'TIA1'	mRNA	-1.07434	1.32302e-29
7124	'TNF'	mRNA	9.38169	1.21804e-13
7127	'TNFAIP2'	mRNA	4.18798	0
7128	'TNFAIP3'	mRNA	5.52247	0
7130	'TNFAIP6'	mRNA	4.44825	1.98463e-40
7133	'TNFRSF1B'	mRNA	1.3208	6.8706e-16
7159	'TP53BP2'	mRNA	1.17272	2.23405e-70
7185	'TRAF1'	mRNA	4.50388	0
7262	'PHLDA2'	mRNA	1.84183	2.12803e-82
7273	'TTN'	mRNA	-1.10534	3.697e-11
727897	'MUC5B'	mRNA	1.23336	0.00136332
728498	'GOLGA8H'	mRNA	-2.42305	2.71147e-08
728568	'C12orf73'	mRNA	-1.21178	0.00049555
728621	'CCDC30'	mRNA	-1.29228	0.0279009
728929	'ELOA3B'	mRNA	-1.56413	0.0485375
729092	'AGAP5'	mRNA	-1.41476	1.11803e-07
729359	'PLIN4'	mRNA	-1.33546	5.2792e-10
729873	'TBC1D3'	mRNA	-1.2348	0.00260529
729877	'TBC1D3H'	mRNA	-2.13864	0.014551
730755	'KRTAP2-3'	mRNA	2.8025	5.60082e-45
731220	'RFX8'	mRNA	1.09052	8.65525e-11
734	'OSGIN2'	mRNA	1.05094	6.15012e-12
7378	'UPP1'	mRNA	2.12057	2.84251e-110
7447	'VSNL1'	mRNA	-3.78166	0.0350728
7479	'WNT8B'	mRNA	-3.99274	0.0198451
7494	'XBP1'	mRNA	1.28094	3.28394e-118
7538	'ZFP36'	mRNA	2.67402	0
7549	'ZNF2'	mRNA	-1.15204	2.88664e-06
7561	'ZNF14'	mRNA	-1.08785	0.000317886
7565	'ZNF17'	mRNA	-1.3193	1.08814e-08
7567	'ZNF19'	mRNA	-1.19341	0.00672196
7569	'ZNF182'	mRNA	-1.48377	2.9039e-08
7579	'ZSCAN20'	mRNA	-1.85541	1.62009e-34
7625	'ZNF74'	mRNA	-1.54263	0.0209152
7626	'ZNF75D'	mRNA	-1.2872	5.50218e-19
7638	'ZNF221'	mRNA	-1.31401	4.15269e-14
7643	'ZNF90'	mRNA	-1.14322	0.0079499
768206	'PRCD'	mRNA	-1.62688	0.000252466
7691	'ZNF132'	mRNA	-1.13268	5.26264e-08
7692	'ZNF133'	mRNA	-1.87083	9.6389e-31
7697	'ZNF138'	mRNA	-1.48763	3.38828e-05
7738	'ZNF184'	mRNA	-1.35189	1.89357e-09
7741	'ZSCAN26'	mRNA	-1.08383	1.08242e-09
7761	'ZNF214'	mRNA	-1.77843	3.08564e-06
7763	'ZFAND5'	mRNA	1.19848	2.96131e-174
7766	'ZNF223'	mRNA	-1.3958	9.74649e-06
7767	'ZNF224'	mRNA	-1.09303	6.24152e-14
7768	'ZNF225'	mRNA	-1.03039	7.87884e-05
7769	'ZNF226'	mRNA	-1.47425	1.55136e-23
7770	'ZNF227'	mRNA	-1.30967	2.96654e-16
7773	'ZNF230'	mRNA	-2.21726	3.46278e-09
7775	'ZNF232'	mRNA	-1.0917	0.00163844
7832	'BTG2'	mRNA	2.09385	2.35732e-76
7849	'PAX8'	mRNA	1.67722	1.36526e-18
78997	'GDAP1L1'	mRNA	-3.28492	0.0015639
79037	'PVRIG'	mRNA	-3.05766	8.15453e-05
79092	'CARD14'	mRNA	-1.3645	0.0334429
79170	'PRR15L'	mRNA	-2.23167	0.04858
79175	'ZNF343'	mRNA	-1.59658	1.39811e-20
79228	'THOC6'	mRNA	1.07824	5.77845e-14
79363	'CPLANE2'	mRNA	-1.01654	0.00113829
79365	'BHLHE41'	mRNA	3.08169	1.24712e-06
79370	'BCL2L14'	mRNA	-1.72113	0.0443283
79572	'ATP13A3'	mRNA	1.26121	2.36068e-157
79608	'RIC3'	mRNA	-1.00638	0.0092637
79626	'TNFAIP8L2'	mRNA	-4.77569	0.00217178
79627	'OGFRL1'	mRNA	1.18746	5.5325e-70
79645	'EFCAB1'	mRNA	-1.65308	0.00126623
79647	'AKIRIN1'	mRNA	1.02063	5.27649e-34
79669	'C3orf52'	mRNA	1.11736	8.41373e-10
79680	'RTL10'	mRNA	-1.26374	9.25931e-54
79693	'YRDC'	mRNA	1.64872	1.51619e-21
79696	'ZC2HC1C'	mRNA	-1.06407	0.0452893
79720	'VPS37B'	mRNA	1.13846	1.78116e-66
79744	'ZNF419'	mRNA	-2.0926	5.7567e-14
79772	'MCTP1'	mRNA	1.8328	0.00122413
7980	'TFPI2'	mRNA	1.15677	2.82477e-06
79823	'CAMKMT'	mRNA	-1.09841	1.41709e-07
79831	'KDM8'	mRNA	-1.10791	0.000819226
79841	'AGBL2'	mRNA	-1.06798	0.0148685
79879	'CCDC134'	mRNA	-1.02982	1.75296e-12
79891	'ZNF671'	mRNA	-1.21424	1.3398e-06
79898	'ZNF613'	mRNA	-1.32623	2.60185e-05
79922	'MRM1'	mRNA	-1.1448	0.000328252
79931	'TNIP3'	mRNA	2.8491	0.0354067
79943	'ZNF696'	mRNA	-1.05886	9.05805e-05
79993	'ELOVL7'	mRNA	4.0385	4.81725e-39
8000	'PSCA'	mRNA	-1.51805	2.39199e-11
80004	'ESRP2'	mRNA	-2.31597	0.00252139
80008	'TMEM156'	mRNA	2.41457	0.0222193
80095	'ZNF606'	mRNA	-2.18696	3.45353e-18
80119	'PIF1'	mRNA	-1.28062	0.00177188
80128	'TRIM46'	mRNA	-1.33595	3.26769e-16
8013	'NR4A3'	mRNA	3.78304	0
80149	'ZC3H12A'	mRNA	5.37612	0
80167	'ABHD18'	mRNA	-1.16167	1.35459e-06
80176	'SPSB1'	mRNA	1.84389	5.78246e-81
80304	'WDCP'	mRNA	-1.51142	2.54274e-14
80312	'TET1'	mRNA	-1.87834	7.10134e-28
80313	'LRRC27'	mRNA	-1.06208	1.58114e-08
80317	'ZKSCAN3'	mRNA	-1.43691	9.11821e-10
80339	'PNPLA3'	mRNA	-1.16546	1.79567e-07
8061	'FOSL1'	mRNA	2.52741	0
80775	'TMEM177'	mRNA	-1.34321	3.97255e-06
80818	'ZNF436'	mRNA	-1.11122	2.74068e-12
80852	'GRIP2'	mRNA	-1.85078	8.88461e-29
80853	'KDM7A'	mRNA	1.42744	5.10869e-10
8178	'ELL'	mRNA	1.47153	1.61041e-93
81788	'NUAK2'	mRNA	3.87977	0
81848	'SPRY4'	mRNA	3.64224	0
8224	'SYN3'	mRNA	1.79468	1.39981e-90
825	'CAPN3'	mRNA	-1.19507	2.85108e-05
8325	'FZD8'	mRNA	4.17243	0.000385167
83450	'DRC3'	mRNA	-1.1394	3.09264e-05
83481	'EPPK1'	mRNA	4.07375	1.17556e-39
8355	'HIST1H3G'	mRNA	-1.14288	2.0535e-11
8356	'HIST1H3J'	mRNA	-1.26779	8.67957e-13
8363	'HIST1H4J'	mRNA	1.2421	0.0377859
83650	'SLC35G5'	mRNA	-4.61606	0.00967405
83667	'SESN2'	mRNA	1.08242	7.31853e-05
8368	'HIST1H4L'	mRNA	-1.14942	0.000484675
83714	'NRIP2'	mRNA	-1.91573	7.51191e-06
83755	'KRTAP4-12'	mRNA	2.80284	0.000906614
83849	'SYT15'	mRNA	-2.29385	0.000488849
83850	'ESYT3'	mRNA	-2.5496	7.23853e-06
83874	'TBC1D10A'	mRNA	1.29092	1.4365e-27
83983	'TSSK6'	mRNA	1.25857	0.00563265
84073	'MYCBPAP'	mRNA	-1.63821	2.2321e-05
84078	'KBTBD7'	mRNA	-1.52621	6.3766e-09
8416	'ANXA9'	mRNA	-1.11679	0.00754641
84167	'C19orf44'	mRNA	-1.28282	1.05891e-07
84173	'ELMOD3'	mRNA	-1.00234	6.88703e-09
84215	'ZNF541'	mRNA	-1.91138	0.0189347
84249	'PSD2'	mRNA	1.86874	4.33094e-11
84275	'SLC25A33'	mRNA	1.13252	4.52433e-07
84281	'C2orf88'	mRNA	-1.37857	0.000754743
84283	'TMEM79'	mRNA	-1.05194	0.00439251
84303	'CHCHD6'	mRNA	-1.37089	6.10008e-11
84307	'ZNF397'	mRNA	-1.43992	1.03519e-21
84417	'C2orf40'	mRNA	1.59712	0.00041692
84419	'C15orf48'	mRNA	1.67203	0.000102913
84439	'HHIPL1'	mRNA	-1.28032	0.00068707
84444	'DOT1L'	mRNA	1.74491	1.89677e-173
84541	'KBTBD8'	mRNA	2.80329	1.94006e-08
84612	'PARD6B'	mRNA	-1.20597	0.0401661
84614	'ZBTB37'	mRNA	-1.03039	5.0363e-15
8462	'KLF11'	mRNA	1.30883	2.15239e-35
84622	'ZNF594'	mRNA	-1.63624	1.56937e-22
84627	'ZNF469'	mRNA	1.68692	5.35657e-199
84733	'CBX2'	mRNA	-1.35808	3.65766e-05
84765	'ZNF577'	mRNA	-1.19085	0.00387628
84775	'ZNF607'	mRNA	-2.44744	1.24382e-16
84779	'NAA11'	mRNA	-1.80464	0.0107249
84787	'KMT5C'	mRNA	-1.74041	7.81085e-07
84795	'PYROXD2'	mRNA	-1.61046	3.38936e-62
84807	'NFKBID'	mRNA	3.96023	4.87558e-275
84830	'ADTRP'	mRNA	2.03915	1.61387e-07
84870	'RSPO3'	mRNA	1.31959	0.0225817
84874	'ZNF514'	mRNA	-1.21591	2.01569e-14
84879	'MFSD2A'	mRNA	4.9525	1.48703e-167
8490	'RGS5'	mRNA	-1.17158	3.32472e-05
84905	'ZNF341'	mRNA	-1.05978	2.40904e-05
84915	'FAM222A'	mRNA	3.04855	7.51191e-06
84919	'PPP1R15B'	mRNA	1.26734	6.54441e-120
84951	'TNS4'	mRNA	-2.00053	4.23032e-08
84953	'MICALCL'	mRNA	2.64651	3.20511e-26
84957	'RELT'	mRNA	2.13505	3.15703e-36
84959	'UBASH3B'	mRNA	1.35668	2.14548e-124
84960	'CCDC183'	mRNA	-1.01266	0.00798723
8507	'ENC1'	mRNA	2.81313	0
85376	'RIMBP3'	mRNA	-1.22647	0.000128585
85395	'FAM207A'	mRNA	1.03514	5.99629e-07
85450	'ITPRIP'	mRNA	2.28648	0
85463	'ZC3H12C'	mRNA	1.7656	6.65138e-148
85480	'TSLP'	mRNA	3.97822	0.0013406
8553	'BHLHE40'	mRNA	3.96061	0
8564	'KMO'	mRNA	-1.69563	0.0311864
8609	'KLF7'	mRNA	1.60051	1.24519e-299
861	'RUNX1'	mRNA	1.03	2.80852e-153
862	'RUNX1T1'	mRNA	-1.17659	6.6191e-49
8629	'JRK'	mRNA	-1.72061	2.70953e-88
8638	'OASL'	mRNA	2.21861	1.22266e-29
864	'RUNX3'	mRNA	6.51518	2.41876e-06
866	'SERPINA6'	mRNA	3.35777	0.0187229
8660	'IRS2'	mRNA	1.9807	1.378e-240
8676	'STX11'	mRNA	1.77387	2.21149e-27
8718	'TNFRSF25'	mRNA	-1.7368	0.0230912
8744	'TNFSF9'	mRNA	2.24384	8.30384e-42
8747	'ADAM21'	mRNA	-2.13639	0.00306293
8767	'RIPK2'	mRNA	1.59237	3.10667e-63
8785	'MATN4'	mRNA	2.48478	0.00316536
8800	'PEX11A'	mRNA	-1.04493	0.000985684
8809	'IL18R1'	mRNA	3.38329	5.24411e-05
8822	'FGF17'	mRNA	-1.25006	0.0245491
8828	'NRP2'	mRNA	2.03682	4.70774e-74
8837	'CFLAR'	mRNA	1.78881	0
8858	'PROZ'	mRNA	-2.62179	0.0135493
8864	'PER2'	mRNA	1.62088	1.05305e-41
8870	'IER3'	mRNA	5.82097	0
8877	'SPHK1'	mRNA	2.88335	8.91009e-163
8915	'BCL10'	mRNA	1.39698	8.30726e-73
8942	'KYNU'	mRNA	1.94087	3.51596e-08
8972	'MGAM'	mRNA	1.76706	1.73406e-200
89890	'KBTBD6'	mRNA	-1.67334	2.10968e-28
899	'CCNF'	mRNA	-1.10632	1.29196e-20
90007	'MIDN'	mRNA	1.92151	0
90025	'UBE3D'	mRNA	-1.18734	5.06291e-05
90075	'ZNF30'	mRNA	-1.81427	3.67147e-05
90102	'PHLDB2'	mRNA	1.10036	5.53534e-57
9021	'SOCS3'	mRNA	2.11548	0
90226	'UCN2'	mRNA	2.3867	9.00992e-58
9023	'CH25H'	mRNA	2.21265	0.00274091
90317	'ZNF616'	mRNA	-1.67084	3.49272e-17
90381	'TICRR'	mRNA	-1.16193	3.55347e-17
90427	'BMF'	mRNA	-1.89518	0.000143682
90589	'ZNF625'	mRNA	-1.57055	1.246e-06
90625	'ERVH48-1'	mRNA	-1.19446	4.14899e-06
9071	'CLDN10'	mRNA	-3.37232	0.0267434
9076	'CLDN1'	mRNA	2.66475	1.34321e-78
90853	'SPOCD1'	mRNA	1.11924	4.56728e-43
90874	'ZNF697'	mRNA	2.36254	3.42189e-68
9099	'USP2'	mRNA	1.1064	0.00167766
91319	'DERL3'	mRNA	-1.5721	0.00363156
9173	'IL1RL1'	mRNA	5.62062	0.00146802
91734	'IDI2'	mRNA	1.65194	7.6332e-10
91748	'ELMSAN1'	mRNA	1.20241	1.89203e-167
9188	'DDX21'	mRNA	1.00088	8.63972e-58
920	'CD4'	mRNA	-2.52333	0.00490534
92014	'SLC25A51'	mRNA	1.30959	1.58786e-50
9208	'LRRFIP1'	mRNA	1.10476	2.98905e-90
92162	'TMEM88'	mRNA	4.5099	5.32613e-49
9220	'TIAF1'	mRNA	-1.26342	0.0131887
92270	'ATP6AP1L'	mRNA	-1.3147	0.0145678
9235	'IL32'	mRNA	1.35213	1.48884e-13
9242	'MSC'	mRNA	3.12799	2.60391e-07
92610	'TIFA'	mRNA	1.25916	6.40105e-08
9283	'GPR37L1'	mRNA	1.45907	8.56087e-05
9294	'S1PR2'	mRNA	1.0568	2.18196e-58
93	'ACVR2B'	mRNA	-1.21441	1.74222e-14
9308	'CD83'	mRNA	3.27312	1.38257e-209
9310	'ZNF235'	mRNA	-1.23577	2.61253e-05
93474	'ZNF670'	mRNA	1.61783	4.79823e-13
939	'CD27'	mRNA	-2.53116	0.0180788
9400	'RECQL5'	mRNA	-1.01824	3.61705e-15
9407	'TMPRSS11D'	mRNA	-1.87384	0.032776
9435	'CHST2'	mRNA	1.46398	1.78928e-26
944	'TNFSF8'	mRNA	2.69606	3.46309e-07
9455	'HOMER2'	mRNA	-1.21606	0.000119498
9456	'HOMER1'	mRNA	1.56545	1.51109e-24
951	'CD37'	mRNA	-1.79617	0.0438897
9518	'GDF15'	mRNA	1.01006	0.0304638
956	'ENTPD3'	mRNA	-2.66496	0.0274925
9586	'CREB5'	mRNA	1.86713	4.73083e-45
9589	'WTAP'	mRNA	1.56858	3.12449e-172
9592	'IER2'	mRNA	1.93717	5.29369e-193
9618	'TRAF4'	mRNA	1.4135	8.74355e-77
9645	'MICAL2'	mRNA	1.04856	7.34736e-96
9708	'PCDHGA8'	mRNA	-1.05762	1.9021e-10
9729	'KIAA0408'	mRNA	-4.67148	0.0102002
9737	'GPRASP1'	mRNA	-2.11754	3.1305e-08
9766	'SUSD6'	mRNA	1.37597	3.61358e-74
9788	'MTSS1'	mRNA	1.78589	3.07415e-43
9792	'SERTAD2'	mRNA	1.72407	3.07571e-206
98	'ACYP2'	mRNA	-1.00818	1.14422e-14
9831	'ZNF623'	mRNA	-1.30572	9.86465e-29
9860	'LRIG2'	mRNA	-1.36623	1.69748e-35
9866	'TRIM66'	mRNA	-1.42508	7.86426e-44
9901	'SRGAP3'	mRNA	-1.57952	3.61803e-29
9945	'GFPT2'	mRNA	2.35911	6.09455e-34
BGIG9606_36075		mRNA	2.76192	8.41801e-05
BGIG9606_36265		mRNA	-1.10509	0.000704864
BGIG9606_36270		mRNA	3.68816	6.87339e-21
BGIG9606_36373		mRNA	1.13492	0.000335205
BGIG9606_36485		mRNA	1.25365	1.22939e-26
BGIG9606_36629		mRNA	-1.57523	0.00320564
BGIG9606_36860		mRNA	-1.10308	4.41212e-10
BGIG9606_37098		mRNA	-3.32818	0.0304261
BGIG9606_37204		mRNA	-1.72393	2.59828e-05
BGIG9606_37325		mRNA	1.18525	0.000545638
BGIG9606_37390		mRNA	2.85382	5.03899e-07
BGIG9606_37509		mRNA	-1.98713	0.0123768
BGIG9606_37518		mRNA	-2.0892	5.88699e-05
BGIG9606_37524		mRNA	-2.27381	0.000214382
BGIG9606_37658		mRNA	-4.26942	0.0288171
BGIG9606_38020		mRNA	4.82607	0.00446097
BGIG9606_38627		mRNA	-1.3852	9.31822e-05
BGIG9606_38655		mRNA	-1.65786	0.046816
BGIG9606_39218		mRNA	-1.63998	1.5519e-19
BGIG9606_39261		mRNA	-1.08752	0.0300306
BGIG9606_39824		mRNA	-2.38539	0.00950128
BGIG9606_40634		mRNA	-1.07805	2.15603e-26
BGIG9606_40789		mRNA	-4.42378	0.0178077
BGIG9606_41175		mRNA	-1.84277	0.0305678
BGIG9606_41176		mRNA	-2.23614	0.00372425
BGIG9606_41178		mRNA	-2.21395	0.00118042
BGIG9606_41214		mRNA	-2.50583	0.0169231
BGIG9606_41280		mRNA	-1.77506	1.15112e-06
BGIG9606_41454		mRNA	2.9677	4.72402e-06
BGIG9606_41843		mRNA	-1.26322	0.00243042
BGIG9606_42199		mRNA	-3.19531	0.00199049
BGIG9606_42588		mRNA	-1.25378	0.0255953
BGIG9606_42618		mRNA	-1.51127	1.03194e-23
BGIG9606_42787		mRNA	-2.40106	0.00418434
BGIG9606_42940		mRNA	1.7664	0.0220047
BGIG9606_43286		mRNA	-1.0357	6.63192e-06
BGIG9606_44205		mRNA	1.34459	0.0135343
BGIG9606_44249		mRNA	-2.69411	0.0189041
BGIG9606_44262		mRNA	1.09037	0.0147932
BGIG9606_44355		mRNA	-2.71261	0.00118511
BGIG9606_44717		mRNA	-2.76324	0.0143523
BGIG9606_44816		mRNA	-2.40843	0.000154132
BGIG9606_45243		mRNA	-1.64384	0.000738332
BGIG9606_45364		mRNA	-1.26394	0.0223227
BGIG9606_45367		mRNA	-1.12268	0.00339195
BGIG9606_45391		mRNA	-1.33753	3.9064e-06
BGIG9606_45995		mRNA	-4.95244	0.00322062
BGIG9606_47299		mRNA	-1.68305	0.000439559
BGIG9606_47302		mRNA	-2.43949	0.0477344
BGIG9606_47914		mRNA	-1.92583	0.00359395
BGIG9606_48414		mRNA	-1.19186	0.00195952
BGIG9606_48609		mRNA	3.43509	3.66647e-09
BGIG9606_48732		mRNA	1.01905	0.0061608
BGIG9606_48783		mRNA	4.10935	6.58753e-08
BGIG9606_48883		mRNA	-3.05049	0.00475538
BGIG9606_48896		mRNA	-1.84445	0.0194234
BGIG9606_48996		mRNA	-1.16752	0.0305424
BGIG9606_49208		mRNA	-1.62507	0.0123623
BGIG9606_49377		mRNA	-1.61402	4.27475e-71
BGIG9606_49641		mRNA	-1.0164	3.20649e-09
BGIG9606_49956		mRNA	2.21219	3.2184e-05
BGIG9606_50251		mRNA	-2.80424	0.0158847
BGIG9606_50814		mRNA	1.64087	0.0311248
BGIG9606_51619		mRNA	2.55977	9.36499e-06
BGIG9606_51654		mRNA	3.33214	2.11335e-29
BGIG9606_52227		mRNA	-1.38514	0.011845
BGIG9606_52362		mRNA	-3.40076	0.0265009
BGIG9606_53573		mRNA	-1.71987	5.77885e-06
BGIG9606_53574		mRNA	-1.37736	0.0126741
BGIG9606_53623		mRNA	1.49543	2.88077e-05
BGIG9606_53853		mRNA	-1.88394	0.0452757
BGIG9606_53855		mRNA	-2.90277	0.0297385
BGIG9606_53908		mRNA	1.66355	8.05364e-07
BGIG9606_54061		mRNA	-4.25556	0.0106238
BGIG9606_54288		mRNA	5.36395	0.000670939
BGIG9606_54385		mRNA	1.5946	1.81286e-07
BGIG9606_54391		mRNA	1.55863	0.0189658
BGIG9606_54455		mRNA	-1.58364	3.83688e-12
BGIG9606_54509		mRNA	-3.28266	0.00130484
BGIG9606_54512		mRNA	1.75872	3.42524e-15
BGIG9606_54529		mRNA	-1.30051	7.69403e-07
BGIG9606_54592		mRNA	-1.56174	0.0347677
BGIG9606_54715		mRNA	-1.39168	1.33903e-05
BGIG9606_54750		mRNA	-1.24512	0.0201405
BGIG9606_54771		mRNA	-1.52072	0.0372644
BGIG9606_54927		mRNA	-2.38703	0.0015783
BGIG9606_54933		mRNA	-1.23146	0.0365714
BGIG9606_55053		mRNA	-1.42394	0.00915708
BGIG9606_55249		mRNA	-2.02244	0.0190799
BGIG9606_55250		mRNA	-1.05294	4.01698e-24
BGIG9606_55256		mRNA	-1.98393	0.00208472
BGIG9606_55286		mRNA	-1.23041	3.58667e-13
BGIG9606_55299		mRNA	-1.61219	0.00457252
BGIG9606_55349		mRNA	-4.03825	0.0183507
BGIG9606_66309		mRNA	-1.49377	0.0246862
BGIG9606_67733		mRNA	-2.13742	0.0061608
BGIG9606_68512		mRNA	1.33191	1.41704e-17

## Sheet: 6 hpi
Gene ID	Gene Symbol	Type	Log2FoldChange	Qvalue
100128327	'TRAPPC3L'	mRNA	4.2617	0.0295505
100128927	'ZBTB42'	mRNA	1.07445	2.7924e-07
100129484	'LOC100129484'	mRNA	-1.04339	4.13659e-19
100129583	'FAM47E'	mRNA	2.07062	0.000148
100129924	'TMEM269'	mRNA	1.55962	0.0369118
100130705	'ATP6V1FNB'	mRNA	1.06569	0.0309184
100131378	'C11orf91'	mRNA	1.3059	0.00261615
100144748	'KLLN'	mRNA	1.03297	0.0170305
100170229	'SRRM5'	mRNA	1.4778	0.0119334
100170841	'EPOP'	mRNA	2.2766	9.4985e-05
10018	'BCL2L11'	mRNA	1.74099	2.6036e-16
100287896	'LOC100287896'	mRNA	1.42321	0.000465982
100288072	'SDR42E2'	mRNA	2.22106	0.0110132
100293534	'C4B_2'	mRNA	2.84489	8.85369e-10
1003	'CDH5'	mRNA	6.16097	0.000104576
100316904	'SAP25'	mRNA	2.06341	1.05048e-06
10045	'SH2D3A'	mRNA	1.80205	0.00139569
100463486	'MTRNR2L8'	mRNA	2.60708	1.00743e-07
100505741	'SPATA1'	mRNA	1.16274	7.22048e-05
100506115	'SMIM25'	mRNA	2.44659	0.000400565
100506127	'GVQW3'	mRNA	1.00356	3.14141e-05
100506736	'SLFN12L'	mRNA	4.22105	3.43361e-06
100526664	'LY75-CD302'	mRNA	9.05363	2.48188e-12
100526737	'RBM14-RBM4'	mRNA	-2.10963	0.0263606
100526794	'NT5C1B-RDH14'	mRNA	1.81772	0.00749577
100652824	'KIAA2012'	mRNA	1.49892	0.0164998
100653049	'LOC100653049'	mRNA	1.41678	1.80167e-06
100861412	'FSBP'	mRNA	-3.49884	0.000141739
100874261	'CCDC200'	mRNA	1.30933	4.63678e-111
100996741		mRNA	1.0329	2.04815e-11
100996758	'NPY4R2'	mRNA	-2.36405	0.00835668
100996842	'LOC100996842'	mRNA	2.01592	3.05344e-09
10105	'PPIF'	mRNA	1.4657	1.11866e-64
101060351	'TBC1D3K'	mRNA	-1.79318	2.40741e-08
101060376	'TBC1D3L'	mRNA	-1.03837	4.52304e-09
1012	'CDH13'	mRNA	2.08859	2.42916e-22
10123	'ARL4C'	mRNA	-1.39929	1.53071e-25
10124	'ARL4A'	mRNA	-1.42896	0.000795958
10135	'NAMPT'	mRNA	2.56489	5.40543e-275
10140	'TOB1'	mRNA	-1.26333	3.36419e-21
10148	'EBI3'	mRNA	3.90778	0.000253398
101928120	'LOC101928120'	mRNA	1.66091	0.0171623
101928212	'LOC101928212'	mRNA	1.34728	0.00328901
101928268	'LOC101928268'	mRNA	1.25526	0.0379841
101929747		mRNA	1.58354	0.0181052
101929805	'LOC101929805'	mRNA	1.9947	1.37956e-31
1021	'CDK6'	mRNA	1.60735	4.28829e-213
10249	'GLYAT'	mRNA	4.71644	0.0412943
10252	'SPRY1'	mRNA	-2.14241	8.67167e-12
102723996	'LOC102723996'	mRNA	4.10653	9.19235e-10
102724219	'LOC102724219'	mRNA	1.14899	9.67938e-11
102724488	'LOC102724488'	mRNA	1.34805	1.79663e-09
102724594	'U2AF1L5'	mRNA	2.26194	0.00460051
102724642	'LOC102724642'	mRNA	1.15547	0.0144464
102724951	'LOC102724951'	mRNA	1.56938	0.0209978
102724965	'LOC102724965'	mRNA	3.18356	9.768e-28
10289	'EIF1B'	mRNA	1.45094	6.57195e-46
10290	'SPEG'	mRNA	-1.58039	2.79837e-51
10308	'ZNF267'	mRNA	1.85187	7.58076e-32
1031	'CDKN2C'	mRNA	-1.40916	3.15034e-22
10318	'TNIP1'	mRNA	2.27361	1.31987e-289
1032	'CDKN2D'	mRNA	-1.28754	2.79256e-06
10365	'KLF2'	mRNA	-1.34402	5.35925e-25
10370	'CITED2'	mRNA	-2.98252	0
10384	'BTN3A3'	mRNA	1.34947	8.70324e-29
10385	'BTN2A2'	mRNA	1.07597	8.23627e-16
10391	'CORO2B'	mRNA	1.42647	0.00294615
10392	'NOD1'	mRNA	1.2421	4.77748e-21
10397	'NDRG1'	mRNA	1.30637	2.27694e-72
10403	'NDC80'	mRNA	-1.07398	3.48686e-12
10411	'RAPGEF3'	mRNA	1.5037	1.33859e-13
10435	'CDC42EP2'	mRNA	-1.25732	1.24606e-44
10437	'IFI30'	mRNA	1.61846	1.04459e-11
10460	'TACC3'	mRNA	-1.00145	2.00542e-26
10475	'TRIM38'	mRNA	1.41938	3.5382e-63
10499	'NCOA2'	mRNA	-1.32584	1.52084e-41
10517	'FBXW10'	mRNA	1.10569	0.00307002
105369869	'LOC105369869'	mRNA	-2.12844	9.61367e-06
105370641	'LOC105370641'	mRNA	-2.59497	1.5173e-05
105371045	'LOC105371045'	mRNA	2.03815	0.000667517
105371242	'PPIAL4H'	mRNA	5.11447	0.00956353
105371932	'LOC105371932'	mRNA	1.74846	4.03012e-12
105371933	'LOC105371933'	mRNA	1.93041	0.00301022
105372269	'LOC105372269'	mRNA	2.21545	0.0226006
105372883	'LOC105372883'	mRNA	2.16082	0.047286
105374811	'LOC105374811'	mRNA	1.28749	7.77611e-15
105376714	'LOC105376714'	mRNA	5.06125	1.57169e-59
105378189	'LOC105378189'	mRNA	1.04095	0.00221977
105378950	'LOC105378950'	mRNA	1.78168	0.0161802
105379282	'LOC105379282'	mRNA	1.00651	0.0154461
105379561	'LOC105379561'	mRNA	2.0877	0.00733456
105379752	'LOC105379752'	mRNA	-1.12925	4.42146e-09
10561	'IFI44'	mRNA	2.85856	1.10429e-37
10566	'AKAP3'	mRNA	2.20219	8.60159e-16
10602	'CDC42EP3'	mRNA	-1.54587	4.92827e-231
10611	'PDLIM5'	mRNA	1.17144	2.92214e-50
10614	'HEXIM1'	mRNA	-1.06519	2.83551e-18
10625	'IVNS1ABP'	mRNA	-1.11685	2.16602e-37
10633	'RASL10A'	mRNA	2.76127	0.00172088
10673	'TNFSF13B'	mRNA	1.43901	0.000529386
10677	'AVIL'	mRNA	1.10865	4.03613e-09
10699	'CORIN'	mRNA	2.49227	4.27227e-07
107080638	'TBC1D7-LOC100130357'	mRNA	1.57446	3.18918e-08
1071	'CETP'	mRNA	2.25363	3.21647e-68
10723	'SLC12A7'	mRNA	1.11237	9.03423e-13
10744	'PTTG2'	mRNA	4.95072	0.0163833
10747	'MASP2'	mRNA	-1.23541	0.00302282
10750	'GRAP'	mRNA	3.29903	4.83868e-07
107984104	'LOC107984104'	mRNA	1.14567	0.000552961
107984139	'LOC107984139'	mRNA	1.63021	0.00088176
107984449	'LOC107984449'	mRNA	3.85904	7.71178e-05
107984512	'LOC107984512'	mRNA	-2.02859	5.84941e-09
107984832	'LOC107984832'	mRNA	-4.38869	3.66322e-05
107984859	'LOC107984859'	mRNA	1.94052	0.0262678
107984876	'LOC107984876'	mRNA	1.19469	6.63954e-06
107985388	'LOC107985388'	mRNA	1.25837	5.23003e-08
107985532	'LOC107985532'	mRNA	1.49598	0.00646128
107985535	'LOC107985535'	mRNA	1.86351	1.18735e-10
107985657	'LOC107985657'	mRNA	3.22029	0.0258944
107985805	'LOC107985805'	mRNA	1.20092	0.000758139
107986113	'LOC107986113'	mRNA	1.75229	3.4932e-20
107986217	'LOC107986217'	mRNA	1.67923	1.22117e-09
107986554	'LOC107986554'	mRNA	-1.62103	1.55312e-15
107986752	'LOC107986752'	mRNA	-1.26128	7.48101e-09
107987042	'LOC107987042'	mRNA	-2.72058	4.88926e-05
107987044	'LOC107987044'	mRNA	3.15727	9.94087e-12
107987125	'LOC107987125'	mRNA	2.03353	0.0421693
107987175	'LOC107987175'	mRNA	1.42893	0.00208582
107987269	'LOC107987269'	mRNA	1.5647	0.00011001
107987290	'LOC107987290'	mRNA	1.90706	0.032108
10811	'NOXA1'	mRNA	-2.03254	0.0365781
10814	'CPLX2'	mRNA	3.01613	7.74842e-05
10842	'PPP1R17'	mRNA	1.1666	0.0202454
10865	'ARID5A'	mRNA	1.08081	4.67874e-21
10906	'TRAFD1'	mRNA	1.64572	1.20503e-52
10938	'EHD1'	mRNA	2.06903	0
10950	'BTG3'	mRNA	1.04024	2.55053e-13
10957	'PNRC1'	mRNA	1.13993	4.079e-50
10964	'IFI44L'	mRNA	2.89925	1.52926e-31
11030	'RBPMS'	mRNA	-1.03634	4.65722e-90
11033	'ADAP1'	mRNA	1.91041	0.0363998
11040	'PIM2'	mRNA	1.13348	7.10935e-07
11063	'SOX30'	mRNA	3.94331	0.00285338
110806280	'CCDC194'	mRNA	5.80872	6.57692e-06
11082	'ESM1'	mRNA	8.09866	1.05453e-45
11119	'BTN3A1'	mRNA	1.00532	5.82178e-26
11120	'BTN2A1'	mRNA	1.24069	3.1868e-39
11155	'LDB3'	mRNA	1.62237	1.66802e-07
11172	'INSL6'	mRNA	2.17563	1.37363e-32
11177	'BAZ1A'	mRNA	1.37898	8.45345e-52
11182	'SLC2A6'	mRNA	2.78455	1.91529e-208
11189	'CELF3'	mRNA	1.12773	0.0329162
11190	'CEP250'	mRNA	-1.013	3.99088e-32
11199	'ANXA10'	mRNA	3.5623	1.24206e-31
11217	'AKAP2'	mRNA	1.39317	3.70146e-178
112267910	'LOC112267910'	mRNA	2.53156	0.00233099
112268092	'LOC112268092'	mRNA	-1.55486	1.118e-08
112268186	'LOC112268186'	mRNA	2.44552	2.73037e-10
112268237	'LOC112268237'	mRNA	1.62638	1.74638e-05
112268260	'LOC112268260'	mRNA	1.28188	9.45423e-09
112268284	'LOC112268284'	mRNA	2.08339	0.00186408
112268338		mRNA	3.86879	1.26199e-06
112268390	'LOC112268390'	mRNA	3.90471	0.0134934
112268409		mRNA	1.42002	1.79938e-23
112268444	'LOC112268444'	mRNA	1.74455	1.7262e-16
11237	'RNF24'	mRNA	1.00322	3.63343e-53
11262	'SP140'	mRNA	3.28737	1.56706e-69
11274	'USP18'	mRNA	2.39479	7.79468e-18
11277	'TREX1'	mRNA	1.86551	8.90085e-25
112885	'PHF21B'	mRNA	1.11	0.0304963
1129	'CHRM2'	mRNA	-1.07938	7.00135e-47
112937	'GLB1L3'	mRNA	1.123	5.33263e-05
11318	'GPR182'	mRNA	2.45978	0.000410068
113277	'TMEM106A'	mRNA	1.73897	1.53895e-57
113878	'DTX2'	mRNA	1.48535	1.04514e-44
1141	'CHRNB2'	mRNA	1.84379	3.60843e-43
114294	'LACTB'	mRNA	1.08556	2.16923e-14
114299	'PALM2'	mRNA	2.17402	2.01773e-34
114548	'NLRP3'	mRNA	4.85265	1.00711e-12
114780	'PKD1L2'	mRNA	-2.42999	8.36233e-09
114880	'OSBPL6'	mRNA	1.86405	9.55869e-07
114881	'OSBPL7'	mRNA	-1.74579	4.15832e-13
114897	'C1QTNF1'	mRNA	1.96508	1.20463e-221
114907	'FBXO32'	mRNA	2.42087	6.34192e-70
115004	'CGAS'	mRNA	1.0256	8.87689e-06
115123	'MARCH3'	mRNA	2.21225	3.14523e-44
115361	'GBP4'	mRNA	3.0335	2.7591e-42
115362	'GBP5'	mRNA	4.95898	1.77755e-31
115572	'TENT5B'	mRNA	-2.71367	1.07933e-12
115703	'ARHGAP33'	mRNA	-1.37532	3.15621e-10
116071	'BATF2'	mRNA	3.03416	1.02455e-115
116238	'TLCD1'	mRNA	1.16987	9.43101e-06
116255	'MOGAT1'	mRNA	3.65189	0.00715794
116369	'SLC26A8'	mRNA	4.20817	2.53521e-10
116496	'FAM129A'	mRNA	1.40247	2.27115e-41
116843	'SLC18B1'	mRNA	1.88353	0.000211138
116966	'WDR17'	mRNA	-1.13687	1.34877e-05
117195	'MRGPRX3'	mRNA	1.28603	0.0125189
1181	'CLCN2'	mRNA	1.46496	9.24627e-14
118738	'ZNF488'	mRNA	-2.43734	0.00548166
119391	'GSTO2'	mRNA	1.68688	1.08257e-36
119774	'OR52K2'	mRNA	6.59923	1.08405e-05
120406	'NXPE2'	mRNA	1.56181	0.0265548
121006	'FAM186A'	mRNA	1.2105	0.00189824
121268	'RHEBL1'	mRNA	2.47106	9.23005e-09
121504	'HIST4H4'	mRNA	-1.60598	2.86146e-06
122042	'RXFP2'	mRNA	3.81995	0.0201996
122664	'TPPP2'	mRNA	4.05589	0.010077
122665	'RNASE8'	mRNA	2.4124	0.0467752
122945	'NOXRED1'	mRNA	1.11534	0.0234599
123722	'FSD2'	mRNA	1.05439	0.0422756
1240	'CMKLR1'	mRNA	1.4205	2.35029e-05
124359	'CDYL2'	mRNA	1.11844	0.0457534
124739	'USP43'	mRNA	1.03979	2.06737e-13
124935	'SLC43A2'	mRNA	2.02755	7.82752e-51
125	'ADH1B'	mRNA	-1.11977	0.0181388
125150	'ZSWIM7'	mRNA	-1.39482	6.97045e-08
125170	'MIEF2'	mRNA	-1.43599	1.58657e-08
126068	'ZNF441'	mRNA	1.02377	3.28786e-07
1263	'PLK3'	mRNA	1.94148	3.46388e-73
126375	'ZNF792'	mRNA	1.24292	9.74395e-09
127002	'ATXN7L2'	mRNA	-2.5438	1.98515e-45
127534	'GJB4'	mRNA	3.11534	3.03345e-05
127544	'RNF19B'	mRNA	2.79521	1.45974e-113
127665	'ZNF648'	mRNA	2.41344	0.00157508
127670	'TEDDM1'	mRNA	1.79761	0.0327862
128209	'KLF17'	mRNA	1.18276	0.000123731
1294	'COL7A1'	mRNA	1.36588	8.99692e-166
129607	'CMPK2'	mRNA	3.90242	3.96242e-216
1300	'COL10A1'	mRNA	1.07649	2.35907e-05
130075	'OR9A4'	mRNA	5.31576	0.00512179
130132	'RFTN2'	mRNA	1.54385	0.00700087
130367	'SGPP2'	mRNA	-1.44294	0.00100184
130399	'ACVR1C'	mRNA	2.4711	1.0506e-06
130497	'OSR1'	mRNA	-2.20242	5.24588e-34
131873	'COL6A6'	mRNA	2.04125	7.05334e-07
131890	'GRK7'	mRNA	1.00726	0.0472308
132200	'C3orf49'	mRNA	1.28297	0.00543186
132243	'H1FOO'	mRNA	-1.90637	0.0024644
1326	'MAP3K8'	mRNA	2.65015	1.52336e-180
132660	'LIN54'	mRNA	-1.00949	3.12368e-17
132864	'CPEB2'	mRNA	1.0763	7.33638e-23
133	'ADM'	mRNA	-1.824	1.44933e-191
134285	'TMEM171'	mRNA	1.75983	5.97253e-28
135	'ADORA2A'	mRNA	8.17826	2.4904e-53
135112	'NCOA7'	mRNA	1.5427	2.9235e-90
135398	'C6orf141'	mRNA	1.84904	0.00724577
136242	'PRSS37'	mRNA	4.59089	2.00268e-16
1368	'CPM'	mRNA	3.02093	2.11305e-42
137735	'ABRA'	mRNA	-2.12618	0.0260343
1379	'CR1L'	mRNA	5.8054	3.46071e-06
138724	'C9orf131'	mRNA	1.1323	1.59797e-08
1390	'CREM'	mRNA	1.4884	8.08819e-16
139324	'HDX'	mRNA	1.54133	8.09136e-18
139411	'PTCHD1'	mRNA	5.98304	0.000367356
139804	'RBMXL3'	mRNA	2.05959	0.000115955
140432	'RNF113B'	mRNA	-2.43712	2.21067e-09
140564	'APOBEC3D'	mRNA	1.06882	3.67855e-08
140711	'TLDC2'	mRNA	4.8876	2.25562e-30
140766	'ADAMTS14'	mRNA	-1.47105	2.14389e-18
142685	'ASB15'	mRNA	5.10489	0.00907693
1428	'CRYM'	mRNA	1.83422	0.0217904
1435	'CSF1'	mRNA	2.24424	0
1436	'CSF1R'	mRNA	1.58416	0.0135577
143630	'UBQLNL'	mRNA	1.73698	0.000548339
143662	'MUC15'	mRNA	-5.04541	0.00213015
143689	'PIWIL4'	mRNA	1.49221	0.000238871
1437	'CSF2'	mRNA	4.28847	1.48906e-19
143879	'KBTBD3'	mRNA	-1.96845	0.000226316
1440	'CSF3'	mRNA	5.54824	1.07124e-10
144165	'PRICKLE1'	mRNA	-2.11998	7.61784e-44
144453	'BEST3'	mRNA	2.72528	0.000537422
144501	'KRT80'	mRNA	-1.63732	6.43992e-10
144699	'FBXL14'	mRNA	-1.54327	1.17468e-51
144809	'FAM216B'	mRNA	4.95557	0.0034362
145447	'ABHD12B'	mRNA	-1.06864	0.0361458
145873	'MESP2'	mRNA	2.46697	2.47481e-06
146	'ADRA1D'	mRNA	1.88747	6.73604e-07
146227	'BEAN1'	mRNA	1.13617	0.0365104
146433	'IL34'	mRNA	2.24568	0.000608971
146845	'CFAP52'	mRNA	2.66601	0.00634242
147	'ADRA1B'	mRNA	-1.3187	6.82017e-05
147808	'ZNF784'	mRNA	-1.18024	0.00468908
147837	'ZNF563'	mRNA	1.37043	1.19886e-07
147841	'SPC24'	mRNA	-1.02416	5.36862e-11
147912	'SIX5'	mRNA	1.03955	1.9333e-18
148113	'CILP2'	mRNA	1.75503	0.0327213
148198	'ZNF98'	mRNA	2.14158	0.0159519
148523	'CIART'	mRNA	-1.42552	0.00973608
148738	'HJV'	mRNA	3.80823	0.0185849
148808	'MFSD4A'	mRNA	1.59551	0.00354185
148811	'PM20D1'	mRNA	1.99491	0.000265642
148932	'MOB3C'	mRNA	1.38866	1.54059e-23
148979	'GLIS1'	mRNA	-1.0055	5.6472e-14
15	'AANAT'	mRNA	4.96794	1.21177e-27
150274	'HSCB'	mRNA	1.19422	3.32123e-08
150275	'CCDC117'	mRNA	1.65161	5.96964e-54
150365	'MEI1'	mRNA	1.35214	0.00124969
1506	'CTRL'	mRNA	1.71732	3.33555e-05
150864	'FAM117B'	mRNA	-1.21213	0.00115214
150962	'PUS10'	mRNA	1.5837	9.63602e-36
151246	'SGO2'	mRNA	-1.12386	1.79461e-09
151449	'GDF7'	mRNA	-1.17395	9.55931e-09
151516	'ASPRV1'	mRNA	1.65927	0.0292997
1520	'CTSS'	mRNA	2.77542	1.02866e-29
152098	'ZCWPW2'	mRNA	1.41245	9.93394e-08
152206	'CCDC13'	mRNA	2.2142	0.00253522
152519	'NIPAL1'	mRNA	1.364	7.18429e-10
152831	'KLB'	mRNA	1.37228	0.00180828
152877	'FAM53A'	mRNA	1.38722	1.78752e-05
152926	'PPM1K'	mRNA	1.56149	2.86129e-32
153478	'PLEKHG4B'	mRNA	-1.32641	2.01754e-24
153770	'PLAC8L1'	mRNA	2.04471	8.06112e-06
154141	'MBOAT1'	mRNA	-1.11533	7.8269e-16
1545	'CYP1B1'	mRNA	-1.242	2.41673e-46
154881	'KCTD7'	mRNA	-1.38857	1.89285e-20
155038	'GIMAP8'	mRNA	6.28385	5.15764e-05
1555	'CYP2B6'	mRNA	1.25536	0.033484
157285	'PRAG1'	mRNA	-1.18036	1.74827e-14
157313	'CDCA2'	mRNA	-1.08675	5.26436e-19
1581	'CYP7A1'	mRNA	5.57996	7.85162e-06
158219	'TTC39B'	mRNA	1.46496	2.0224e-25
158297	'SAXO1'	mRNA	3.05339	0.0224041
1589	'CYP21A2'	mRNA	4.15467	0.000238002
159091	'FAM122C'	mRNA	1.46534	2.81811e-09
1594	'CYP27B1'	mRNA	3.21869	1.28447e-18
159686	'CFAP58'	mRNA	2.40185	4.54161e-13
160365	'CLECL1'	mRNA	3.59909	0.0331711
1608	'DGKG'	mRNA	4.78418	0.0358138
160851	'DGKH'	mRNA	1.25143	5.81359e-57
161142	'FAM71D'	mRNA	1.8646	0.0360469
161145	'TMEM229B'	mRNA	1.99725	2.36993e-06
1612	'DAPK1'	mRNA	-1.43369	1.23959e-10
161497	'STRC'	mRNA	1.6901	0.0252875
161502	'CFAP161'	mRNA	5.42896	2.75325e-05
162073	'ITPRIPL2'	mRNA	1.09341	6.8028e-58
162282	'ANKFN1'	mRNA	-2.20752	6.7627e-13
162394	'SLFN5'	mRNA	1.33897	5.48544e-86
162514	'TRPV3'	mRNA	1.65722	0.0452678
162517	'FBXO39'	mRNA	2.74613	1.15465e-19
1628	'DBP'	mRNA	-2.22355	2.86421e-06
163259	'DENND2C'	mRNA	1.99054	1.25808e-14
1638	'DCT'	mRNA	3.73259	8.29602e-09
164284	'APCDD1L'	mRNA	1.59554	9.93127e-10
165082	'ADGRF3'	mRNA	1.63253	0.00259949
165829	'GPR156'	mRNA	1.56761	0.00371336
165904	'XIRP1'	mRNA	6.73327	1.75892e-17
166336	'PRICKLE2'	mRNA	2.74555	1.06683e-140
166348	'KBTBD12'	mRNA	1.23817	0.000469767
166378	'SPATA5'	mRNA	1.45278	2.96468e-51
166793	'ZBTB49'	mRNA	1.07839	0.000116947
166929	'SGMS2'	mRNA	1.08254	1.55918e-32
167227	'DCP2'	mRNA	1.06021	1.96881e-19
168667	'BMPER'	mRNA	1.00807	2.82956e-25
169522	'KCNV2'	mRNA	1.91451	3.16257e-11
169792	'GLIS3'	mRNA	1.43452	1.63825e-120
170689	'ADAMTS15'	mRNA	-1.54579	3.81069e-61
170691	'ADAMTS17'	mRNA	2.56861	0.0473668
170959	'ZNF431'	mRNA	1.29473	1.31319e-08
1740	'DLG2'	mRNA	1.56779	2.17227e-06
1775	'DNASE1L2'	mRNA	1.31478	0.00555252
1794	'DOCK2'	mRNA	-1.06567	0.0416733
1812	'DRD1'	mRNA	-3.24245	5.29105e-07
1820	'ARID3A'	mRNA	-1.0051	1.28622e-21
1827	'RCAN1'	mRNA	4.54383	0
1839	'HBEGF'	mRNA	2.31788	1.5146e-23
1843	'DUSP1'	mRNA	-1.32067	1.74858e-45
1847	'DUSP5'	mRNA	2.98727	7.39572e-190
1848	'DUSP6'	mRNA	1.61196	3.03252e-64
1890	'TYMP'	mRNA	1.93991	2.64783e-07
1903	'S1PR3'	mRNA	1.80183	7.7634e-126
1906	'EDN1'	mRNA	2.05242	3.56347e-40
1909	'EDNRA'	mRNA	3.22253	4.17679e-10
1942	'EFNA1'	mRNA	3.72017	2.34528e-07
1950	'EGF'	mRNA	1.6773	0.00863056
1958	'EGR1'	mRNA	-1.69077	2.71584e-80
1959	'EGR2'	mRNA	1.58027	0.0102425
1960	'EGR3'	mRNA	5.20999	5.53483e-26
1962	'EHHADH'	mRNA	-1.73738	4.80121e-05
196500	'PIANP'	mRNA	1.82557	1.78275e-09
196951	'FAM227B'	mRNA	1.30667	3.47668e-08
196993	'CT62'	mRNA	3.92359	2.85313e-06
197135	'PATL2'	mRNA	2.39416	4.0419e-22
197259	'MLKL'	mRNA	1.99363	4.03333e-27
199692	'ZNF627'	mRNA	1.0066	2.15433e-11
199731	'CADM4'	mRNA	1.59027	6.66575e-05
199745	'THAP8'	mRNA	-1.40658	3.4896e-07
199746	'U2AF1L4'	mRNA	-1.075	0.038666
1999	'ELF3'	mRNA	5.97949	1.43717e-45
200159	'C1orf100'	mRNA	2.31319	4.24494e-05
200316	'APOBEC3F'	mRNA	1.57529	2.59367e-81
200350	'FOXD4L1'	mRNA	1.48184	0.0124417
200407	'CREG2'	mRNA	2.06997	0.0268524
2006	'ELN'	mRNA	1.27641	1.98605e-07
200942	'KLHDC8B'	mRNA	-1.15112	2.44756e-05
201164	'PLD6'	mRNA	-1.49621	0.00344894
201176	'ARHGAP27'	mRNA	2.21389	7.55633e-30
2013	'EMP2'	mRNA	1.3556	1.02458e-45
2015	'ADGRE1'	mRNA	1.21053	0.00321691
2016	'EMX1'	mRNA	1.9726	0.0259444
201633	'TIGIT'	mRNA	-1.26572	1.34004e-07
201725	'C4orf46'	mRNA	-1.14121	2.20194e-13
202151	'RANBP3L'	mRNA	3.18884	4.62229e-09
202333	'CMYA5'	mRNA	1.66075	3.45023e-05
2026	'ENO2'	mRNA	-1.36784	5.571e-20
202915	'TMEM184A'	mRNA	1.67635	1.43794e-15
2035	'EPB41'	mRNA	-1.27308	7.75007e-23
203523	'ZNF449'	mRNA	-1.03511	8.23675e-06
2041	'EPHA1'	mRNA	-1.77942	0.0332591
204962	'SLC44A5'	mRNA	2.24395	0.0241113
206338	'LVRN'	mRNA	2.55766	0.00726466
2065	'ERBB3'	mRNA	-1.21309	1.14174e-05
2069	'EREG'	mRNA	3.30325	0
2074	'ERCC6'	mRNA	-1.29985	4.74349e-102
2081	'ERN1'	mRNA	1.95208	1.58606e-72
2113	'ETS1'	mRNA	1.6325	2.344e-125
2117	'ETV3'	mRNA	1.09207	1.27071e-34
2118	'ETV4'	mRNA	1.13976	8.46091e-10
2176	'FANCC'	mRNA	-1.09397	7.70017e-18
2185	'PTK2B'	mRNA	-1.38751	1.65864e-24
219285	'SAMD9L'	mRNA	2.10904	1.50981e-24
219333	'USP12'	mRNA	1.39543	4.47083e-43
219348	'PLAC9'	mRNA	-1.43011	1.67524e-05
219537	'SMTNL1'	mRNA	5.32494	2.27345e-103
219743	'TYSND1'	mRNA	1.64288	1.66396e-38
219968	'OR5B21'	mRNA	1.7762	0.000296886
219972	'MPEG1'	mRNA	2.94372	0.00652402
220064	'LTO1'	mRNA	1.0142	3.18469e-10
220108	'FAM124A'	mRNA	3.33376	4.57453e-28
220136	'CFAP53'	mRNA	1.54679	0.0305522
220296	'HEPACAM'	mRNA	4.87473	0.000407011
220441	'RNF152'	mRNA	1.65626	3.553e-44
2209	'FCGR1A'	mRNA	3.05453	7.25712e-06
221079	'ARL5B'	mRNA	1.67083	2.03827e-48
221178	'SPATA13'	mRNA	1.80464	9.12848e-148
2212	'FCGR2A'	mRNA	1.84589	0.0367372
221468	'TMEM217'	mRNA	2.74679	6.97963e-13
221692	'PHACTR1'	mRNA	1.60916	6.09525e-72
222584	'FAM83B'	mRNA	5.32355	0.000757908
222642	'TSPO2'	mRNA	2.17892	0.0461762
222643	'UNC5CL'	mRNA	1.83785	0.0279119
222659	'PXT1'	mRNA	7.23215	6.34945e-08
222967	'RSPH10B'	mRNA	3.7062	0.00147635
2247	'FGF2'	mRNA	2.27485	7.00731e-257
2254	'FGF9'	mRNA	-4.38329	3.53497e-28
22807	'IKZF2'	mRNA	2.19569	5.79524e-102
22809	'ATF5'	mRNA	1.10889	4.62847e-17
22824	'HSPA4L'	mRNA	1.52162	2.80205e-15
22849	'CPEB3'	mRNA	2.04459	1.15765e-33
22874	'PLEKHA6'	mRNA	-1.54806	2.38933e-35
22882	'ZHX2'	mRNA	1.38211	1.49939e-26
2289	'FKBP5'	mRNA	1.44721	3.51343e-18
229	'ALDOB'	mRNA	1.2895	0.00673859
22943	'DKK1'	mRNA	-1.30773	1.10786e-61
2295	'FOXF2'	mRNA	-1.24297	2.52541e-56
23005	'MAPKBP1'	mRNA	1.35493	1.83745e-94
23012	'STK38L'	mRNA	1.03472	2.47074e-05
23024	'PDZRN3'	mRNA	1.53874	7.84239e-95
23025	'UNC13A'	mRNA	4.68131	4.4249e-16
23034	'SAMD4A'	mRNA	1.43417	1.23992e-133
23072	'HECW1'	mRNA	-1.1101	2.03813e-22
2308	'FOXO1'	mRNA	1.24296	0.000101261
2309	'FOXO3'	mRNA	1.36695	1.13605e-115
23108	'RAP1GAP2'	mRNA	1.47881	2.19088e-27
23120	'ATP10B'	mRNA	8.31197	5.05695e-47
23138	'N4BP3'	mRNA	2.74183	2.9179e-24
23143	'LRCH1'	mRNA	1.35752	3.50147e-53
23189	'KANK1'	mRNA	-1.34005	1.66976e-74
23220	'DTX4'	mRNA	1.61991	1.7645e-30
23237	'ARC'	mRNA	3.79341	0.00437296
23251	'MINAR1'	mRNA	1.14675	5.43905e-09
23255	'MTCL1'	mRNA	-1.46727	1.91086e-98
23258	'DENND5A'	mRNA	1.10982	2.94295e-61
23266	'ADGRL2'	mRNA	1.00173	4.58505e-18
23286	'WWC1'	mRNA	1.53139	3.18221e-24
2330	'FMO5'	mRNA	1.42104	6.64128e-12
23308	'ICOSLG'	mRNA	3.53495	2.48068e-05
23329	'TBC1D30'	mRNA	1.78377	0.00149561
23371	'TNS2'	mRNA	-1.29639	3.7414e-80
23409	'SIRT4'	mRNA	1.06009	4.69931e-05
23416	'KCNH3'	mRNA	4.7828	1.50245e-18
23418	'CRB1'	mRNA	1.35783	0.000237023
23426	'GRIP1'	mRNA	2.39507	0.00055225
23492	'CBX7'	mRNA	-1.1516	2.47793e-18
23500	'DAAM2'	mRNA	-1.02435	1.11306e-21
23515	'MORC3'	mRNA	1.04655	1.21142e-25
23516	'SLC39A14'	mRNA	2.99894	0
23522	'KAT6B'	mRNA	-1.57428	1.96841e-46
2353	'FOS'	mRNA	-1.47667	4.60004e-07
2354	'FOSB'	mRNA	2.8215	2.53888e-14
23541	'SEC14L2'	mRNA	1.21903	8.98222e-22
23562	'CLDN14'	mRNA	2.54356	8.94257e-08
23586	'DDX58'	mRNA	3.90822	0
2359	'FPR3'	mRNA	3.19585	0.0354301
23601	'CLEC5A'	mRNA	4.49048	0.0137912
23604	'DAPK2'	mRNA	1.59567	1.36416e-27
23630	'KCNE5'	mRNA	3.17214	6.48012e-09
23635	'SSBP2'	mRNA	-1.03517	3.32391e-10
23670	'CEMIP2'	mRNA	1.47428	4.19165e-166
23677	'SH3BP4'	mRNA	-1.23333	1.23732e-83
23704	'KCNE4'	mRNA	-2.59124	3.25545e-07
23708	'GSPT2'	mRNA	-1.19989	5.61091e-08
23762	'OSBP2'	mRNA	2.11019	9.77382e-14
23764	'MAFF'	mRNA	1.43054	8.19049e-64
23767	'FLRT3'	mRNA	-1.88818	5.97639e-07
23779	'ARHGAP8'	mRNA	3.80586	0.00596612
23780	'APOL2'	mRNA	2.36143	1.08088e-26
24138	'IFIT5'	mRNA	1.37305	3.38701e-08
24145	'PANX1'	mRNA	1.76755	4.12638e-106
245711	'SPDYA'	mRNA	1.53299	0.00491994
245973	'ATP6V1C2'	mRNA	1.37724	0.00203102
2487	'FRZB'	mRNA	2.68742	0.00413907
2491	'CENPI'	mRNA	-1.18028	1.23638e-15
25	'ABL1'	mRNA	1.03967	5.47436e-96
2524	'FUT2'	mRNA	-1.08309	0.0192949
252995	'FNDC5'	mRNA	1.18048	0.00718839
253260	'RICTOR'	mRNA	1.11284	3.80655e-56
2533	'FYB1'	mRNA	2.05244	0.00439169
2535	'FZD2'	mRNA	-1.44574	6.85906e-95
253650	'ANKRD18A'	mRNA	1.8845	1.17689e-19
254122	'SNX32'	mRNA	-1.68726	1.48809e-05
255220	'TXNDC8'	mRNA	3.07866	0.00268553
255239	'ANKK1'	mRNA	2.40436	0.0143856
2553	'GABPB1'	mRNA	1.23949	1.1493e-20
255488	'RNF144B'	mRNA	2.90233	2.90464e-143
2564	'GABRE'	mRNA	-1.4075	2.14656e-08
256957	'HEATR9'	mRNA	2.97857	0.0154887
2570	'GABRR2'	mRNA	1.43767	0.0469845
257019	'FRMD3'	mRNA	1.56377	0.0141051
257044	'CATSPERE'	mRNA	1.8549	4.52374e-24
257160	'RNF214'	mRNA	-1.23149	1.24361e-16
257629	'ANKS4B'	mRNA	3.59042	0.0496064
25766	'PRPF40B'	mRNA	1.41055	3.10153e-24
25794	'FSCN2'	mRNA	-1.15432	4.38585e-16
25801	'GCA'	mRNA	1.37518	4.56684e-11
25805	'BAMBI'	mRNA	1.28612	5.71628e-05
25816	'TNFAIP8'	mRNA	3.25624	3.32656e-230
25819	'NOCT'	mRNA	1.4566	1.88209e-39
25840	'METTL7A'	mRNA	2.25209	9.65701e-11
25841	'ABTB2'	mRNA	2.57902	3.50927e-129
25854	'FAM149A'	mRNA	2.03216	5.83942e-06
25884	'CHRDL2'	mRNA	4.0591	0.00999914
25890	'ABI3BP'	mRNA	1.70244	1.49243e-48
25907	'TMEM158'	mRNA	1.24867	1.86948e-15
25925	'ZNF521'	mRNA	-1.23764	1.07758e-52
259266	'ASPM'	mRNA	-1.06065	3.6242e-44
259307	'IL4I1'	mRNA	2.59456	2.61364e-31
25938	'HEATR5A'	mRNA	-1.13937	9.92259e-42
25939	'SAMHD1'	mRNA	1.05599	5.20915e-26
25976	'TIPARP'	mRNA	-1.11868	1.84243e-43
25987	'TSKU'	mRNA	2.14658	7.22982e-118
26018	'LRIG1'	mRNA	3.08433	1.6938e-226
26147	'PHF19'	mRNA	1.96349	4.78905e-91
26157	'GIMAP2'	mRNA	2.21707	4.14914e-08
2619	'GAS1'	mRNA	-1.36328	4.4231e-29
2620	'GAS2'	mRNA	1.60944	0.0446635
26212	'OR2B6'	mRNA	3.46407	0.0492315
26230	'TIAM2'	mRNA	2.01911	1.51749e-12
2624	'GATA2'	mRNA	-1.13149	7.75007e-23
26256	'CABYR'	mRNA	-1.13024	0.000138286
26298	'EHF'	mRNA	1.09516	9.40362e-06
2633	'GBP1'	mRNA	2.79502	1.2189e-61
2634	'GBP2'	mRNA	2.2852	2.24339e-102
2635	'GBP3'	mRNA	2.90704	7.85637e-93
2643	'GCH1'	mRNA	2.58535	4.98149e-181
265	'AMELX'	mRNA	1.16595	0.0101581
2650	'GCNT1'	mRNA	-1.3904	1.14957e-18
2651	'GCNT2'	mRNA	1.34923	0.0354448
26519	'TIMM10'	mRNA	2.6716	9.64951e-73
266675	'BEST4'	mRNA	2.57115	7.59069e-05
266727	'MDGA1'	mRNA	1.69209	1.19003e-32
266812	'NAP1L5'	mRNA	-1.03549	0.00644992
2669	'GEM'	mRNA	3.13084	4.39077e-25
2683	'B4GALT1'	mRNA	1.41233	1.59238e-122
2693	'GHSR'	mRNA	4.58511	4.14824e-05
26953	'RANBP6'	mRNA	-1.14242	1.49202e-12
2701	'GJA4'	mRNA	2.22378	2.37433e-05
27023	'FOXB1'	mRNA	4.9129	0.0159516
27033	'ZBTB32'	mRNA	2.54396	9.5389e-14
2707	'GJB3'	mRNA	3.13268	1.16507e-08
27086	'FOXP1'	mRNA	1.38267	1.21739e-115
2709	'GJB5'	mRNA	2.48149	0.00858704
2710	'GK'	mRNA	1.23111	1.19428e-18
27106	'ARRDC2'	mRNA	1.53628	4.47074e-30
27111	'SDCBP2'	mRNA	1.45573	0.0457534
27113	'BBC3'	mRNA	1.67282	1.00773e-25
27133	'KCNH5'	mRNA	-2.24702	8.19549e-10
27145	'FILIP1'	mRNA	1.80658	0.0246405
27147	'DENND2A'	mRNA	-1.02497	0.00189968
27161	'AGO2'	mRNA	1.47376	1.90723e-205
27178	'IL37'	mRNA	2.06502	0.000244112
272	'AMPD3'	mRNA	2.93856	7.11111e-277
27201	'GPR78'	mRNA	-1.99131	0.0211776
27239	'GPR162'	mRNA	-1.86505	1.57044e-09
27240	'SIT1'	mRNA	4.74491	0.029679
27289	'RND1'	mRNA	4.0196	1.9873e-08
27314	'RAB30'	mRNA	-1.28602	6.31288e-27
27445	'PCLO'	mRNA	1.41595	2.66081e-06
2769	'GNA15'	mRNA	2.0954	0.0327772
2797	'GNRH2'	mRNA	1.8954	6.13752e-09
2814	'GP5'	mRNA	-1.7739	0.019325
28231	'SLCO4A1'	mRNA	1.53621	9.64962e-19
282618	'IFNL1'	mRNA	5.04683	0.0135621
282890	'ZNF311'	mRNA	1.26239	6.67087e-05
282996	'RBM20'	mRNA	2.5364	4.66472e-08
283078	'MKX'	mRNA	-1.16427	6.15813e-44
283129	'MAJIN'	mRNA	2.77058	0.000151096
283209	'PGM2L1'	mRNA	1.57335	1.49168e-11
283446	'MYO1H'	mRNA	-1.2635	0.000456526
283471	'TMPRSS12'	mRNA	4.9129	0.0159516
283521	'TMEM272'	mRNA	4.57378	0.0443781
283600	'SLC25A47'	mRNA	6.25227	1.40609e-07
283659	'PRTG'	mRNA	1.72359	5.87402e-20
283849	'EXOC3L1'	mRNA	4.07129	7.17176e-05
284001	'CCDC57'	mRNA	1.06091	4.00164e-37
284021	'MILR1'	mRNA	1.31512	0.00176872
284023	'RNF227'	mRNA	1.07348	8.83808e-07
284207	'METRNL'	mRNA	1.53384	3.63297e-77
284217	'LAMA1'	mRNA	1.26233	3.32354e-23
284273	'ZADH2'	mRNA	-1.24572	2.79419e-53
284358	'MAMSTR'	mRNA	-1.59981	6.77584e-06
284391	'ZNF844'	mRNA	1.20847	5.38708e-08
284418	'FAM71E2'	mRNA	2.59683	0.021526
284439	'SLC25A42'	mRNA	-1.69341	1.26002e-15
284805	'C20orf203'	mRNA	2.10803	0.0202555
284996	'RNF149'	mRNA	1.26033	1.76397e-34
285051	'STPG4'	mRNA	-2.63678	0.00415621
28514	'DLL1'	mRNA	2.32242	1.04436e-08
285175	'UNC80'	mRNA	4.30175	0.00346384
285489	'DOK7'	mRNA	1.51773	2.57421e-06
285525	'YIPF7'	mRNA	4.35808	0.0208779
285556	'C4orf54'	mRNA	2.49015	2.54487e-06
285590	'SH3PXD2B'	mRNA	1.29396	1.24642e-95
286006	'LSMEM1'	mRNA	1.18612	0.0026063
286097	'MICU3'	mRNA	-1.77038	5.96375e-76
286151	'FBXO43'	mRNA	-1.21474	0.0118905
286205	'SCAI'	mRNA	-1.20562	3.0895e-19
286223	'C9orf47'	mRNA	2.50116	1.27362e-41
286256	'LCN12'	mRNA	2.88985	0.0379692
2863	'GPR39'	mRNA	-1.10741	4.73979e-21
286365	'OR13D1'	mRNA	2.6483	0.0228179
286827	'TRIM59'	mRNA	-1.54365	2.13818e-31
2877	'GPX2'	mRNA	1.41765	0.0236624
2878	'GPX3'	mRNA	3.87872	1.31704e-109
2886	'GRB7'	mRNA	1.9866	0.040256
2887	'GRB10'	mRNA	1.16835	2.90876e-35
2888	'GRB14'	mRNA	3.98283	7.72703e-07
28951	'TRIB2'	mRNA	-1.36577	1.76324e-17
28968	'SLC6A16'	mRNA	3.74159	1.78344e-05
2897	'GRIK1'	mRNA	2.17722	3.38566e-16
29015	'SLC43A3'	mRNA	1.07699	6.15162e-28
2909	'ARHGAP35'	mRNA	-1.12392	3.70028e-76
29121	'CLEC2D'	mRNA	1.15271	4.65667e-15
29126	'CD274'	mRNA	6.32727	0
2919	'CXCL1'	mRNA	5.39609	1.15185e-206
2920	'CXCL2'	mRNA	6.24283	3.84564e-74
2921	'CXCL3'	mRNA	8.79976	1.20185e-302
29763	'PACSIN3'	mRNA	-1.27798	5.03004e-14
2977	'GUCY1A2'	mRNA	1.23953	4.5373e-24
29798	'C2orf27A'	mRNA	1.12963	2.91251e-16
2982	'GUCY1A1'	mRNA	5.6538	2.29291e-08
2986	'GUCY2F'	mRNA	4.74491	0.029679
29899	'GPSM2'	mRNA	-1.07695	5.71016e-25
29946	'SERTAD3'	mRNA	-1.28085	5.61774e-13
29948	'OSGIN1'	mRNA	1.3034	1.64838e-29
29974	'A1CF'	mRNA	4.59996	3.66735e-05
29995	'LMCD1'	mRNA	-1.29558	3.02257e-36
3006	'HIST1H1C'	mRNA	-2.00033	7.11305e-91
3007	'HIST1H1D'	mRNA	-3.6969	2.42754e-89
3008	'HIST1H1E'	mRNA	-1.54627	5.98717e-38
3009	'HIST1H1B'	mRNA	-1.87185	2.58431e-20
3013	'HIST1H2AD'	mRNA	-1.59984	0.000506727
3018	'HIST1H2BB'	mRNA	-1.56741	3.10426e-07
3024	'HIST1H1A'	mRNA	-2.14778	3.5906e-14
3037	'HAS2'	mRNA	2.56606	9.01938e-97
3038	'HAS3'	mRNA	2.29703	2.26004e-55
3075	'CFH'	mRNA	1.29817	1.19159e-43
3084	'NRG1'	mRNA	1.21225	2.35213e-79
3097	'HIVEP2'	mRNA	2.50987	0
3112	'HLA-DOB'	mRNA	3.17203	2.46906e-05
3134	'HLA-F'	mRNA	1.29505	3.90768e-28
314	'AOC2'	mRNA	1.03784	0.00350059
3142	'HLX'	mRNA	1.2215	4.92045e-14
3164	'NR4A1'	mRNA	1.46114	2.60732e-26
3198	'HOXA1'	mRNA	-1.37664	0.0055203
32	'ACACB'	mRNA	-1.13202	9.49809e-12
3200	'HOXA3'	mRNA	-1.06716	0.0032188
3204	'HOXA7'	mRNA	-1.02261	5.20032e-05
3205	'HOXA9'	mRNA	-1.21892	8.76645e-08
3206	'HOXA10'	mRNA	-1.72286	1.02861e-23
3207	'HOXA11'	mRNA	-1.05492	2.3922e-19
3208	'HPCA'	mRNA	2.4555	0.00359446
3209	'HOXA13'	mRNA	-1.89894	6.80897e-13
3213	'HOXB3'	mRNA	6.40332	5.74237e-08
3214	'HOXB4'	mRNA	4.66786	0.0116508
3221	'HOXC4'	mRNA	-1.88094	4.58329e-18
3222	'HOXC5'	mRNA	-1.89853	2.38221e-05
3223	'HOXC6'	mRNA	-1.69795	1.96792e-07
3224	'HOXC8'	mRNA	-2.03768	1.75273e-06
3225	'HOXC9'	mRNA	-1.48309	0.000200935
3229	'HOXC13'	mRNA	-2.21562	4.89973e-07
3232	'HOXD3'	mRNA	2.1444	0.000698689
329	'BIRC2'	mRNA	1.57934	1.44506e-116
3290	'HSD11B1'	mRNA	3.45342	3.02044e-16
3291	'HSD11B2'	mRNA	-1.96558	0.00250817
3293	'HSD17B3'	mRNA	2.76831	4.34768e-16
33	'ACADL'	mRNA	2.74338	0.000734955
330	'BIRC3'	mRNA	4.59499	0
3310	'HSPA6'	mRNA	3.04825	3.9764e-06
3352	'HTR1D'	mRNA	-1.21239	0.0239688
3362	'HTR6'	mRNA	-1.50814	0.0307645
3363	'HTR7'	mRNA	3.44837	1.68978e-24
3371	'TNC'	mRNA	1.66149	2.87449e-133
338	'APOB'	mRNA	-1.47978	0.000344467
3383	'ICAM1'	mRNA	4.73777	0
338376	'IFNE'	mRNA	1.2786	2.10106e-05
338442	'HCAR2'	mRNA	3.015	0.00257167
3386	'ICAM4'	mRNA	11.151	1.16165e-19
339302	'CPLX4'	mRNA	4.87984	0.00499995
3397	'ID1'	mRNA	-2.71105	1.57169e-59
339883	'C3orf35'	mRNA	-1.17712	1.69836e-08
339977	'LRRC66'	mRNA	1.29476	0.0258591
340252	'ZNF680'	mRNA	1.03255	3.73383e-05
340348	'TSPAN33'	mRNA	4.64459	3.07512e-05
340359	'KLHL38'	mRNA	4.84865	2.99436e-26
340419	'RSPO2'	mRNA	-1.75648	5.43518e-06
340980	'OR52B6'	mRNA	3.45967	3.0128e-07
341208	'HEPHL1'	mRNA	1.30835	0.00229107
341346	'SMCO2'	mRNA	1.93623	9.9889e-13
343	'AQP8'	mRNA	4.73467	0.0304115
3431	'SP110'	mRNA	2.36479	3.22464e-36
3433	'IFIT2'	mRNA	5.68739	2.96464e-95
3434	'IFIT1'	mRNA	2.53439	3.50512e-26
343450	'KCNT2'	mRNA	1.21986	0.000166579
343521	'TCTEX1D4'	mRNA	1.83935	2.59112e-34
3437	'IFIT3'	mRNA	4.24139	1.37025e-91
3439	'IFNA1'	mRNA	1.90884	1.38543e-11
345274	'SLC10A6'	mRNA	2.10465	0.0099291
3455	'IFNAR2'	mRNA	2.85177	6.07642e-268
3456	'IFNB1'	mRNA	7.62699	2.2859e-08
345611	'IRGM'	mRNA	1.74574	0.000283992
345630	'FBLL1'	mRNA	1.9288	0.00034906
3460	'IFNGR2'	mRNA	2.11086	1.15032e-188
346653	'FAM71F2'	mRNA	1.27848	7.16088e-31
348174	'CLEC18A'	mRNA	2.28372	1.34382e-08
348738	'C2orf48'	mRNA	1.18638	0.026516
3491	'CYR61'	mRNA	-1.98065	9.97898e-17
349136	'WDR86'	mRNA	3.93678	6.19242e-37
353189	'SLCO4C1'	mRNA	4.64435	0.00101646
355	'FAS'	mRNA	1.59212	1.35397e-55
3552	'IL1A'	mRNA	1.75285	3.68914e-06
3553	'IL1B'	mRNA	5.28359	2.20665e-251
3556	'IL1RAP'	mRNA	1.61222	5.9073e-23
3559	'IL2RA'	mRNA	4.77306	0.0263484
3566	'IL4R'	mRNA	1.34914	2.4063e-62
3569	'IL6'	mRNA	3.99834	0
3574	'IL7'	mRNA	5.25628	0
3575	'IL7R'	mRNA	2.97232	2.31704e-57
3576	'CXCL8'	mRNA	6.48503	0
358	'AQP1'	mRNA	1.45489	0.0204605
3589	'IL11'	mRNA	2.37783	4.54673e-53
360	'AQP3'	mRNA	4.49298	0.00179924
3600	'IL15'	mRNA	1.58869	2.85304e-19
3601	'IL15RA'	mRNA	1.7016	2.22075e-25
3603	'IL16'	mRNA	1.0839	0.0137165
3620	'IDO1'	mRNA	4.85024	2.52325e-27
3621	'ING1'	mRNA	1.11984	1.82816e-07
3622	'ING2'	mRNA	-1.11008	0.00130252
3624	'INHBA'	mRNA	3.35612	1.70498e-244
3627	'CXCL10'	mRNA	10.3804	6.88842e-63
3638	'INSIG1'	mRNA	2.35527	2.32952e-271
3656	'IRAK2'	mRNA	4.50441	0
3659	'IRF1'	mRNA	4.01307	0
3660	'IRF2'	mRNA	1.97014	1.47969e-106
3665	'IRF7'	mRNA	1.7638	1.64933e-14
3669	'ISG20'	mRNA	3.60642	4.18066e-145
3671	'ISLR'	mRNA	2.65031	0.0400257
3673	'ITGA2'	mRNA	1.18533	1.31334e-80
3680	'ITGA9'	mRNA	-2.20564	2.98713e-06
3696	'ITGB8'	mRNA	2.92263	7.50557e-50
3717	'JAK2'	mRNA	1.79162	4.23038e-72
3732	'CD82'	mRNA	1.86782	6.89439e-111
3738	'KCNA3'	mRNA	3.03859	1.62666e-11
374	'AREG'	mRNA	2.17135	0.000197239
374383	'NCR3LG1'	mRNA	2.13958	2.04003e-71
374462	'PTPRQ'	mRNA	-1.17916	7.34232e-24
374655	'ZNF710'	mRNA	1.63938	7.02324e-54
374872	'PEAK3'	mRNA	-1.72191	1.89443e-06
374946	'DRAXIN'	mRNA	3.26016	0.000320834
375287	'RBM43'	mRNA	1.27476	4.50443e-24
375323	'LHFPL4'	mRNA	1.10225	0.0373271
375444	'C5orf34'	mRNA	1.39145	4.4297e-07
3755	'KCNG1'	mRNA	2.16349	7.21541e-08
3759	'KCNJ2'	mRNA	-1.16955	1.23694e-19
3772	'KCNJ15'	mRNA	6.10244	2.54645e-05
377677	'CA13'	mRNA	1.59849	1.79366e-06
3781	'KCNN2'	mRNA	-1.21487	6.0162e-10
3787	'KCNS1'	mRNA	1.68312	6.97776e-06
3800	'KIF5C'	mRNA	1.17225	1.90639e-08
3815	'KIT'	mRNA	-3.30847	3.48387e-22
3818	'KLKB1'	mRNA	2.35709	0.000155862
382	'ARF6'	mRNA	-1.12666	0.0126661
3833	'KIFC1'	mRNA	-1.17575	3.36932e-24
3872	'KRT17'	mRNA	2.28795	0.00506526
387496	'RASL11A'	mRNA	-2.39788	2.75261e-18
387640	'SKIDA1'	mRNA	1.56543	0.0346796
387700	'SLC16A12'	mRNA	3.14741	3.33555e-05
387748	'OR56B1'	mRNA	4.36761	0.0204685
387763	'C11orf96'	mRNA	3.54637	0.00847671
388	'RHOB'	mRNA	-1.51555	3.37534e-119
388323	'GLTPD2'	mRNA	1.12739	0.0485153
3885	'KRT34'	mRNA	1.7767	1.13851e-19
388524	'RPSAP58'	mRNA	-1.19631	0.00077891
388849	'CCDC188'	mRNA	-1.0315	0.00027414
388931	'MFSD2B'	mRNA	1.1453	0.04935
389432	'SAMD5'	mRNA	-1.34788	5.52584e-36
389649	'C8orf86'	mRNA	1.69572	0.00358723
389792	'IER5L'	mRNA	-1.45078	6.04227e-09
390036	'OR52K1'	mRNA	5.98485	0.000262612
390067	'OR52H1'	mRNA	2.86489	1.39011e-05
390201	'OR10V1'	mRNA	4.67963	2.08018e-08
390940	'PINLYP'	mRNA	2.59435	0.000661966
3918	'LAMC2'	mRNA	2.43509	5.00708e-17
392255	'GDF6'	mRNA	-1.20929	7.58634e-18
392617	'ELFN1'	mRNA	3.02758	3.96678e-61
3936	'LCP1'	mRNA	2.38933	0.0102624
3952	'LEP'	mRNA	4.95243	0.0033287
3976	'LIF'	mRNA	4.6336	0
3983	'ABLIM1'	mRNA	1.27735	1.85593e-29
3991	'LIPE'	mRNA	-1.1032	1.32646e-07
399474	'TMEM200B'	mRNA	-1.01079	3.60921e-08
399665	'FAM102A'	mRNA	1.23483	4.77323e-45
399671	'HEATR4'	mRNA	1.33548	0.00311782
399694	'SHC4'	mRNA	1.53505	0.023026
40	'ASIC2'	mRNA	1.80145	0.00721706
4001	'LMNB1'	mRNA	-1.11597	1.66235e-20
400499	'LOC400499'	mRNA	2.70551	5.15531e-18
4005	'LMO2'	mRNA	4.88327	1.60768e-07
400793	'C1orf226'	mRNA	-2.85279	0.00324665
400823	'FAM177B'	mRNA	2.65789	0.041878
400961	'PAIP2B'	mRNA	-1.1643	0.0492315
401024	'FSIP2'	mRNA	-1.56495	0.000925152
401027	'C2orf66'	mRNA	2.99226	6.63131e-08
401097	'C3orf80'	mRNA	1.58523	0.00912754
401474	'SAMD12'	mRNA	-1.05378	3.22991e-74
401647	'GOLGA7B'	mRNA	2.33184	0.0150925
402160	'CFAP99'	mRNA	-2.10294	0.000170467
402569	'KPNA7'	mRNA	7.70993	1.56186e-23
402665	'IGLON5'	mRNA	2.26492	0.0106745
4065	'LY75'	mRNA	2.82183	0.000833722
4066	'LYL1'	mRNA	1.07003	0.00112619
4067	'LYN'	mRNA	1.13424	6.44618e-26
4071	'TM4SF1'	mRNA	1.63545	4.16672e-111
4081	'MAB21L1'	mRNA	-3.24726	4.20888e-164
4086	'SMAD1'	mRNA	1.0909	3.27714e-16
4091	'SMAD6'	mRNA	-1.91112	2.41511e-56
4146	'MATN1'	mRNA	1.4203	0.0163892
4163	'MCC'	mRNA	1.53804	4.23401e-91
4168	'MCF2'	mRNA	3.6894	0.0297764
4189	'DNAJB9'	mRNA	1.76638	2.35278e-37
419	'ART3'	mRNA	1.28226	0.0012155
420	'ART4'	mRNA	2.21923	0.000995824
4210	'MEFV'	mRNA	4.31959	5.16619e-17
4211	'MEIS1'	mRNA	1.06612	1.24754e-66
4217	'MAP3K5'	mRNA	1.15482	4.36243e-55
4222	'MEOX1'	mRNA	3.19206	0.00539544
4223	'MEOX2'	mRNA	4.53508	0.0484029
4261	'CIITA'	mRNA	1.80619	5.25594e-24
4283	'CXCL9'	mRNA	7.945	6.17707e-09
4295	'MLN'	mRNA	3.00857	8.32929e-10
4312	'MMP1'	mRNA	1.76515	4.74445e-223
4314	'MMP3'	mRNA	2.44231	2.24444e-26
4321	'MMP12'	mRNA	4.94811	0.00321421
4322	'MMP13'	mRNA	6.23587	8.40259e-05
4352	'MPL'	mRNA	3.14743	0.00248251
4356	'MPP3'	mRNA	-1.63307	1.53518e-06
440073	'IQSEC3'	mRNA	4.71644	0.0412943
440087	'SMCO3'	mRNA	2.62192	0.000350095
440107	'PLEKHG7'	mRNA	-1.80292	0.00148048
440163	'RNASE13'	mRNA	4.48176	0.0141188
440193	'CCDC88C'	mRNA	5.73248	0.000856044
440533	'PSG8'	mRNA	-2.50063	2.9909e-29
440836	'ODF3B'	mRNA	1.15075	1.00457e-05
441024	'MTHFD2L'	mRNA	1.12253	1.47846e-07
441027	'TMEM150C'	mRNA	1.9407	0.000277913
441168	'CALHM6'	mRNA	2.71979	0.0011977
441376	'AARD'	mRNA	-1.05309	0.0427625
441459	'ANKRD18B'	mRNA	2.05073	3.382e-19
442179	'OR1F12'	mRNA	3.31773	0.0215199
443	'ASPA'	mRNA	1.60194	0.0490304
445815	'PALM2-AKAP2'	mRNA	2.69116	2.74406e-129
4487	'MSX1'	mRNA	2.84372	3.53536e-31
4493	'MT1E'	mRNA	1.23992	7.92882e-10
4501	'MT1X'	mRNA	2.13996	1.39438e-56
4502	'MT2A'	mRNA	2.58057	6.87626e-81
4544	'MTNR1B'	mRNA	5.07117	0.00997506
4598	'MVK'	mRNA	-1.22169	8.20981e-07
4599	'MX1'	mRNA	2.15455	1.78411e-61
4600	'MX2'	mRNA	2.36478	1.35158e-43
4602	'MYB'	mRNA	5.11044	1.09298e-61
4615	'MYD88'	mRNA	1.10951	3.68963e-09
4647	'MYO7A'	mRNA	3.48227	0.0165371
4648	'MYO7B'	mRNA	1.5578	1.85381e-41
4651	'MYO10'	mRNA	1.13788	2.45587e-100
4664	'NAB1'	mRNA	1.2644	6.01147e-32
467	'ATF3'	mRNA	4.72568	7.65494e-56
4703	'NEB'	mRNA	1.70265	0.000141756
4741	'NEFM'	mRNA	1.30533	0.0090542
4772	'NFATC1'	mRNA	1.10251	8.85035e-22
4773	'NFATC2'	mRNA	2.59584	1.73688e-88
4781	'NFIB'	mRNA	1.97493	4.13576e-07
4790	'NFKB1'	mRNA	2.83765	0
4791	'NFKB2'	mRNA	2.90023	0
4792	'NFKBIA'	mRNA	3.42724	8.23716e-125
4793	'NFKBIB'	mRNA	1.08348	1.57228e-16
4794	'NFKBIE'	mRNA	2.56824	5.90848e-89
4803	'NGF'	mRNA	1.45287	8.1517e-74
4804	'NGFR'	mRNA	7.73828	1.55989e-08
4807	'NHLH1'	mRNA	1.72801	0.0302941
4810	'NHS'	mRNA	1.43316	0.000170653
4814	'NINJ1'	mRNA	3.67645	0
4824	'NKX3-1'	mRNA	4.45181	0
4854	'NOTCH3'	mRNA	2.66259	2.26998e-06
4860	'PNP'	mRNA	1.20453	1.34815e-13
4862	'NPAS2'	mRNA	1.58899	2.566e-86
4884	'NPTX1'	mRNA	3.31257	7.40547e-26
4891	'SLC11A2'	mRNA	1.18706	3.8744e-52
490	'ATP2B1'	mRNA	1.41047	1.43574e-157
491	'ATP2B2'	mRNA	1.42913	3.63805e-07
4929	'NR4A2'	mRNA	4.46021	6.7401e-87
4938	'OAS1'	mRNA	2.7694	1.74577e-23
493861	'EID3'	mRNA	-1.82097	1.34512e-19
4939	'OAS2'	mRNA	2.20889	8.53702e-33
4940	'OAS3'	mRNA	1.571	5.22078e-18
497190	'CLEC18B'	mRNA	2.71586	6.91792e-05
4999	'ORC2'	mRNA	-1.04373	2.51746e-13
5027	'P2RX7'	mRNA	2.20221	1.92248e-38
5046	'PCSK6'	mRNA	1.9063	4.26499e-12
50486	'G0S2'	mRNA	5.76868	0.000125608
50515	'CHST11'	mRNA	2.24698	3.25305e-09
5054	'SERPINE1'	mRNA	2.63122	0
5055	'SERPINB2'	mRNA	1.81918	1.41887e-287
50613	'UBQLN3'	mRNA	4.27952	2.56466e-05
5077	'PAX3'	mRNA	1.09658	4.75718e-21
5079	'PAX5'	mRNA	6.1055	4.94077e-07
50831	'TAS2R3'	mRNA	2.07066	5.75574e-05
50832	'TAS2R4'	mRNA	2.19449	4.35311e-05
50863	'NTM'	mRNA	1.79491	4.64979e-61
5097	'PCDH1'	mRNA	2.1139	0.000621893
51043	'ZBTB7B'	mRNA	-1.08978	3.49267e-17
51056	'LAP3'	mRNA	1.38841	1.2321e-11
51066	'SSUH2'	mRNA	2.14483	7.08644e-08
51090	'PLLP'	mRNA	3.2812	0.0265969
51110	'LACTB2'	mRNA	-1.19565	5.88995e-09
51129	'ANGPTL4'	mRNA	7.63889	1.95265e-08
51131	'PHF11'	mRNA	1.0013	5.9087e-12
51151	'SLC45A2'	mRNA	2.58959	0.017231
51156	'SERPINA10'	mRNA	1.60779	7.82173e-06
51161	'C3orf18'	mRNA	-1.03392	5.18437e-14
51191	'HERC5'	mRNA	2.69518	1.11341e-27
51225	'ABI3'	mRNA	3.21413	2.19908e-05
51274	'KLF3'	mRNA	1.0348	3.02562e-22
5128	'CDK17'	mRNA	1.33153	1.68834e-53
51284	'TLR7'	mRNA	1.95046	0.0064745
51296	'SLC15A3'	mRNA	1.91525	1.72603e-23
51312	'SLC25A37'	mRNA	1.44147	1.99987e-70
51339	'DACT1'	mRNA	2.40396	5.98651e-05
51351	'ZNF117'	mRNA	-1.19253	1.22275e-06
51365	'PLA1A'	mRNA	5.57063	0.00170575
51378	'ANGPT4'	mRNA	3.56896	0.010553
51427	'ZNF107'	mRNA	1.49092	5.066e-25
5144	'PDE4D'	mRNA	1.18463	4.50997e-07
51458	'RHCG'	mRNA	2.71677	0.00835676
51471	'NAT8B'	mRNA	4.57868	0.040363
51513	'ETV7'	mRNA	2.8462	5.78696e-23
51555	'PEX5L'	mRNA	2.16247	6.79641e-15
51561	'IL23A'	mRNA	1.97439	4.85652e-07
5157	'PDGFRL'	mRNA	3.074	2.55996e-20
51621	'KLF13'	mRNA	1.05319	4.48274e-70
51655	'RASD1'	mRNA	2.10539	1.03127e-07
51703	'ACSL5'	mRNA	2.04101	0.00296973
51710	'ZNF44'	mRNA	1.29137	1.50572e-30
51733	'UPB1'	mRNA	2.81288	0.00140217
51738	'GHRL'	mRNA	1.35635	0.000194409
5174	'PDZK1'	mRNA	1.16514	0.00471226
51760	'SYT17'	mRNA	2.65722	0.0110567
51778	'MYOZ2'	mRNA	2.39254	3.03955e-11
51807	'TUBA8'	mRNA	1.38037	4.3767e-30
5210	'PFKFB4'	mRNA	1.56986	5.51128e-22
5265	'SERPINA1'	mRNA	3.14228	0.037562
5271	'SERPINB8'	mRNA	1.28682	2.037e-62
5277	'PIGA'	mRNA	1.56212	3.22734e-17
5287	'PIK3C2B'	mRNA	-1.40649	7.24854e-18
5293	'PIK3CD'	mRNA	1.0308	2.66399e-40
5321	'PLA2G4A'	mRNA	1.35224	5.59535e-23
5324	'PLAG1'	mRNA	-1.11645	4.06275e-12
5328	'PLAU'	mRNA	1.61072	3.94701e-154
5329	'PLAUR'	mRNA	1.55405	5.45522e-88
5359	'PLSCR1'	mRNA	1.08019	4.97232e-21
53630	'BCO1'	mRNA	4.48328	0.0151792
5366	'PMAIP1'	mRNA	4.78104	0
5371	'PML'	mRNA	1.86781	1.82692e-114
53831	'GPR84'	mRNA	4.73376	3.0867e-06
53947	'A4GALT'	mRNA	1.3928	1.61257e-34
5396	'PRRX1'	mRNA	1.20518	3.01229e-131
54020	'SLC37A1'	mRNA	1.04291	0.000189098
54148	'MRPL39'	mRNA	1.6732	3.77778e-30
54149	'C21orf91'	mRNA	1.86678	2.16503e-26
541565	'C8orf58'	mRNA	-1.00229	2.84795e-06
54206	'ERRFI1'	mRNA	1.37691	8.85079e-16
54328	'GPR173'	mRNA	-1.19025	2.15243e-12
54331	'GNG2'	mRNA	1.01307	1.60119e-05
54407	'SLC38A2'	mRNA	-1.26084	2.33143e-115
54429	'TAS2R5'	mRNA	1.85117	0.00821805
54436	'SH3TC1'	mRNA	3.85359	7.26971e-21
54463	'RETREG1'	mRNA	1.93734	1.67603e-22
54477	'PLEKHA5'	mRNA	-1.24369	4.00498e-44
54494	'C11orf71'	mRNA	1.7687	1.37979e-08
54498	'SMOX'	mRNA	3.91727	3.75329e-244
54502	'RBM47'	mRNA	3.30398	6.70553e-69
5452	'POU2F2'	mRNA	2.90946	0
54538	'ROBO4'	mRNA	2.4628	1.35663e-20
54541	'DDIT4'	mRNA	1.38995	0.00373055
54567	'DLL4'	mRNA	2.94528	1.96091e-05
54625	'PARP14'	mRNA	1.99681	9.47868e-52
54726	'OTUD4'	mRNA	1.77413	1.18575e-130
54739	'XAF1'	mRNA	1.82486	6.5928e-24
54777	'CFAP46'	mRNA	2.35082	2.42166e-10
54809	'SAMD9'	mRNA	1.60337	5.19582e-80
54847	'SIDT1'	mRNA	3.50357	0.0447757
54858	'PGPEP1'	mRNA	-1.24928	7.62068e-28
54880	'BCOR'	mRNA	1.64074	4.15743e-132
54887	'UHRF1BP1'	mRNA	1.18639	2.52818e-39
54891	'INO80D'	mRNA	1.19859	6.73636e-62
54897	'CASZ1'	mRNA	1.28851	0.0221133
54947	'LPCAT2'	mRNA	1.19372	5.28177e-06
54972	'TMEM132A'	mRNA	1.29573	3.36697e-32
55008	'HERC6'	mRNA	1.75055	1.01825e-08
55039	'TRMT12'	mRNA	-1.12081	6.59665e-05
55064	'SPATA6L'	mRNA	1.3093	0.000215323
5507	'PPP1R3C'	mRNA	-1.9467	1.61169e-61
55080	'TAPBPL'	mRNA	1.04775	1.72386e-16
55092	'TMEM51'	mRNA	1.03317	4.13576e-07
55120	'FANCL'	mRNA	-1.0129	2.23401e-05
55130	'ARMC4'	mRNA	-1.26319	0.000176447
55137	'FIGN'	mRNA	-1.59453	1.58346e-33
5514	'PPP1R10'	mRNA	1.06901	3.43768e-58
55143	'CDCA8'	mRNA	-1.02404	3.1045e-15
55214	'P3H2'	mRNA	2.27968	3.98438e-52
55231	'CCDC87'	mRNA	1.23965	0.00223745
55268	'ECHDC2'	mRNA	-1.06482	1.92351e-19
55281	'TMEM140'	mRNA	1.22319	7.12485e-05
552889	'ATXN7L3B'	mRNA	-1.09392	6.5242e-27
55304	'SPTLC3'	mRNA	-1.23582	6.93909e-06
5533	'PPP3CC'	mRNA	1.51623	1.99135e-52
55355	'HJURP'	mRNA	-1.1001	2.10709e-17
55357	'TBC1D2'	mRNA	-1.18395	1.4389e-43
5540	'NPY4R'	mRNA	-2.25083	3.15467e-07
554251	'FBXO48'	mRNA	1.15351	0.00244294
554313	'HIST2H4B'	mRNA	-1.11276	2.02633e-11
55466	'DNAJA4'	mRNA	1.71322	0.0356123
55509	'BATF3'	mRNA	2.69099	2.56653e-21
55510	'DDX43'	mRNA	4.11868	0.0367438
55515	'ASIC4'	mRNA	1.70749	0.00585808
5552	'SRGN'	mRNA	1.80492	2.31144e-07
55521	'TRIM36'	mRNA	4.59155	6.18531e-39
55552	'ZNF823'	mRNA	1.05507	4.24894e-06
55553	'SOX6'	mRNA	-1.21645	8.64276e-22
5557	'PRIM1'	mRNA	-1.20322	0.000124738
55589	'BMP2K'	mRNA	-1.33177	5.0552e-117
55601	'DDX60'	mRNA	2.15531	3.17682e-41
55603	'TENT5A'	mRNA	2.31985	1.78479e-240
55616	'ASAP3'	mRNA	-1.18984	2.28537e-14
55619	'DOCK10'	mRNA	1.26854	3.09214e-89
55636	'CHD7'	mRNA	3.32793	0.0215199
55640	'FLVCR2'	mRNA	1.60317	9.93971e-08
55647	'RAB20'	mRNA	1.44178	0.009516
55691	'FRMD4A'	mRNA	1.72045	7.31391e-210
55765	'INAVA'	mRNA	2.69499	1.67586e-06
55777	'MBD5'	mRNA	-1.0273	2.49612e-19
55779	'CFAP44'	mRNA	-1.07628	1.14135e-07
55790	'CSGALNACT1'	mRNA	2.20239	2.47893e-23
55793	'MINDY1'	mRNA	-1.1358	7.14171e-08
55800	'SCN3B'	mRNA	2.01298	0.000155298
55802	'DCP1A'	mRNA	1.05366	1.15685e-34
55803	'ADAP2'	mRNA	1.23223	0.008285
55809	'TRERF1'	mRNA	-1.11835	6.48859e-37
55811	'ADCY10'	mRNA	1.4608	6.82012e-05
5583	'PRKCH'	mRNA	2.00497	0.00072814
55840	'EAF2'	mRNA	1.47014	0.0144909
55930	'MYO5C'	mRNA	2.49881	0.0204202
56	'ACRV1'	mRNA	1.06245	0.00437941
56033	'BARX1'	mRNA	4.57868	0.040363
5606	'MAP2K3'	mRNA	1.77854	1.18304e-195
5608	'MAP2K6'	mRNA	-1.09647	1.26494e-05
5618	'PRLR'	mRNA	3.30929	3.96568e-13
56243	'KIAA1217'	mRNA	2.51501	1.2008e-247
56256	'SERTAD4'	mRNA	-1.1105	2.69243e-09
5629	'PROX1'	mRNA	4.41278	7.53575e-06
5644	'PRSS1'	mRNA	-3.95723	0.0223188
56479	'KCNQ5'	mRNA	1.21366	2.66388e-18
56548	'CHST7'	mRNA	1.35361	1.71259e-07
56605	'ERO1B'	mRNA	1.29684	0.000131474
5662	'PSD'	mRNA	2.56989	1.27738e-07
56624	'ASAH2'	mRNA	1.216	0.0092171
56673	'C11orf16'	mRNA	1.71565	0.000240454
5675	'PSG6'	mRNA	-2.34254	0.0353893
5676	'PSG7'	mRNA	-3.84456	0.00607303
56776	'FMN2'	mRNA	-1.49941	2.89846e-139
5678	'PSG9'	mRNA	-1.16827	4.16622e-10
56829	'ZC3HAV1'	mRNA	3.60114	0
56833	'SLAMF8'	mRNA	3.22998	2.24681e-09
56892	'TCIM'	mRNA	2.01282	7.05576e-09
56911	'MAP3K7CL'	mRNA	1.05321	0.0223188
56938	'ARNTL2'	mRNA	1.03389	8.9917e-32
56956	'LHX9'	mRNA	-1.05717	5.23602e-09
57007	'ACKR3'	mRNA	1.78132	3.86315e-09
57047	'PLSCR2'	mRNA	3.84338	1.60502e-40
57089	'ENTPD7'	mRNA	1.70727	7.17956e-97
57091	'CASS4'	mRNA	3.35796	5.23719e-10
571	'BACH1'	mRNA	1.24764	4.3787e-119
57162	'PELI1'	mRNA	2.42063	5.32632e-28
57168	'ASPHD2'	mRNA	1.25698	3.48025e-06
57169	'ZNFX1'	mRNA	1.81855	8.47918e-44
57171	'DOLPP1'	mRNA	-1.39602	2.12149e-11
57194	'ATP10A'	mRNA	1.11697	4.72614e-27
57228	'SMAGP'	mRNA	1.14831	1.32349e-10
57232	'ZNF630'	mRNA	-1.78199	0.00199021
5727	'PTCH1'	mRNA	-1.22044	1.577e-16
5734	'PTGER4'	mRNA	1.56881	3.46888e-10
5739	'PTGIR'	mRNA	1.06567	8.68584e-15
5743	'PTGS2'	mRNA	3.96284	0
5744	'PTHLH'	mRNA	2.24161	0.0129169
57447	'NDRG2'	mRNA	3.02233	2.04806e-30
57449	'PLEKHG5'	mRNA	-1.24861	6.12968e-05
57452	'GALNT16'	mRNA	1.21096	0.0232126
57514	'ARHGAP31'	mRNA	2.22772	6.17879e-294
57520	'HECW2'	mRNA	1.18107	4.30797e-59
57528	'KCTD16'	mRNA	-2.25394	1.55923e-108
57537	'SORCS2'	mRNA	2.80338	1.58205e-21
57538	'ALPK3'	mRNA	2.47809	6.59766e-10
57552	'NCEH1'	mRNA	1.16995	3.58192e-52
57556	'SEMA6A'	mRNA	-1.09715	2.75255e-29
57561	'ARRDC3'	mRNA	2.92031	5.60339e-298
57568	'SIPA1L2'	mRNA	-1.82389	3.76465e-47
57578	'UNC79'	mRNA	2.13938	3.41978e-05
57580	'PREX1'	mRNA	1.16295	0.000119686
57595	'PDZD4'	mRNA	1.21327	0.0387968
57597	'BAHCC1'	mRNA	1.11371	7.44665e-57
57604	'TRMT9B'	mRNA	-1.16366	3.81711e-17
57616	'TSHZ3'	mRNA	1.09372	3.31955e-26
57643	'ZSWIM5'	mRNA	1.18373	5.86205e-40
57657	'HCN3'	mRNA	-1.15863	3.55747e-07
57659	'ZBTB4'	mRNA	-1.00759	8.96892e-62
57664	'PLEKHA4'	mRNA	2.13117	1.96649e-78
57673	'BEND3'	mRNA	1.77698	1.87612e-22
57684	'ZBTB26'	mRNA	-1.07877	0.000315358
57692	'MAGEE1'	mRNA	-1.46891	1.20625e-06
57701	'NCKAP5L'	mRNA	-1.0647	4.63119e-26
57718	'PPP4R4'	mRNA	1.50697	4.41598e-21
57732	'ZFYVE28'	mRNA	-1.58654	2.74518e-50
57758	'SCUBE2'	mRNA	3.04752	5.75927e-14
5778	'PTPN7'	mRNA	1.59895	0.0377343
578	'BAK1'	mRNA	1.12013	5.98492e-18
57801	'HES4'	mRNA	1.46684	1.50356e-16
5782	'PTPN12'	mRNA	1.05087	1.97445e-50
5806	'PTX3'	mRNA	1.69273	5.29129e-39
58191	'CXCL16'	mRNA	2.11924	1.73333e-07
58472	'SQOR'	mRNA	1.25538	6.22557e-78
58494	'JAM2'	mRNA	2.68363	1.47148e-22
58499	'ZNF462'	mRNA	1.76829	1.87477e-89
58504	'ARHGAP22'	mRNA	1.25158	3.01096e-56
5863	'RGL2'	mRNA	1.75101	5.04067e-66
58985	'IL22RA1'	mRNA	1.62632	8.47951e-06
5918	'RARRES1'	mRNA	2.05209	3.58305e-15
5920	'RARRES3'	mRNA	1.45572	1.45347e-05
59269	'HIVEP3'	mRNA	3.24926	0
59274	'TLNRD1'	mRNA	1.43419	8.38301e-29
594855	'CPLX3'	mRNA	4.78004	0.024311
5966	'REL'	mRNA	1.82437	1.54131e-32
597	'BCL2A1'	mRNA	9.08897	9.89727e-13
5970	'RELA'	mRNA	1.13839	1.91533e-42
5971	'RELB'	mRNA	3.00487	2.99693e-193
5980	'REV3L'	mRNA	-1.06246	1.95287e-87
5998	'RGS3'	mRNA	2.36705	9.51045e-62
6004	'RGS16'	mRNA	5.11945	0.000214895
6007	'RHD'	mRNA	2.05487	5.56156e-05
6013	'RLN1'	mRNA	4.13909	0.0072251
60489	'APOBEC3G'	mRNA	2.00991	2.77545e-42
6098	'ROS1'	mRNA	3.78848	1.98344e-05
6101	'RP1'	mRNA	3.71891	0.000241376
613227	'HIGD1C'	mRNA	1.9623	8.31282e-19
619373	'MBOAT4'	mRNA	1.98222	0.0304704
623	'BDKRB1'	mRNA	2.3572	9.27023e-84
6236	'RRAD'	mRNA	3.40924	1.20917e-32
624	'BDKRB2'	mRNA	1.92588	2.94963e-224
6247	'RS1'	mRNA	4.63618	0.011254
627	'BDNF'	mRNA	-2.46453	4.37469e-235
6274	'S100A3'	mRNA	1.14172	2.28912e-06
629	'CFB'	mRNA	1.07419	1.75386e-19
6297	'SALL2'	mRNA	-1.7496	0.0276144
6299	'SALL1'	mRNA	1.07569	9.50876e-12
6303	'SAT1'	mRNA	3.28074	3.25551e-167
6324	'SCN1B'	mRNA	1.1469	5.98651e-05
6328	'SCN3A'	mRNA	1.86221	0.00200375
634	'CEACAM1'	mRNA	1.11303	0.00313968
6346	'CCL1'	mRNA	9.03987	1.63281e-12
6347	'CCL2'	mRNA	3.46898	7.93885e-168
6348	'CCL3'	mRNA	9.82733	5.18236e-15
6349	'CCL3L1'	mRNA	5.68469	0.00111409
635	'BHMT'	mRNA	1.49192	0.0123017
6351	'CCL4'	mRNA	7.89002	6.01378e-09
6352	'CCL5'	mRNA	5.60495	6.43704e-55
6354	'CCL7'	mRNA	6.222	9.15149e-21
6355	'CCL8'	mRNA	6.25017	9.53211e-07
6356	'CCL11'	mRNA	4.82388	0.0054556
6364	'CCL20'	mRNA	8.77325	3.28968e-91
637	'BID'	mRNA	1.06593	1.7799e-19
6372	'CXCL6'	mRNA	3.46427	3.96541e-17
6373	'CXCL11'	mRNA	10.8607	1.58953e-15
6376	'CX3CL1'	mRNA	6.85631	2.79739e-06
6385	'SDC4'	mRNA	2.38042	0
63898	'SH2D4A'	mRNA	-1.17501	1.18563e-25
639	'PRDM1'	mRNA	1.36998	2.66399e-40
63926	'ANKEF1'	mRNA	-1.28713	0.035999
63943	'FKBPL'	mRNA	-1.54531	8.75293e-05
63982	'ANO3'	mRNA	-1.61495	1.00479e-33
64005	'MYO1G'	mRNA	3.102	2.65365e-05
6401	'SELE'	mRNA	5.92331	0.000323892
64072	'CDH23'	mRNA	-2.5144	4.03233e-24
64108	'RTP4'	mRNA	2.90703	1.68175e-12
64116	'SLC39A8'	mRNA	1.18464	2.33789e-35
64135	'IFIH1'	mRNA	2.60889	3.72987e-49
6425	'SFRP5'	mRNA	2.46568	0.00174021
642515	'PRRT1B'	mRNA	2.03853	1.17216e-06
643	'CXCR5'	mRNA	1.23803	0.00177202
643008	'SMIM5'	mRNA	1.07006	3.92325e-06
64332	'NFKBIZ'	mRNA	3.0992	0
643338	'C15orf62'	mRNA	-1.02158	0.00120991
643677	'CCDC168'	mRNA	1.90948	0.0132314
64386	'MMP25'	mRNA	1.86827	5.92063e-09
644096	'SDHAF1'	mRNA	-1.36479	0.00157387
64410	'KLHL25'	mRNA	1.04503	3.52595e-05
645191	'LINGO3'	mRNA	-3.4341	3.30271e-07
6461	'SHB'	mRNA	1.23482	1.64888e-55
64651	'CSRNP1'	mRNA	1.2644	2.92937e-23
646962	'HRCT1'	mRNA	-1.96798	0.000362866
647174	'SERPINE3'	mRNA	2.24779	5.26418e-46
6473	'SHOX'	mRNA	1.51855	0.000164812
64761	'PARP12'	mRNA	1.91673	5.71566e-64
64798	'DEPTOR'	mRNA	-1.12295	0.000204697
6480	'ST6GAL1'	mRNA	1.29987	0.0267541
6492	'SIM1'	mRNA	-1.57441	4.95678e-54
650	'BMP2'	mRNA	2.76844	1.74117e-05
6507	'SLC1A3'	mRNA	3.22421	9.94642e-09
6512	'SLC1A7'	mRNA	-1.95955	2.92465e-06
6513	'SLC2A1'	mRNA	1.30968	8.93711e-125
65249	'ZSWIM4'	mRNA	1.30182	1.53238e-33
65266	'WNK4'	mRNA	2.43537	5.12965e-12
65267	'WNK3'	mRNA	1.70318	1.25904e-08
6532	'SLC6A4'	mRNA	1.47672	0.012429
653308	'ASAH2B'	mRNA	1.26675	7.3394e-08
653641	'GOLGA6C'	mRNA	5.97654	2.26641e-06
6539	'SLC6A12'	mRNA	4.90205	0.0183026
654	'BMP6'	mRNA	1.5682	0.0182408
6540	'SLC6A13'	mRNA	4.61186	3.02598e-06
6541	'SLC7A1'	mRNA	1.2127	2.27599e-125
6542	'SLC7A2'	mRNA	5.68389	2.77781e-105
6543	'SLC8A2'	mRNA	3.27178	2.47968e-05
6563	'SLC14A1'	mRNA	1.48662	0.0440623
66037	'BOLL'	mRNA	5.19794	0.00647064
6611	'SMS'	mRNA	1.06816	1.96104e-35
6648	'SOD2'	mRNA	3.94577	0
6659	'SOX4'	mRNA	1.42055	9.90811e-12
6660	'SOX5'	mRNA	3.24265	0.0314313
6662	'SOX9'	mRNA	1.97279	9.26777e-14
6666	'SOX12'	mRNA	-1.44875	2.29876e-35
6675	'UAP1'	mRNA	1.15955	1.63953e-44
6688	'SPI1'	mRNA	1.87014	0.0382772
6708	'SPTA1'	mRNA	5.24642	0.00110505
6737	'TRIM21'	mRNA	1.86442	6.9007e-74
6751	'SSTR1'	mRNA	-2.22249	3.83639e-102
6752	'SSTR2'	mRNA	1.85636	0.000513038
6775	'STAT4'	mRNA	1.41792	5.43208e-09
6776	'STAT5A'	mRNA	4.24508	2.23512e-45
6781	'STC1'	mRNA	2.66849	4.14635e-177
6790	'AURKA'	mRNA	-1.0197	1.81141e-14
6818	'SULT1A3'	mRNA	-8.29642	1.72201e-10
684	'BST2'	mRNA	1.14108	1.78172e-05
6843	'VAMP1'	mRNA	1.22061	2.88021e-13
6853	'SYN1'	mRNA	2.51007	0.0382263
6875	'TAF4B'	mRNA	1.01435	5.68152e-06
688	'KLF5'	mRNA	1.43189	9.29108e-25
6890	'TAP1'	mRNA	1.75643	6.41606e-82
6891	'TAP2'	mRNA	1.20216	3.81616e-34
6900	'CNTN2'	mRNA	1.26175	0.00973096
6903	'TBCC'	mRNA	-1.07602	4.26426e-08
6909	'TBX2'	mRNA	1.95991	5.53551e-46
6916	'TBXAS1'	mRNA	1.85977	0.0074417
6938	'TCF12'	mRNA	-1.07641	9.02921e-68
701	'BUB1B'	mRNA	-1.31441	6.4064e-22
7015	'TERT'	mRNA	1.03499	1.48064e-64
7039	'TGFA'	mRNA	4.78744	0.0254482
7043	'TGFB3'	mRNA	2.1726	6.35422e-06
7050	'TGIF1'	mRNA	1.23095	4.53115e-51
7068	'THRB'	mRNA	-1.13549	6.79249e-17
7069	'THRSP'	mRNA	2.79805	0.04203
7075	'TIE1'	mRNA	1.4801	0.0413859
7087	'ICAM5'	mRNA	1.56711	9.13087e-39
7090	'TLE3'	mRNA	2.01072	4.88424e-94
7098	'TLR3'	mRNA	1.93074	4.14938e-12
7127	'TNFAIP2'	mRNA	4.91755	0
7128	'TNFAIP3'	mRNA	5.71422	0
7130	'TNFAIP6'	mRNA	6.98526	3.6244e-141
7133	'TNFRSF1B'	mRNA	2.91934	2.55883e-113
7148	'TNXB'	mRNA	-1.01611	2.33471e-18
7159	'TP53BP2'	mRNA	1.16964	1.26373e-50
7161	'TP73'	mRNA	1.99195	0.0251942
717	'C2'	mRNA	2.0761	2.06984e-05
7185	'TRAF1'	mRNA	6.42518	0
7186	'TRAF2'	mRNA	1.10806	1.27997e-13
719	'C3AR1'	mRNA	2.05495	0.000716335
7201	'TRHR'	mRNA	4.48719	1.45789e-11
7222	'TRPC3'	mRNA	1.22288	1.42927e-07
723961	'INS-IGF2'	mRNA	-4.11564	0.0486465
7253	'TSHR'	mRNA	1.67949	0.0160589
7262	'PHLDA2'	mRNA	1.53611	3.25654e-31
727	'C5'	mRNA	1.13403	2.7546e-21
727684	'C1orf195'	mRNA	2.30427	4.5854e-06
727866	'FAM156B'	mRNA	-1.25646	1.5928e-23
728	'C5AR1'	mRNA	2.09253	1.47164e-10
728568	'C12orf73'	mRNA	1.0244	1.47596e-05
728586	'CCDC192'	mRNA	1.51705	0.0189248
7286	'TUFT1'	mRNA	-1.67997	2.20157e-24
728833	'FAM72D'	mRNA	1.28504	1.32086e-05
728929	'ELOA3B'	mRNA	1.04529	0.04935
729	'C6'	mRNA	-4.48384	0.0145386
7291	'TWIST1'	mRNA	-1.30171	9.32012e-58
729359	'PLIN4'	mRNA	-1.06706	2.12574e-05
729533	'FAM72A'	mRNA	1.12991	2.77611e-06
729857	'RGPD2'	mRNA	1.10507	3.6774e-10
730249	'ACOD1'	mRNA	6.33821	1.31432e-05
730755	'KRTAP2-3'	mRNA	1.33495	2.27174e-06
731220	'RFX8'	mRNA	2.18839	3.26231e-53
7318	'UBA7'	mRNA	1.03821	4.48264e-20
733	'C8G'	mRNA	2.53655	0.0102032
734	'OSGIN2'	mRNA	2.29165	6.67783e-69
7350	'UCP1'	mRNA	2.07006	7.35642e-05
7352	'UCP3'	mRNA	1.21272	0.00559659
7357	'UGCG'	mRNA	-1.24431	5.95175e-69
7378	'UPP1'	mRNA	1.15225	1.59141e-17
7403	'KDM6A'	mRNA	1.18556	1.42781e-32
7412	'VCAM1'	mRNA	7.35257	1.32004e-07
7424	'VEGFC'	mRNA	1.12599	1.48903e-58
745	'MYRF'	mRNA	1.53132	0.000514185
7453	'WARS'	mRNA	2.10613	5.0873e-25
7461	'CLIP2'	mRNA	1.23281	1.02656e-65
7462	'LAT2'	mRNA	1.15718	0.0304109
7465	'WEE1'	mRNA	-1.94515	1.46443e-53
7482	'WNT2B'	mRNA	1.13008	0.000279484
7483	'WNT9A'	mRNA	-2.63493	2.53873e-14
7494	'XBP1'	mRNA	1.11073	2.66797e-37
7498	'XDH'	mRNA	1.49005	0.00530495
752014	'CEMP1'	mRNA	-1.58476	0.00218698
7570	'ZNF22'	mRNA	-1.42393	4.47183e-14
7582	'ZNF33B'	mRNA	-1.48622	4.56357e-10
7697	'ZNF138'	mRNA	1.50734	4.52261e-11
7704	'ZBTB16'	mRNA	4.71652	0.000625538
7706	'TRIM25'	mRNA	1.63324	8.53981e-133
7726	'TRIM26'	mRNA	1.22787	2.07295e-52
7764	'ZNF217'	mRNA	1.05942	3.84564e-74
7786	'MAP3K12'	mRNA	-1.18062	3.58529e-35
7849	'PAX8'	mRNA	1.43666	2.08873e-11
7850	'IL1R2'	mRNA	8.18844	1.14105e-09
78996	'CYREN'	mRNA	1.00603	3.47147e-41
79025	'FNDC11'	mRNA	2.56141	2.3435e-13
79132	'DHX58'	mRNA	1.68351	1.38416e-28
79142	'PHF23'	mRNA	-1.10617	3.69608e-18
793	'CALB1'	mRNA	2.67742	0.000907027
7932	'OR2H2'	mRNA	1.68112	0.00358311
79365	'BHLHE41'	mRNA	3.82668	1.18462e-11
79446	'WDR25'	mRNA	1.51881	1.62948e-21
79574	'EPS8L3'	mRNA	3.88437	0.0150973
79627	'OGFRL1'	mRNA	1.72311	2.47592e-133
79628	'SH3TC2'	mRNA	-1.95655	1.43277e-31
79633	'FAT4'	mRNA	-1.05029	1.93068e-99
79649	'MAP7D3'	mRNA	-1.21158	4.61415e-23
79651	'RHBDF2'	mRNA	1.91197	9.06627e-86
79669	'C3orf52'	mRNA	1.88126	1.15963e-32
79680	'RTL10'	mRNA	-2.02691	7.22921e-90
79722	'ANKRD55'	mRNA	2.9118	2.90563e-08
79748	'LMAN1L'	mRNA	3.99082	0.0101145
79754	'ASB13'	mRNA	-1.13253	2.05526e-08
79772	'MCTP1'	mRNA	3.36758	1.41059e-17
7980	'TFPI2'	mRNA	3.76946	1.66048e-94
79805	'VASH2'	mRNA	1.93202	0.00041441
79817	'MOB3B'	mRNA	3.59846	0.0384827
79822	'ARHGAP28'	mRNA	1.15903	0.0424535
79842	'ZBTB3'	mRNA	-1.02038	0.000164436
79845	'RNF122'	mRNA	1.35877	0.000586571
79896	'THNSL1'	mRNA	1.13992	1.80748e-09
79899	'PRR5L'	mRNA	-1.32892	2.37505e-12
79931	'TNIP3'	mRNA	5.38906	6.57772e-10
79955	'PDZD7'	mRNA	-1.0048	0.00963127
79960	'JADE1'	mRNA	-1.2882	1.00822e-23
79973	'ZNF442'	mRNA	2.497	5.2813e-22
79974	'CPED1'	mRNA	1.00505	1.84146e-23
79993	'ELOVL7'	mRNA	5.1802	2.12336e-70
8000	'PSCA'	mRNA	-2.28045	1.50571e-16
80000	'GREB1L'	mRNA	-1.05192	2.31917e-15
80034	'CSRNP3'	mRNA	-1.36385	0.0122612
80036	'TRPM3'	mRNA	1.86703	5.64244e-06
80063	'ATF7IP2'	mRNA	2.94554	2.21197e-28
80108	'ZFP2'	mRNA	2.6892	0.000423043
80119	'PIF1'	mRNA	-1.02212	0.0165816
80128	'TRIM46'	mRNA	-1.34991	2.08605e-15
8013	'NR4A3'	mRNA	4.52176	0
80149	'ZC3H12A'	mRNA	3.98426	4.60437e-275
80176	'SPSB1'	mRNA	1.77901	7.2814e-55
80217	'CFAP43'	mRNA	1.46118	0.00021561
80243	'PREX2'	mRNA	-1.04209	0.0235444
80312	'TET1'	mRNA	-1.44004	2.22131e-13
80332	'ADAM33'	mRNA	-1.15501	3.57581e-88
80333	'KCNIP4'	mRNA	1.4162	0.00772853
80339	'PNPLA3'	mRNA	-1.5863	3.15621e-10
80342	'TRAF3IP3'	mRNA	4.01634	0.000120477
80380	'PDCD1LG2'	mRNA	1.3086	1.24398e-43
8045	'RASSF7'	mRNA	-1.35867	6.65053e-06
80757	'TMEM121'	mRNA	-1.17493	0.00638052
80774	'LIMD2'	mRNA	1.12659	0.000115513
80820	'EEPD1'	mRNA	-1.54077	2.82014e-07
80830	'APOL6'	mRNA	1.75233	3.81369e-18
80831	'APOL5'	mRNA	2.29154	0.00321874
80833	'APOL3'	mRNA	1.82771	2.17746e-22
80853	'KDM7A'	mRNA	2.86137	1.14828e-60
80864	'EGFL8'	mRNA	-1.08943	0.0235432
81027	'TUBB1'	mRNA	1.0711	0.0183618
8111	'GPR68'	mRNA	2.57901	5.61791e-69
81558	'FAM117A'	mRNA	1.51401	4.63471e-11
81566	'CSRNP2'	mRNA	1.36082	1.38018e-53
816	'CAMK2B'	mRNA	5.3418	0.00384355
81610	'FAM83D'	mRNA	-1.24884	2.19098e-11
8165	'AKAP1'	mRNA	-1.05078	2.83511e-10
81704	'DOCK8'	mRNA	-1.32618	1.97758e-06
81788	'NUAK2'	mRNA	2.17344	4.89949e-73
81796	'SLCO5A1'	mRNA	1.76772	2.38058e-07
818	'CAMK2G'	mRNA	-1.08346	4.07001e-25
81844	'TRIM56'	mRNA	1.35224	1.30575e-52
81848	'SPRY4'	mRNA	1.99776	7.27447e-95
81894	'SLC25A28'	mRNA	1.15438	3.48452e-46
81930	'KIF18A'	mRNA	-1.54612	2.58041e-24
8200	'GDF5'	mRNA	-2.60653	1.47389e-24
8224	'SYN3'	mRNA	-1.03082	2.85674e-09
8266	'UBL4A'	mRNA	-1.07716	6.92397e-15
8294	'HIST1H4I'	mRNA	-2.26895	6.05076e-09
8325	'FZD8'	mRNA	5.74087	5.14106e-09
8329	'HIST1H2AI'	mRNA	-1.51329	5.54196e-19
8330	'HIST1H2AK'	mRNA	-1.32927	1.0788e-10
8331	'HIST1H2AJ'	mRNA	-1.4331	5.49406e-23
8332	'HIST1H2AL'	mRNA	-1.57743	5.63235e-29
8335	'HIST1H2AB'	mRNA	-1.87677	5.2809e-24
8336	'HIST1H2AM'	mRNA	-1.27348	6.35028e-25
8338	'HIST2H2AC'	mRNA	-1.29637	8.5501e-20
8339	'HIST1H2BG'	mRNA	-1.22539	3.33671e-14
8340	'HIST1H2BL'	mRNA	-1.73734	2.0892e-15
8342	'HIST1H2BM'	mRNA	-1.7838	2.51642e-18
8343	'HIST1H2BF'	mRNA	-1.43328	4.31836e-24
8344	'HIST1H2BE'	mRNA	-1.01544	7.6775e-07
8345	'HIST1H2BH'	mRNA	-1.57446	1.07128e-25
8346	'HIST1H2BI'	mRNA	-1.04459	1.46959e-09
83463	'MXD3'	mRNA	-1.12684	2.59838e-08
83478	'ARHGAP24'	mRNA	1.03531	5.79084e-22
8348	'HIST1H2BO'	mRNA	-1.3824	9.48746e-06
83481	'EPPK1'	mRNA	3.90228	1.40726e-34
83483	'PLVAP'	mRNA	5.31417	0.00466202
8350	'HIST1H3A'	mRNA	-1.49717	1.06348e-13
8351	'HIST1H3D'	mRNA	-1.10156	2.24417e-39
8352	'HIST1H3C'	mRNA	-2.03821	4.35354e-20
8354	'HIST1H3I'	mRNA	-1.34628	1.3579e-16
83541	'FAM110A'	mRNA	1.29256	1.04254e-10
83547	'RILP'	mRNA	1.70913	0.000537455
8355	'HIST1H3G'	mRNA	-1.63509	4.35798e-17
8356	'HIST1H3J'	mRNA	-2.37073	1.37523e-24
8357	'HIST1H3H'	mRNA	-1.41645	7.14124e-22
8358	'HIST1H3B'	mRNA	-1.34359	2.9909e-29
83591	'THAP2'	mRNA	1.21992	0.00199197
83593	'RASSF5'	mRNA	1.62101	1.44289e-23
83638	'C11orf68'	mRNA	-1.17948	6.5178e-33
83641	'FAM107B'	mRNA	1.15334	1.57624e-60
8366	'HIST1H4B'	mRNA	-1.06083	1.02705e-10
8370	'HIST2H4A'	mRNA	-1.11276	2.02633e-11
838	'CASP5'	mRNA	2.81063	0.0158902
83851	'SYT16'	mRNA	-1.26654	0.000382866
83854	'ANGPTL6'	mRNA	3.50073	6.62269e-08
83873	'GPR61'	mRNA	1.60075	0.0344592
8388	'OR1E2'	mRNA	2.13942	0.0277209
83895	'KRTAP1-5'	mRNA	-1.41966	1.76031e-34
83990	'BRIP1'	mRNA	1.12222	2.17619e-18
840	'CASP7'	mRNA	1.28632	3.04135e-37
84070	'FAM186B'	mRNA	3.6158	6.74165e-118
84072	'HORMAD1'	mRNA	4.10012	0.044011
84074	'QRICH2'	mRNA	1.01998	2.33043e-12
84132	'USP42'	mRNA	1.06627	4.39955e-26
84133	'ZNRF3'	mRNA	1.20338	2.8065e-40
84141	'EVA1A'	mRNA	1.70051	2.01253e-81
8416	'ANXA9'	mRNA	-1.14863	0.00998916
84166	'NLRC5'	mRNA	1.13768	3.0356e-50
84215	'ZNF541'	mRNA	1.22616	0.0124928
84225	'ZMYND15'	mRNA	6.94099	3.9012e-07
84249	'PSD2'	mRNA	1.97453	5.83676e-09
843	'CASP10'	mRNA	1.85592	1.23514e-08
84301	'DDI2'	mRNA	1.20104	4.63572e-15
8436	'CAVIN2'	mRNA	-1.02365	7.83922e-06
84417	'C2orf40'	mRNA	1.31716	0.0152566
84419	'C15orf48'	mRNA	3.8073	9.35723e-42
84441	'MAML2'	mRNA	1.52298	1.14673e-137
84450	'ZNF512'	mRNA	-1.06866	1.04761e-23
84466	'MEGF10'	mRNA	2.89758	0.00135601
84541	'KBTBD8'	mRNA	2.2007	0.000522028
8456	'FOXN1'	mRNA	4.57868	0.040363
84561	'SLC12A8'	mRNA	-1.03904	3.03606e-21
84624	'FNDC1'	mRNA	4.90626	0.0171977
84627	'ZNF469'	mRNA	1.78062	7.88474e-179
84630	'TTBK1'	mRNA	6.93247	3.18287e-07
84649	'DGAT2'	mRNA	-1.59446	0.00244519
84659	'RNASE7'	mRNA	3.54335	6.97957e-12
84667	'HES7'	mRNA	1.4254	0.00941394
84675	'TRIM55'	mRNA	2.0912	0.00492496
84691	'FAM71F1'	mRNA	2.67036	2.07113e-08
84808	'PERM1'	mRNA	1.12919	0.00592473
84824	'FCRLA'	mRNA	2.49391	0.000562992
84870	'RSPO3'	mRNA	4.14985	4.53193e-35
84875	'PARP10'	mRNA	1.60469	6.12364e-13
84879	'MFSD2A'	mRNA	5.76873	3.42471e-249
8490	'RGS5'	mRNA	1.24108	5.94926e-10
84913	'ATOH8'	mRNA	-1.21786	1.22989e-32
84915	'FAM222A'	mRNA	3.72317	2.47943e-10
84935	'MEDAG'	mRNA	2.13121	3.13323e-09
84947	'SERAC1'	mRNA	-1.2443	2.8952e-23
84953	'MICALCL'	mRNA	1.57825	1.0346e-05
84957	'RELT'	mRNA	1.24072	3.37893e-08
84959	'UBASH3B'	mRNA	1.10838	2.40051e-63
84962	'AJUBA'	mRNA	-1.46996	4.21499e-92
84968	'PNMA6A'	mRNA	-1.32184	0.0272387
8501	'SLC43A1'	mRNA	1.02938	0.000100343
8503	'PIK3R3'	mRNA	1.923	1.774e-38
8507	'ENC1'	mRNA	3.08258	0
8510	'MMP23B'	mRNA	2.10159	0.0203758
85235	'HIST1H2AH'	mRNA	-1.41776	5.34387e-16
85301	'COL27A1'	mRNA	1.52913	1.8388e-68
85352	'SHISAL1'	mRNA	2.2207	0.000882025
85363	'TRIM5'	mRNA	1.35709	1.44302e-57
85364	'ZCCHC3'	mRNA	-1.03156	5.51726e-10
85397	'RGS8'	mRNA	1.04832	1.66068e-07
85407	'NKD1'	mRNA	4.23667	0.0282474
8541	'PPFIA3'	mRNA	-1.03235	0.0446297
85414	'SLC45A3'	mRNA	1.5425	6.08449e-06
85441	'HELZ2'	mRNA	2.14848	2.16295e-39
85449	'KIAA1755'	mRNA	1.10056	0.0101673
85450	'ITPRIP'	mRNA	3.04948	0
85461	'TANC1'	mRNA	1.14903	1.35491e-40
85462	'FHDC1'	mRNA	2.18177	1.92888e-09
85463	'ZC3H12C'	mRNA	2.86397	0
85480	'TSLP'	mRNA	4.38663	0.000150349
8556	'CDC14A'	mRNA	1.62943	5.27547e-12
8614	'STC2'	mRNA	-1.81243	9.82008e-238
862	'RUNX1T1'	mRNA	-1.45722	2.85536e-57
8629	'JRK'	mRNA	-2.37766	1.05069e-92
8638	'OASL'	mRNA	6.60799	2.28492e-190
8639	'AOC3'	mRNA	2.41553	3.94812e-05
864	'RUNX3'	mRNA	5.03741	0.00414076
8651	'SOCS1'	mRNA	3.09705	5.77869e-24
866	'SERPINA6'	mRNA	3.42573	0.0154065
8676	'STX11'	mRNA	2.34719	1.36489e-54
868	'CBLB'	mRNA	1.4856	9.76233e-44
87178	'PNPT1'	mRNA	1.14551	1.37894e-18
8718	'TNFRSF25'	mRNA	-1.60162	0.0440175
874	'CBR3'	mRNA	2.31716	1.71961e-66
8740	'TNFSF14'	mRNA	4.43822	1.05453e-45
8743	'TNFSF10'	mRNA	5.686	5.18656e-16
8767	'RIPK2'	mRNA	2.97692	7.11065e-261
88	'ACTN2'	mRNA	2.17421	1.42758e-06
8807	'IL18RAP'	mRNA	5.06282	0.0119502
8809	'IL18R1'	mRNA	5.24229	1.71162e-15
8825	'LIN7A'	mRNA	-1.10047	4.79091e-17
8828	'NRP2'	mRNA	3.85952	0
8837	'CFLAR'	mRNA	2.3117	0
8843	'HCAR3'	mRNA	3.46403	0.00331923
8857	'FCGBP'	mRNA	1.37908	0.00741115
8861	'LDB1'	mRNA	-1.06165	2.02925e-43
8863	'PER3'	mRNA	-1.61253	2.03398e-41
8870	'IER3'	mRNA	3.51642	1.51689e-26
8876	'VNN1'	mRNA	3.20684	0.00922748
8877	'SPHK1'	mRNA	3.52522	7.91523e-252
8909	'ENDOU'	mRNA	2.54458	0.00214716
8911	'CACNA1I'	mRNA	6.31044	9.26385e-06
8942	'KYNU'	mRNA	2.47315	3.68502e-14
8968	'HIST1H3F'	mRNA	-1.53083	5.36142e-23
8969	'HIST1H2AG'	mRNA	-1.53636	3.36703e-41
8970	'HIST1H2BJ'	mRNA	-1.8239	9.97619e-20
89795	'NAV3'	mRNA	1.50961	4.32142e-154
89832	'CHRFAM7A'	mRNA	-1.80929	0.0364788
8989	'TRPA1'	mRNA	3.71656	2.21095e-07
89890	'KBTBD6'	mRNA	-1.29556	1.06029e-15
90007	'MIDN'	mRNA	-2.10172	1.29043e-142
90139	'TSPAN18'	mRNA	-3.51281	0.000313572
9021	'SOCS3'	mRNA	1.21992	5.52902e-50
90226	'UCN2'	mRNA	1.79091	1.3271e-22
9023	'CH25H'	mRNA	5.10722	2.1375e-29
9027	'NAT8'	mRNA	3.9921	0.0115054
90355	'C5orf30'	mRNA	-1.00678	1.09748e-08
9048	'ARTN'	mRNA	1.48385	0.0352071
90529	'STPG1'	mRNA	-1.0095	6.80541e-10
9053	'MAP7'	mRNA	1.62729	2.22815e-17
90594	'ZNF439'	mRNA	-1.09983	1.19222e-09
9066	'SYT7'	mRNA	1.26398	0.0327745
9068	'ANGPTL1'	mRNA	-1.69546	3.01332e-07
9074	'CLDN6'	mRNA	2.46407	2.65901e-05
9076	'CLDN1'	mRNA	3.48865	3.95504e-118
90853	'SPOCD1'	mRNA	1.37989	1.53418e-51
90865	'IL33'	mRNA	7.68529	7.55976e-12
90874	'ZNF697'	mRNA	2.4774	6.33023e-64
9098	'USP6'	mRNA	1.57372	7.95787e-05
9099	'USP2'	mRNA	1.14658	0.000928362
91010	'FMNL3'	mRNA	2.67892	0
9110	'MTMR4'	mRNA	-1.09686	4.67411e-36
9111	'NMI'	mRNA	1.55641	1.56537e-23
9120	'SLC16A6'	mRNA	1.90337	3.14421e-22
9127	'P2RX6'	mRNA	-1.06627	6.82425e-07
91319	'DERL3'	mRNA	-1.87323	0.00156031
91351	'DDX60L'	mRNA	1.92194	1.0578e-24
91373	'UAP1L1'	mRNA	-1.33711	0.000433469
91543	'RSAD2'	mRNA	5.32243	6.11051e-47
91584	'PLXNA4'	mRNA	3.33115	0.0018745
91768	'CABLES1'	mRNA	1.10009	3.23991e-09
9188	'DDX21'	mRNA	1.16843	1.72951e-69
9203	'ZMYM3'	mRNA	-1.71838	5.66916e-53
92106	'OXNAD1'	mRNA	1.20318	1.13648e-47
9220	'TIAF1'	mRNA	1.21762	0.000141408
92241	'RCSD1'	mRNA	4.27271	1.65371e-08
9229	'DLGAP1'	mRNA	1.65977	0.0470391
92312	'MEX3A'	mRNA	1.15829	0.00717155
9235	'IL32'	mRNA	2.13694	1.03087e-33
9242	'MSC'	mRNA	3.63698	8.87328e-11
9247	'GCM2'	mRNA	2.37503	0.0155064
92565	'FANK1'	mRNA	1.37494	0.0210449
9258	'MFHAS1'	mRNA	1.54378	1.41731e-88
92610	'TIFA'	mRNA	1.99102	1.53215e-21
9267	'CYTH1'	mRNA	1.10724	1.64938e-16
92691	'TMEM169'	mRNA	1.43991	0.00922748
92737	'DNER'	mRNA	3.78922	1.54274e-05
9283	'GPR37L1'	mRNA	2.33466	1.66664e-14
9294	'S1PR2'	mRNA	1.32121	1.9097e-76
93035	'PKHD1L1'	mRNA	3.30658	4.39383e-09
9308	'CD83'	mRNA	3.41954	1.56506e-222
93082	'NEURL3'	mRNA	7.63971	1.98654e-08
9322	'TRIP10'	mRNA	1.18142	1.11974e-49
9334	'B4GALT5'	mRNA	1.67458	1.56519e-110
93432	'MGAM2'	mRNA	5.84793	0.000426213
93474	'ZNF670'	mRNA	1.01767	0.000455903
9390	'SLC22A13'	mRNA	-1.751	2.01055e-05
93986	'FOXP2'	mRNA	-1.69718	6.90002e-11
94120	'SYTL3'	mRNA	1.13318	1.5346e-05
9414	'TJP2'	mRNA	1.42308	6.5574e-69
9420	'CYP7B1'	mRNA	3.20338	0.030568
94234	'FOXQ1'	mRNA	-2.59842	2.22797e-46
94240	'EPSTI1'	mRNA	2.57423	1.91799e-39
9435	'CHST2'	mRNA	1.71574	4.61191e-33
944	'TNFSF8'	mRNA	3.07859	2.84007e-09
9447	'AIM2'	mRNA	2.49603	4.35798e-17
9448	'MAP4K4'	mRNA	1.42647	1.97102e-160
9455	'HOMER2'	mRNA	1.33294	2.99034e-11
9456	'HOMER1'	mRNA	1.4934	1.80192e-18
9465	'AKAP7'	mRNA	1.61769	5.00133e-11
9466	'IL27RA'	mRNA	1.8457	2.46853e-10
947	'CD34'	mRNA	1.97927	5.74926e-11
9473	'THEMIS2'	mRNA	3.34426	5.98944e-70
9481	'SLC25A27'	mRNA	-1.62793	3.49337e-06
9496	'TBX4'	mRNA	4.20096	0.00548991
9510	'ADAMTS1'	mRNA	-2.40319	0
9514	'GAL3ST1'	mRNA	3.38955	0.0156648
9516	'LITAF'	mRNA	1.19399	1.01393e-81
9536	'PTGES'	mRNA	1.36786	7.6816e-33
9542	'NRG2'	mRNA	3.88997	4.0973e-05
956	'ENTPD3'	mRNA	1.33302	0.0160108
9567	'GTPBP1'	mRNA	1.33264	1.66903e-50
958	'CD40'	mRNA	1.17963	2.18071e-10
9586	'CREB5'	mRNA	1.55943	5.56353e-26
9589	'WTAP'	mRNA	2.16669	2.91786e-271
9628	'RGS6'	mRNA	3.24383	1.17007e-13
9636	'ISG15'	mRNA	1.6075	2.06268e-05
9641	'IKBKE'	mRNA	1.86721	2.90337e-75
9645	'MICAL2'	mRNA	1.18031	2.28365e-87
965	'CD58'	mRNA	1.68522	1.25387e-25
9709	'HERPUD1'	mRNA	1.33107	1.53752e-59
9732	'DOCK4'	mRNA	1.49658	7.70995e-10
9760	'TOX'	mRNA	-2.34711	1.66708e-82
9766	'SUSD6'	mRNA	2.32413	1.47039e-221
9788	'MTSS1'	mRNA	2.24494	1.46593e-64
9819	'TSC22D2'	mRNA	-1.13072	4.49869e-53
9836	'LCMT2'	mRNA	-1.07668	1.81879e-05
9881	'TRANK1'	mRNA	1.10042	9.30179e-13
9886	'RHOBTB1'	mRNA	-2.01814	1.38169e-66
9903	'KLHL21'	mRNA	1.09073	2.41673e-34
9945	'GFPT2'	mRNA	4.45948	2.93659e-205
9953	'HS3ST3B1'	mRNA	1.37833	1.06591e-63
9966	'TNFSF15'	mRNA	3.79197	3.20061e-19
BGIG9606_36066		mRNA	-2.11716	0.00677008
BGIG9606_36075		mRNA	2.22213	0.00879213
BGIG9606_36077		mRNA	1.3281	0.0345698
BGIG9606_36080		mRNA	1.6108	0.00775761
BGIG9606_36098		mRNA	1.17858	0.00482291
BGIG9606_36135		mRNA	-1.82113	0.00348735
BGIG9606_36270		mRNA	1.54892	0.0414519
BGIG9606_36369		mRNA	1.49648	4.69931e-05
BGIG9606_36373		mRNA	2.04846	5.47776e-16
BGIG9606_36467		mRNA	1.50534	0.015505
BGIG9606_36468		mRNA	2.48012	0.00266182
BGIG9606_36519		mRNA	1.82415	5.30081e-05
BGIG9606_36678		mRNA	3.46105	0.00624255
BGIG9606_36883		mRNA	1.1304	0.000743919
BGIG9606_37078		mRNA	1.56906	0.0102954
BGIG9606_37204		mRNA	-1.67339	0.00011735
BGIG9606_37209		mRNA	3.77552	5.44024e-06
BGIG9606_37233		mRNA	2.33734	3.76092e-09
BGIG9606_37390		mRNA	4.1496	9.03158e-20
BGIG9606_37509		mRNA	-1.58787	0.0485238
BGIG9606_37518		mRNA	1.97006	2.23227e-16
BGIG9606_37601		mRNA	2.56076	5.52419e-09
BGIG9606_38094		mRNA	2.12117	0.0289363
BGIG9606_38172		mRNA	3.55809	1.19008e-07
BGIG9606_38338		mRNA	1.70412	9.62044e-07
BGIG9606_38627		mRNA	2.01965	1.23706e-25
BGIG9606_38997		mRNA	2.53183	1.15956e-15
BGIG9606_39081		mRNA	1.34669	0.0352323
BGIG9606_39189		mRNA	1.42104	3.28199e-49
BGIG9606_39217		mRNA	-1.61889	0.0332463
BGIG9606_39261		mRNA	-1.25125	0.016661
BGIG9606_39405		mRNA	1.39391	0.0103271
BGIG9606_39573		mRNA	3.79209	0.000830696
BGIG9606_40086		mRNA	-1.11623	0.000118189
BGIG9606_40103		mRNA	1.38641	0.0114608
BGIG9606_40259		mRNA	1.37825	0.00106666
BGIG9606_40355		mRNA	1.56458	0.0218466
BGIG9606_40394		mRNA	-2.50809	0.00837562
BGIG9606_40398		mRNA	5.05192	0.00219374
BGIG9606_40512		mRNA	1.45178	7.90407e-14
BGIG9606_40634		mRNA	-1.53871	9.81571e-39
BGIG9606_40734		mRNA	1.28986	0.000327638
BGIG9606_41078		mRNA	2.3241	0.0434822
BGIG9606_41149		mRNA	5.07696	0.0106347
BGIG9606_41280		mRNA	1.13144	2.58785e-07
BGIG9606_41426		mRNA	6.85171	1.97445e-50
BGIG9606_41632		mRNA	2.8533	3.62207e-31
BGIG9606_41647		mRNA	1.54637	0.00161629
BGIG9606_41674		mRNA	2.30816	0.00594478
BGIG9606_41676		mRNA	3.06419	1.36036e-11
BGIG9606_41758		mRNA	3.12516	0.0020724
BGIG9606_41843		mRNA	-2.34249	3.70878e-06
BGIG9606_41950		mRNA	3.20586	0.0128226
BGIG9606_42120		mRNA	1.1905	0.0129352
BGIG9606_42140		mRNA	2.13811	0.0184726
BGIG9606_42372		mRNA	2.6218	0.0058545
BGIG9606_42618		mRNA	1.02278	1.2328e-18
BGIG9606_42686		mRNA	1.77197	0.0119516
BGIG9606_42996		mRNA	2.19394	1.10502e-07
BGIG9606_43388		mRNA	2.71871	3.55543e-05
BGIG9606_43515		mRNA	3.596	1.06865e-18
BGIG9606_43671		mRNA	1.90508	0.00257513
BGIG9606_43775		mRNA	2.95651	7.02316e-05
BGIG9606_43789		mRNA	2.4216	0.0153694
BGIG9606_43906		mRNA	3.07861	2.58933e-06
BGIG9606_43931		mRNA	4.75684	0.0257784
BGIG9606_44249		mRNA	3.2907	6.13018e-23
BGIG9606_44802		mRNA	3.4331	0.00721706
BGIG9606_45024		mRNA	3.21647	4.78302e-06
BGIG9606_45056		mRNA	1.96451	0.00015714
BGIG9606_45127		mRNA	1.85437	0.00571525
BGIG9606_45364		mRNA	-1.18127	0.0432483
BGIG9606_45367		mRNA	1.48649	3.9074e-11
BGIG9606_45391		mRNA	1.29366	1.09378e-12
BGIG9606_46052		mRNA	2.46626	0.0229038
BGIG9606_46224		mRNA	5.75769	0.000710503
BGIG9606_46264		mRNA	1.23356	0.00229256
BGIG9606_46275		mRNA	2.28629	0.00124148
BGIG9606_46387		mRNA	5.229	5.20815e-05
BGIG9606_46480		mRNA	1.13461	0.0174153
BGIG9606_46756		mRNA	4.58702	0.0419172
BGIG9606_46836		mRNA	2.02422	1.41273e-05
BGIG9606_47302		mRNA	1.3115	0.0430115
BGIG9606_48194		mRNA	1.57171	0.00042834
BGIG9606_48609		mRNA	2.31531	0.00364816
BGIG9606_48610		mRNA	1.71936	4.99191e-08
BGIG9606_48732		mRNA	1.46831	1.77846e-05
BGIG9606_48783		mRNA	3.41533	7.02316e-05
BGIG9606_48865		mRNA	2.07584	0.00945368
BGIG9606_48883		mRNA	2.48043	9.51237e-12
BGIG9606_48887		mRNA	2.50576	4.82733e-14
BGIG9606_49071		mRNA	2.97346	3.84378e-07
BGIG9606_49095		mRNA	-1.50381	0.00701359
BGIG9606_49266		mRNA	2.62994	6.92196e-05
BGIG9606_49381		mRNA	2.19926	5.30491e-13
BGIG9606_49422		mRNA	1.42797	0.0151628
BGIG9606_49537		mRNA	2.18792	0.0339881
BGIG9606_49799		mRNA	1.88672	3.5411e-05
BGIG9606_49956		mRNA	2.23567	6.12557e-05
BGIG9606_50017		mRNA	1.38877	4.60796e-05
BGIG9606_50024		mRNA	2.47155	1.12879e-52
BGIG9606_50251		mRNA	1.85949	0.000154628
BGIG9606_50365		mRNA	1.85591	0.00744675
BGIG9606_50497		mRNA	1.88054	8.54007e-06
BGIG9606_50593		mRNA	1.70269	1.55491e-27
BGIG9606_50708		mRNA	1.43675	0.0442223
BGIG9606_50963		mRNA	1.19821	0.0368408
BGIG9606_51273		mRNA	4.94004	0.0148365
BGIG9606_51377		mRNA	1.84258	0.0204905
BGIG9606_51585		mRNA	2.24612	2.76897e-05
BGIG9606_51654		mRNA	1.2091	0.0260449
BGIG9606_51867		mRNA	2.84529	0.00394572
BGIG9606_52551		mRNA	3.3034	0.0221246
BGIG9606_52610		mRNA	1.66402	0.00164898
BGIG9606_52672		mRNA	1.17223	4.65093e-06
BGIG9606_52818		mRNA	1.56156	0.00213373
BGIG9606_53576		mRNA	1.97232	0.00155524
BGIG9606_53669		mRNA	1.35195	0.0387442
BGIG9606_53908		mRNA	2.51702	2.81616e-18
BGIG9606_53963		mRNA	2.31532	1.97735e-09
BGIG9606_53980		mRNA	2.90317	0.0039036
BGIG9606_54175		mRNA	2.35186	0.00134861
BGIG9606_54205		mRNA	1.41055	1.23857e-12
BGIG9606_54263		mRNA	1.21431	0.00606439
BGIG9606_54357		mRNA	1.64498	0.0445909
BGIG9606_54529		mRNA	1.01269	6.15593e-08
BGIG9606_54558		mRNA	-1.19021	0.00900599
BGIG9606_54683		mRNA	1.65084	0.00749577
BGIG9606_54715		mRNA	-1.32919	9.06382e-05
BGIG9606_54791		mRNA	2.0443	0.0341289
BGIG9606_54971		mRNA	-1.85972	1.96132e-12
BGIG9606_54989		mRNA	3.25068	5.85455e-35
BGIG9606_55036		mRNA	2.56492	2.66319e-29
BGIG9606_55089		mRNA	1.06871	0.0344134
BGIG9606_55367		mRNA	-2.42029	0.015194
BGIG9606_55384		mRNA	-1.84219	0.0231465

## Sheet: 9 hpi
Gene ID	Gene Symbol	Type	Log2FoldChange	Qvalue
100101467	'ZSCAN30'	mRNA	-1.2897	1.66665e-13
100113407	'TMEM170B'	mRNA	-1.36506	3.35008e-05
100128327	'TRAPPC3L'	mRNA	5.13634	0.00201865
100128569	'C19orf71'	mRNA	1.83892	0.000374058
100128927	'ZBTB42'	mRNA	2.14252	1.80559e-35
100129484	'LOC100129484'	mRNA	-1.00936	5.61053e-19
100129543	'ZNF730'	mRNA	-1.21664	0.00443318
100129583	'FAM47E'	mRNA	2.10037	0.000184274
100129792	'CCDC152'	mRNA	-1.36378	0.0218095
100130519	'TMEM221'	mRNA	1.42429	0.0044673
100131187	'TSTD1'	mRNA	5.09296	0.0133709
100131378	'C11orf91'	mRNA	2.03895	8.33768e-07
10014	'HDAC5'	mRNA	-1.47321	1.76877e-75
100170841	'EPOP'	mRNA	2.52582	1.3015e-05
10019	'SH2B3'	mRNA	1.62068	3.65717e-153
100293534	'C4B_2'	mRNA	3.10005	4.19414e-09
100316904	'SAP25'	mRNA	1.60987	0.00251988
1004	'CDH6'	mRNA	-1.48687	1.23712e-29
10045	'SH2D3A'	mRNA	1.65997	0.0122223
10046	'MAMLD1'	mRNA	-1.54443	1.97071e-81
100463486	'MTRNR2L8'	mRNA	2.37069	3.33575e-06
100505741	'SPATA1'	mRNA	1.05298	0.00125649
100506658	'OCLN'	mRNA	-1.41283	9.37567e-06
100506736	'SLFN12L'	mRNA	6.8065	3.53842e-26
100526694	'MSANTD3-TMEFF1'	mRNA	1.03774	1.17618e-05
100526737	'RBM14-RBM4'	mRNA	-5.60114	0.000221772
100526794	'NT5C1B-RDH14'	mRNA	2.54492	2.35932e-06
100528030	'POC1B-GALNT4'	mRNA	1.70475	6.31127e-07
10058	'ABCB6'	mRNA	-1.43714	1.17873e-20
100653049	'LOC100653049'	mRNA	1.52532	0.00035699
10068	'IL18BP'	mRNA	2.40241	7.13212e-88
100861412	'FSBP'	mRNA	-3.25715	0.00152082
100874261	'CCDC200'	mRNA	1.48919	8.41897e-97
100996741		mRNA	1.38039	7.63349e-20
100996758	'NPY4R2'	mRNA	-2.61627	0.0162677
100996842	'LOC100996842'	mRNA	2.36292	2.09576e-12
100996928	'C7orf55-LUC7L2'	mRNA	-2.83848	9.75307e-05
10105	'PPIF'	mRNA	1.15596	9.52456e-35
10112	'KIF20A'	mRNA	-1.11186	1.72927e-26
1012	'CDH13'	mRNA	1.74086	1.20265e-12
10123	'ARL4C'	mRNA	-2.42072	2.18975e-42
10129	'FRY'	mRNA	-1.34367	1.83921e-56
10133	'OPTN'	mRNA	1.42288	1.97904e-80
10135	'NAMPT'	mRNA	2.61872	2.69856e-183
10148	'EBI3'	mRNA	5.22379	5.2372e-09
10150	'MBNL2'	mRNA	-1.56031	2.0428e-51
1018	'CDK3'	mRNA	-1.1067	0.0324853
10186	'LHFPL6'	mRNA	1.23439	3.76946e-67
101928212	'LOC101928212'	mRNA	1.67772	0.000156774
101928268	'LOC101928268'	mRNA	1.70242	0.00154878
101928548	'LOC101928548'	mRNA	-2.13498	0.00675791
101928635	'LOC101928635'	mRNA	1.0201	9.51731e-14
101929805	'LOC101929805'	mRNA	1.94999	4.13744e-28
10194	'TSHZ1'	mRNA	-2.36946	2.06316e-156
10207	'PATJ'	mRNA	-1.39887	1.04872e-16
10217	'CTDSPL'	mRNA	-1.13871	1.97003e-20
10235	'RASGRP2'	mRNA	-2.5134	2.64028e-06
10252	'SPRY1'	mRNA	-1.51723	2.01432e-06
10272	'FSTL3'	mRNA	-1.39169	3.77793e-21
102723750	'LOC102723750'	mRNA	-1.11747	0.00247147
102723996	'LOC102723996'	mRNA	3.12285	0.000393504
102724398	'CH507-42P11.6'	mRNA	-3.68172	0.0467964
102724488	'LOC102724488'	mRNA	1.51351	5.91628e-13
102724560	'CBSL'	mRNA	-1.2114	2.40345e-14
102724951	'LOC102724951'	mRNA	1.87807	0.00708163
102724965	'LOC102724965'	mRNA	2.56507	1.31693e-13
10277	'UBE4B'	mRNA	-1.16557	9.84309e-37
10282	'BET1'	mRNA	1.11328	2.96021e-09
10290	'SPEG'	mRNA	-1.95819	2.65444e-52
103	'ADAR'	mRNA	1.49247	2.54572e-179
10308	'ZNF267'	mRNA	1.24485	3.94741e-12
10317	'B3GALT5'	mRNA	-2.1915	0.0193605
10318	'TNIP1'	mRNA	2.71503	0
1033	'CDKN3'	mRNA	-1.05393	7.34942e-07
10346	'TRIM22'	mRNA	2.87362	0
10350	'ABCA9'	mRNA	1.868	5.23422e-08
10370	'CITED2'	mRNA	-1.42206	2.90475e-93
10371	'SEMA3A'	mRNA	1.17741	5.15015e-35
10379	'IRF9'	mRNA	1.10634	8.60121e-42
10384	'BTN3A3'	mRNA	2.23766	8.12927e-154
10388	'SYCP2'	mRNA	1.1165	0.0314582
10389	'SCML2'	mRNA	-1.11701	0.014438
10392	'NOD1'	mRNA	1.67727	2.81937e-48
10397	'NDRG1'	mRNA	1.46679	1.83306e-98
10411	'RAPGEF3'	mRNA	2.87265	3.3333e-82
10420	'TESK2'	mRNA	1.36756	3.25617e-05
10437	'IFI30'	mRNA	3.73171	8.98755e-122
10446	'LRRN2'	mRNA	3.99085	3.29733e-08
10458	'BAIAP2'	mRNA	-2.10858	6.90386e-09
10468	'FST'	mRNA	1.9675	4.46465e-183
10475	'TRIM38'	mRNA	2.30962	1.87383e-284
10507	'SEMA4D'	mRNA	1.73557	9.22287e-14
1051	'CEBPB'	mRNA	1.91797	5.50392e-76
10512	'SEMA3C'	mRNA	1.00307	2.40017e-51
105369869	'LOC105369869'	mRNA	-1.57694	0.00139456
10537	'UBD'	mRNA	6.99937	1.37946e-06
105370399	'LOC105370399'	mRNA	2.40276	0.0160329
105371932	'LOC105371932'	mRNA	1.04995	0.000441548
105371933	'LOC105371933'	mRNA	2.06836	0.00187608
105372824	'LOC105372824'	mRNA	1.46697	0.00349404
105375355	'UPK3B'	mRNA	1.50163	0.00223111
105376230	'TEX53'	mRNA	3.44326	0.000533955
105376525	'LOC105376525'	mRNA	-1.42361	0.00166418
105376714	'LOC105376714'	mRNA	5.01153	9.24742e-54
105378189	'LOC105378189'	mRNA	1.76491	1.60307e-12
10544	'PROCR'	mRNA	1.21017	2.23665e-22
10550	'ARL6IP5'	mRNA	-1.00461	3.32368e-26
10561	'IFI44'	mRNA	3.70311	1.80999e-68
10566	'AKAP3'	mRNA	1.19996	0.00123849
10579	'TACC2'	mRNA	-2.12284	2.71876e-27
10602	'CDC42EP3'	mRNA	-1.02609	6.34832e-59
10608	'MXD4'	mRNA	-1.19835	1.52877e-38
10616	'RBCK1'	mRNA	1.82375	5.08362e-152
10625	'IVNS1ABP'	mRNA	-1.21042	2.11184e-34
10641	'NPRL2'	mRNA	-1.36393	1.439e-08
10673	'TNFSF13B'	mRNA	3.66892	8.23253e-48
10677	'AVIL'	mRNA	1.01741	8.45018e-07
10678	'B3GNT2'	mRNA	1.57914	2.00351e-22
106865373	'WRB-SH3BGR'	mRNA	4.87573	0.0346734
10699	'CORIN'	mRNA	1.72382	0.00730994
1071	'CETP'	mRNA	2.27093	7.07275e-60
10712	'FAM189B'	mRNA	1.46019	2.7167e-82
10723	'SLC12A7'	mRNA	1.3861	1.04114e-19
1073	'CFL2'	mRNA	-1.03111	3.59205e-19
107303344	'SETDB2-PHF11'	mRNA	1.40645	1.509e-23
10736	'SIX2'	mRNA	-1.77342	0.0463411
10744	'PTTG2'	mRNA	5.09296	0.0133709
10750	'GRAP'	mRNA	2.43481	0.00423986
10758	'TRAF3IP2'	mRNA	1.14886	4.06222e-42
10791	'VAMP5'	mRNA	1.28002	2.14975e-19
10793	'ZNF273'	mRNA	1.181	0.000375184
107983955	'ELOA3C'	mRNA	-3.38514	0.0163535
107984026	'LOC107984026'	mRNA	1.02795	3.672e-15
107984110		mRNA	-1.03271	0.0214104
107984153	'LOC107984153'	mRNA	-1.70712	0.0105884
107984203	'LOC107984203'	mRNA	1.28571	0.0290095
107984832	'LOC107984832'	mRNA	-3.42333	0.000448916
107984876	'LOC107984876'	mRNA	1.04646	0.000556476
107985410	'LOC107985410'	mRNA	1.94358	0.0337035
107985657	'LOC107985657'	mRNA	3.44448	0.0148627
107985687	'LOC107985687'	mRNA	1.20025	0.0218024
107985773	'LOC107985773'	mRNA	1.18075	0.014262
107986113	'LOC107986113'	mRNA	1.6438	1.02968e-14
107986797	'LOC107986797'	mRNA	1.05098	7.30801e-22
107986982	'LOC107986982'	mRNA	1.35726	3.86745e-16
107987042	'LOC107987042'	mRNA	-1.91512	0.00334665
107987044	'LOC107987044'	mRNA	2.78021	1.13122e-07
107987158	'LOC107987158'	mRNA	1.53296	4.48974e-22
107987351	'LOC107987351'	mRNA	4.6355	0.0182664
107987457	'LOC107987457'	mRNA	1.38732	4.27583e-10
107987477	'LOC107987477'	mRNA	2.10864	0.0306861
10811	'NOXA1'	mRNA	-2.30449	0.0474681
10865	'ARID5A'	mRNA	1.16465	7.83923e-22
10903	'MTMR11'	mRNA	1.78245	8.98567e-79
10906	'TRAFD1'	mRNA	2.72188	3.43025e-240
10924	'SMPDL3A'	mRNA	-1.11034	0.00388524
10938	'EHD1'	mRNA	1.26481	3.1624e-122
10949	'HNRNPA0'	mRNA	-1.09524	3.31631e-26
10950	'BTG3'	mRNA	1.68644	2.55174e-34
10957	'PNRC1'	mRNA	1.24184	2.36087e-47
10962	'MLLT11'	mRNA	-1.81356	8.85545e-05
10964	'IFI44L'	mRNA	4.27585	2.93038e-95
10965	'ACOT2'	mRNA	1.10206	3.93161e-17
11007	'CCDC85B'	mRNA	1.13711	2.24832e-39
11033	'ADAP1'	mRNA	2.7364	0.00012928
11037	'STON1'	mRNA	-1.36258	1.3095e-11
11043	'MID2'	mRNA	1.16413	9.50651e-30
11044	'TENT4A'	mRNA	1.23245	1.09542e-45
11054	'OGFR'	mRNA	2.26486	2.21094e-169
11056	'DDX52'	mRNA	1.02494	2.1673e-23
110599588	'ASDURF'	mRNA	-2.46556	0.0255351
11067	'DEPP1'	mRNA	-1.71434	0.000624609
11074	'TRIM31'	mRNA	5.75984	0.000911259
11077	'HSF2BP'	mRNA	-1.174	0.0279167
110806280	'CCDC194'	mRNA	7.06474	3.11616e-19
11082	'ESM1'	mRNA	8.66511	4.78763e-53
11096	'ADAMTS5'	mRNA	-1.43666	5.5156e-19
11118	'BTN3A2'	mRNA	1.24333	3.4575e-56
11119	'BTN3A1'	mRNA	1.91283	8.94469e-180
11120	'BTN2A1'	mRNA	1.45365	6.00672e-54
11123	'RCAN3'	mRNA	-1.11653	3.7876e-05
11138	'TBC1D8'	mRNA	-1.30495	1.21736e-22
11149	'BVES'	mRNA	1.08795	2.48855e-10
11153	'FICD'	mRNA	1.16585	4.11338e-12
11156	'PTP4A3'	mRNA	-2.61623	0.0142483
11162	'NUDT6'	mRNA	-1.55714	0.000154589
11172	'INSL6'	mRNA	1.89904	1.90234e-28
11176	'BAZ2A'	mRNA	1.24522	8.27032e-118
11177	'BAZ1A'	mRNA	2.67491	1.66799e-278
11178	'LZTS1'	mRNA	-1.51534	2.68226e-06
11182	'SLC2A6'	mRNA	2.99491	7.38716e-247
11187	'PKP3'	mRNA	-2.36471	0.00301767
11189	'CELF3'	mRNA	1.55788	0.00141698
11190	'CEP250'	mRNA	-1.72306	2.81937e-48
11199	'ANXA10'	mRNA	3.42283	5.97766e-27
11213	'IRAK3'	mRNA	1.2337	1.83131e-33
11217	'AKAP2'	mRNA	1.34279	3.19798e-130
1122	'CHML'	mRNA	-1.75083	3.96599e-28
112267857	'LOC112267857'	mRNA	-1.46042	0.00145971
112267910	'LOC112267910'	mRNA	2.51216	0.00370648
112268092	'LOC112268092'	mRNA	-1.1202	0.000189063
112268186	'LOC112268186'	mRNA	2.53486	1.72055e-11
112268237	'LOC112268237'	mRNA	1.60118	7.48036e-05
112268284	'LOC112268284'	mRNA	2.56129	0.00018557
112268338		mRNA	3.15913	0.00159772
112268398	'LOC112268398'	mRNA	-1.2551	0.0234458
112268409		mRNA	1.10228	8.66043e-12
112268444	'LOC112268444'	mRNA	1.25417	1.76349e-06
112268452		mRNA	2.36594	4.5399e-08
112268459		mRNA	1.53789	0.000114724
11228	'RASSF8'	mRNA	1.22992	2.40176e-58
11237	'RNF24'	mRNA	1.60455	7.55096e-118
11251	'PTGDR2'	mRNA	1.06597	0.0364068
11262	'SP140'	mRNA	2.78345	7.08819e-40
11274	'USP18'	mRNA	4.32455	0
11277	'TREX1'	mRNA	3.22028	1.06918e-177
11280	'SCN11A'	mRNA	1.07114	0.0232743
1129	'CHRM2'	mRNA	-3.03697	1.73938e-146
112937	'GLB1L3'	mRNA	1.03681	0.000808247
113026	'PLCD3'	mRNA	-1.70371	1.48651e-54
113146	'AHNAK2'	mRNA	-2.33835	5.71268e-138
11320	'MGAT4A'	mRNA	1.60219	0.00251074
113277	'TMEM106A'	mRNA	2.56401	3.08343e-223
11329	'STK38'	mRNA	-1.16852	6.52934e-28
1134	'CHRNA1'	mRNA	4.36064	0.00407065
11346	'SYNPO'	mRNA	-2.16144	4.82258e-140
113675	'SDSL'	mRNA	1.31713	3.56901e-08
113730	'KLHDC7B'	mRNA	3.05306	5.35469e-21
113878	'DTX2'	mRNA	1.33282	1.14359e-29
1139	'CHRNA7'	mRNA	-2.19834	0.0228747
1140	'CHRNB1'	mRNA	1.09581	0.0002239
1141	'CHRNB2'	mRNA	1.64238	3.17177e-27
114294	'LACTB'	mRNA	1.99548	3.69757e-66
114299	'PALM2'	mRNA	1.92429	5.32424e-23
114548	'NLRP3'	mRNA	4.11694	1.68594e-07
114757	'CYGB'	mRNA	-2.32957	0.0448077
114769	'CARD16'	mRNA	2.98201	9.27477e-05
114780	'PKD1L2'	mRNA	-4.26058	2.03268e-08
114787	'GPRIN1'	mRNA	1.00679	8.8989e-09
114793	'FMNL2'	mRNA	1.4159	1.53019e-40
114794	'ELFN2'	mRNA	-1.59527	1.39854e-36
114795	'TMEM132B'	mRNA	2.34888	0.00507737
114880	'OSBPL6'	mRNA	2.746	4.09813e-17
114881	'OSBPL7'	mRNA	-1.63493	3.08726e-10
114897	'C1QTNF1'	mRNA	2.22565	4.36535e-276
114904	'C1QTNF6'	mRNA	1.00894	1.39301e-24
114907	'FBXO32'	mRNA	1.3281	5.71548e-13
114928	'GPRASP2'	mRNA	-1.54857	0.0257153
114960	'TSGA13'	mRNA	1.4912	0.0307717
114991	'ZNF618'	mRNA	2.01232	1.70728e-209
115004	'CGAS'	mRNA	2.018	4.453e-25
115123	'MARCH3'	mRNA	2.10513	3.62427e-41
115290	'FBXO17'	mRNA	-1.00663	0.00021735
115361	'GBP4'	mRNA	4.77649	0
115362	'GBP5'	mRNA	6.59013	5.19374e-64
115560	'ZNF501'	mRNA	-1.54911	0.00889434
115572	'TENT5B'	mRNA	-1.35843	0.000112318
115703	'ARHGAP33'	mRNA	-1.3349	1.02986e-08
115704	'EVI5L'	mRNA	-1.21385	1.15478e-18
115727	'RASGRP4'	mRNA	1.64844	0.0252421
116071	'BATF2'	mRNA	4.17622	0
116238	'TLCD1'	mRNA	1.96204	3.65917e-18
116255	'MOGAT1'	mRNA	3.33226	0.0329573
116369	'SLC26A8'	mRNA	3.32768	8.96326e-05
116372	'LYPD1'	mRNA	1.16851	4.61607e-25
116496	'FAM129A'	mRNA	1.77775	1.24142e-52
116535	'MRGPRF'	mRNA	-1.0121	1.2118e-30
116843	'SLC18B1'	mRNA	3.25478	2.26527e-16
116966	'WDR17'	mRNA	-1.43717	1.04615e-06
116983	'ACAP3'	mRNA	-1.46146	7.29528e-42
116987	'AGAP1'	mRNA	-1.11436	1.50585e-16
117157	'SH2D1B'	mRNA	4.50313	0.0158904
117178	'SSX2IP'	mRNA	-2.49725	3.73542e-34
117195	'MRGPRX3'	mRNA	2.17785	2.10937e-07
117854	'TRIM6'	mRNA	-1.09867	0.000414438
118429	'ANTXR2'	mRNA	1.5283	6.98705e-91
118738	'ZNF488'	mRNA	-2.69596	0.0106691
118788	'PIK3AP1'	mRNA	6.93826	2.67104e-06
118812	'MORN4'	mRNA	-1.15106	1.05386e-05
118987	'PDZD8'	mRNA	-1.04029	4.80821e-21
119391	'GSTO2'	mRNA	1.66415	3.85926e-35
1195	'CLK1'	mRNA	1.11465	1.08151e-13
119774	'OR52K2'	mRNA	6.62322	1.18762e-05
121268	'RHEBL1'	mRNA	2.70487	4.49897e-10
121441	'NEDD1'	mRNA	1.27512	3.55982e-34
121601	'ANO4'	mRNA	1.10037	1.1387e-35
122042	'RXFP2'	mRNA	3.75454	0.033198
122664	'TPPP2'	mRNA	3.78993	0.0315762
122953	'JDP2'	mRNA	-1.45402	1.20085e-29
123	'PLIN2'	mRNA	-1.16428	3.31559e-25
1233	'CCR4'	mRNA	2.60649	0.0111449
123720	'WHAMM'	mRNA	1.14996	2.36788e-21
124359	'CDYL2'	mRNA	1.71154	0.000194994
124930	'ANKRD13B'	mRNA	-1.56608	1.09102e-05
124935	'SLC43A2'	mRNA	1.29889	6.54052e-08
125	'ADH1B'	mRNA	-2.04791	0.000362619
125150	'ZSWIM7'	mRNA	-1.01296	0.000165972
125170	'MIEF2'	mRNA	-1.51645	2.64226e-08
1258	'CNGB1'	mRNA	1.527	0.000828465
126069	'ZNF491'	mRNA	-1.28784	0.00082665
1261	'CNGA3'	mRNA	3.32088	0.000934268
126272	'EID2B'	mRNA	-2.0203	0.0275108
1263	'PLK3'	mRNA	2.02508	2.64101e-73
126321	'MFSD12'	mRNA	2.28088	2.98715e-169
1267	'CNP'	mRNA	1.54046	7.06325e-121
1269	'CNR2'	mRNA	1.04827	0.0298247
127002	'ATXN7L2'	mRNA	-2.29661	2.68159e-31
127254	'ERICH3'	mRNA	5.24302	0.00123679
127294	'MYOM3'	mRNA	3.66977	0.00789499
127544	'RNF19B'	mRNA	3.52825	6.44965e-211
127665	'ZNF648'	mRNA	2.74871	0.000284743
1282	'COL4A1'	mRNA	1.1571	1.68597e-91
128272	'ARHGEF19'	mRNA	1.5432	7.92705e-18
1294	'COL7A1'	mRNA	1.27565	9.12822e-118
129607	'CMPK2'	mRNA	5.38916	0
130132	'RFTN2'	mRNA	1.70743	0.00292997
130271	'PLEKHH2'	mRNA	1.3272	1.64451e-18
130367	'SGPP2'	mRNA	-2.0189	7.74782e-05
130497	'OSR1'	mRNA	-1.4965	7.10646e-17
130940	'CCDC148'	mRNA	-2.29267	0.0114654
130951	'M1AP'	mRNA	1.86988	0.0410223
131583	'FAM43A'	mRNA	1.02334	5.12002e-64
1316	'KLF6'	mRNA	1.25001	3.52662e-81
131873	'COL6A6'	mRNA	1.35154	0.0123401
132200	'C3orf49'	mRNA	1.09822	0.0383789
132320	'SCLT1'	mRNA	1.04713	2.9911e-13
132430	'PABPC4L'	mRNA	-2.62821	0.0457402
132720	'FAM241A'	mRNA	1.64328	0.00853261
132864	'CPEB2'	mRNA	1.41378	4.02283e-42
132946	'ARL9'	mRNA	4.1784	0.000782858
133396	'IL31RA'	mRNA	1.02956	0.045124
134147	'CMBL'	mRNA	-1.88877	2.08688e-19
134285	'TMEM171'	mRNA	2.95093	2.29584e-93
134429	'STARD4'	mRNA	1.99987	1.54327e-112
134728	'IRAK1BP1'	mRNA	-1.22721	0.00450018
135	'ADORA2A'	mRNA	7.59399	1.67952e-44
135112	'NCOA7'	mRNA	1.39163	2.11564e-85
135295	'SRSF12'	mRNA	2.5359	0.0445665
135398	'C6orf141'	mRNA	1.72952	0.0209314
1356	'CP'	mRNA	1.90006	8.86605e-05
136	'ADORA2B'	mRNA	-1.44867	1.84294e-21
137075	'CLDN23'	mRNA	1.8124	2.80745e-20
1379	'CR1L'	mRNA	7.35856	5.72522e-11
138151	'NACC2'	mRNA	-1.45573	1.6823e-40
138429	'PIP5KL1'	mRNA	-1.08886	0.0180165
138803	'OR13C3'	mRNA	1.76813	0.0013473
138883	'OR1N1'	mRNA	2.11904	0.0306995
1390	'CREM'	mRNA	1.63853	2.7243e-18
139285	'AMER1'	mRNA	1.75886	9.01029e-44
139324	'HDX'	mRNA	2.24775	1.61268e-30
139411	'PTCHD1'	mRNA	8.57961	4.64735e-11
139818	'DOCK11'	mRNA	-1.97042	1.20202e-57
140564	'APOBEC3D'	mRNA	2.00055	8.74416e-31
1406	'CRX'	mRNA	1.10987	0.038576
140691	'TRIM69'	mRNA	1.44669	0.00640197
140700	'SAMD10'	mRNA	-1.19487	0.0124313
140707	'BRI3BP'	mRNA	-1.10156	0.000208442
140711	'TLDC2'	mRNA	5.14365	9.6061e-34
140766	'ADAMTS14'	mRNA	-2.38702	5.11668e-26
140876	'RIPOR3'	mRNA	1.80411	1.48814e-30
1429	'CRYZ'	mRNA	-1.30965	2.31006e-07
1435	'CSF1'	mRNA	1.89491	1.47782e-298
143630	'UBQLNL'	mRNA	2.44532	7.90098e-09
143662	'MUC15'	mRNA	-4.5021	0.00749935
1437	'CSF2'	mRNA	5.62079	9.24282e-41
143872	'ARHGAP42'	mRNA	1.00218	0.0210854
143879	'KBTBD3'	mRNA	-1.28397	0.0195412
1440	'CSF3'	mRNA	5.16122	1.91672e-08
144165	'PRICKLE1'	mRNA	-1.30122	5.15382e-18
144347	'RFLNA'	mRNA	5.61967	0.00164794
144402	'CPNE8'	mRNA	1.43128	3.74154e-21
144453	'BEST3'	mRNA	4.29488	9.05319e-13
144501	'KRT80'	mRNA	-2.47319	2.33525e-13
144535	'CFAP54'	mRNA	1.0982	0.0109127
144809	'FAM216B'	mRNA	4.94302	0.00639489
145864	'HAPLN3'	mRNA	1.76357	5.8703e-32
146183	'OTOA'	mRNA	1.41964	8.50061e-09
146198	'ZFP90'	mRNA	-1.05115	3.72475e-17
146691	'TOM1L2'	mRNA	-1.36485	2.74247e-60
146857	'SLFN13'	mRNA	2.38547	6.403e-24
147	'ADRA1B'	mRNA	-2.85156	8.27621e-09
147015	'DHRS13'	mRNA	-1.81375	0.00154318
147166	'TRIM16L'	mRNA	-1.38068	1.17443e-14
147463	'ANKRD29'	mRNA	-1.0064	2.92978e-08
147645	'VSIG10L'	mRNA	1.40305	1.16804e-07
147650	'SPACA6'	mRNA	1.30077	5.0828e-35
147664	'ERVV-1'	mRNA	1.33129	0.0322611
147841	'SPC24'	mRNA	-1.46404	3.24819e-13
148022	'TICAM1'	mRNA	1.35137	3.50807e-39
148198	'ZNF98'	mRNA	2.957	4.55513e-05
148252	'DIRAS1'	mRNA	-1.72197	7.5431e-08
148398	'SAMD11'	mRNA	-1.25814	0.0115739
148808	'MFSD4A'	mRNA	1.68359	0.00219326
148867	'SLC30A7'	mRNA	1.03678	2.40294e-24
148932	'MOB3C'	mRNA	2.1031	2.51561e-76
148979	'GLIS1'	mRNA	-2.03718	2.04179e-31
15	'AANAT'	mRNA	3.12412	6.58585e-07
150274	'HSCB'	mRNA	1.42866	6.45e-11
150275	'CCDC117'	mRNA	1.07851	1.39875e-17
150350	'ENTHD1'	mRNA	3.51303	3.39591e-10
1506	'CTRL'	mRNA	1.94253	1.03619e-05
151050	'KANSL1L'	mRNA	1.09528	2.85765e-21
151176	'ERFE'	mRNA	1.00256	0.0485627
151230	'KLHL23'	mRNA	-1.41444	0.00324744
151449	'GDF7'	mRNA	-1.79025	7.4797e-11
151636	'DTX3L'	mRNA	2.11818	4.82235e-282
151742	'PPM1L'	mRNA	-1.1388	0.000795618
1519	'CTSO'	mRNA	1.70467	1.29613e-41
1520	'CTSS'	mRNA	5.10988	3.0572e-219
152098	'ZCWPW2'	mRNA	1.27635	1.61709e-05
1525	'CXADR'	mRNA	1.25806	0.0198503
152831	'KLB'	mRNA	1.53222	0.000364473
152877	'FAM53A'	mRNA	2.79836	3.46919e-37
152926	'PPM1K'	mRNA	2.80215	6.44798e-194
153769	'SH3RF2'	mRNA	-1.29736	0.0410223
153830	'RNF145'	mRNA	1.15756	5.52923e-74
1540	'CYLD'	mRNA	1.19957	2.14385e-40
154091	'SLC2A12'	mRNA	1.02174	7.50775e-17
154141	'MBOAT1'	mRNA	-1.24289	8.20075e-16
154215	'NKAIN2'	mRNA	2.77081	0.0140332
1545	'CYP1B1'	mRNA	-1.73956	3.56619e-54
154796	'AMOT'	mRNA	-1.41438	7.52565e-28
154881	'KCTD7'	mRNA	-1.09943	3.69787e-11
155382	'VPS37D'	mRNA	-1.25204	0.0315416
157285	'PRAG1'	mRNA	-3.98257	1.15355e-53
1573	'CYP2J2'	mRNA	2.36442	1.67807e-19
1581	'CYP7A1'	mRNA	3.75377	0.0464905
158219	'TTC39B'	mRNA	1.70103	1.43083e-34
158399	'ZNF483'	mRNA	-1.47358	2.53135e-05
158471	'PRUNE2'	mRNA	1.46894	2.74779e-06
159013	'CXorf38'	mRNA	1.62743	9.75732e-41
159091	'FAM122C'	mRNA	1.93006	2.60863e-17
1594	'CYP27B1'	mRNA	2.77594	5.86832e-11
159686	'CFAP58'	mRNA	2.19105	1.85104e-09
16	'AARS'	mRNA	-1.09469	8.41966e-42
160518	'DENND5B'	mRNA	-1.37149	3.15639e-11
1608	'DGKG'	mRNA	5.1125	0.0126849
160851	'DGKH'	mRNA	1.04911	5.74446e-29
160897	'GPR180'	mRNA	1.40392	1.87189e-43
161145	'TMEM229B'	mRNA	4.06402	6.76387e-44
161176	'SYNE3'	mRNA	-1.04042	1.56357e-43
1612	'DAPK1'	mRNA	-1.49048	8.95336e-10
161497	'STRC'	mRNA	-3.92839	0.0456036
161502	'CFAP161'	mRNA	4.84747	0.000505212
161829	'EXD1'	mRNA	1.34695	0.00590502
162073	'ITPRIPL2'	mRNA	1.66808	3.32864e-143
162282	'ANKFN1'	mRNA	-5.74597	2.97243e-10
162394	'SLFN5'	mRNA	2.19197	0
162494	'RHBDL3'	mRNA	2.90481	0.000233659
162517	'FBXO39'	mRNA	2.22734	6.92539e-10
1628	'DBP'	mRNA	-3.02493	1.75643e-06
162968	'ZNF497'	mRNA	-3.32311	0.0199058
163059	'ZNF433'	mRNA	-1.4741	0.00197242
163115	'ZNF781'	mRNA	-2.64321	0.00438376
163351	'GBP6'	mRNA	3.09311	0.00114109
163702	'IFNLR1'	mRNA	1.21496	0.006667
164284	'APCDD1L'	mRNA	1.90903	3.05693e-14
165082	'ADGRF3'	mRNA	2.20337	8.45931e-06
165904	'XIRP1'	mRNA	7.31573	8.21645e-21
166614	'DCLK2'	mRNA	-1.22542	3.44283e-21
166785	'MMAA'	mRNA	1.20091	2.08503e-11
167465	'ZNF366'	mRNA	2.54518	0.0395131
167691	'LCA5'	mRNA	-1.48561	1.57572e-05
168391	'GALNTL5'	mRNA	1.6618	0.0103374
168400	'DDX53'	mRNA	5.8811	0.000608787
168433	'RNF133'	mRNA	3.13268	0.0186433
168667	'BMPER'	mRNA	1.28181	1.74008e-38
169355	'IDO2'	mRNA	3.28566	0.00576024
169522	'KCNV2'	mRNA	1.41507	3.85637e-05
169792	'GLIS3'	mRNA	1.41628	1.33122e-101
169834	'ZNF883'	mRNA	-1.36622	7.23353e-06
169981	'SPIN3'	mRNA	-1.01593	0.000950871
170394	'PWWP2B'	mRNA	1.03423	2.51834e-06
170689	'ADAMTS15'	mRNA	-2.58914	2.64488e-92
170690	'ADAMTS16'	mRNA	-1.03295	0.023931
171024	'SYNPO2'	mRNA	1.06759	3.76468e-14
1730	'DIAPH2'	mRNA	1.19403	1.30854e-24
1745	'DLX1'	mRNA	2.01797	1.17826e-20
1746	'DLX2'	mRNA	1.00458	0.0357004
1801	'DPH1'	mRNA	-1.09574	1.0865e-18
1812	'DRD1'	mRNA	-4.27999	1.97004e-05
182	'JAG1'	mRNA	-1.33812	4.60397e-33
1827	'RCAN1'	mRNA	2.32263	1.11595e-220
1839	'HBEGF'	mRNA	1.71727	9.24302e-10
1845	'DUSP3'	mRNA	-1.02282	1.03393e-27
1847	'DUSP5'	mRNA	3.21857	7.29622e-276
1848	'DUSP6'	mRNA	1.26219	1.74216e-39
1870	'E2F2'	mRNA	-1.34115	2.51985e-08
1890	'TYMP'	mRNA	3.25447	3.90779e-32
1903	'S1PR3'	mRNA	2.49949	0
1906	'EDN1'	mRNA	2.25852	4.5591e-46
1909	'EDNRA'	mRNA	3.54638	4.33848e-12
1946	'EFNA5'	mRNA	-1.24399	5.85941e-20
1948	'EFNB2'	mRNA	-1.95776	6.34464e-123
1949	'EFNB3'	mRNA	-1.6534	0.0371427
1950	'EGF'	mRNA	2.08782	0.000476481
1952	'CELSR2'	mRNA	-1.68176	0.000112593
1955	'MEGF9'	mRNA	-1.82921	1.35803e-23
1958	'EGR1'	mRNA	-2.79408	3.2177e-175
1962	'EHHADH'	mRNA	-1.51038	0.000897226
196883	'ADCY4'	mRNA	2.25748	3.35488e-92
197135	'PATL2'	mRNA	2.02001	6.38432e-13
197257	'LDHD'	mRNA	-2.56303	0.0211699
197259	'MLKL'	mRNA	3.51023	1.08658e-204
1975	'EIF4B'	mRNA	-1.08276	1.58354e-69
1997	'ELF1'	mRNA	1.62846	7.00583e-136
1999	'ELF3'	mRNA	2.6144	0.000332064
200150	'PLD5'	mRNA	1.34607	0.0135329
200316	'APOBEC3F'	mRNA	2.60365	6.36201e-267
2004	'ELK3'	mRNA	1.18004	8.67039e-56
2006	'ELN'	mRNA	2.27743	5.5116e-26
200634	'KRTCAP3'	mRNA	2.1978	0.00675549
200844	'C3orf67'	mRNA	1.4315	0.000225526
200942	'KLHDC8B'	mRNA	-1.12428	0.000245072
201176	'ARHGAP27'	mRNA	3.39075	5.95128e-103
201255	'LRRC45'	mRNA	-1.0311	5.79187e-07
2013	'EMP2'	mRNA	1.67637	4.08768e-71
2015	'ADGRE1'	mRNA	2.66473	1.85731e-22
201633	'TIGIT'	mRNA	-1.17923	7.42438e-06
201895	'SMIM14'	mRNA	1.04848	1.24023e-24
202333	'CMYA5'	mRNA	1.44328	0.000922091
2026	'ENO2'	mRNA	-1.62089	3.00022e-21
202915	'TMEM184A'	mRNA	2.0448	1.59984e-25
203197	'TMEM268'	mRNA	1.56454	2.74779e-38
2035	'EPB41'	mRNA	-1.31889	1.96088e-22
2042	'EPHA3'	mRNA	1.15092	0.0140491
2044	'EPHA5'	mRNA	-2.14216	1.71422e-113
2049	'EPHB3'	mRNA	-1.93936	0.00474668
2050	'EPHB4'	mRNA	-1.49814	3.08297e-44
205147	'AMER3'	mRNA	1.83539	0.00289383
2057	'EPOR'	mRNA	-1.10171	1.03918e-09
206338	'LVRN'	mRNA	2.53011	0.0117257
2065	'ERBB3'	mRNA	-3.27688	2.62185e-13
2066	'ERBB4'	mRNA	-1.22917	0.00102405
2069	'EREG'	mRNA	2.86165	3.65273e-268
2081	'ERN1'	mRNA	1.41269	4.60397e-33
2110	'ETFDH'	mRNA	-1.11491	6.69795e-12
2114	'ETS2'	mRNA	1.11462	4.4799e-55
2120	'ETV6'	mRNA	1.37515	1.78983e-70
2123	'EVI2A'	mRNA	-1.21848	0.00524985
2124	'EVI2B'	mRNA	-1.49292	1.33636e-05
215	'ABCD1'	mRNA	1.15509	9.6601e-34
2182	'ACSL4'	mRNA	1.35766	1.9682e-71
2185	'PTK2B'	mRNA	-1.69227	8.30828e-25
219285	'SAMD9L'	mRNA	4.16528	0
219537	'SMTNL1'	mRNA	4.61556	1.7896e-66
219621	'CABCOCO1'	mRNA	-2.23275	0.0305226
219623	'TMEM26'	mRNA	-1.49751	0.049942
219790	'RTKN2'	mRNA	-1.2677	7.40275e-09
219833	'C11orf45'	mRNA	-1.15324	0.0329024
219968	'OR5B21'	mRNA	2.1556	3.71505e-06
219970	'GLYATL2'	mRNA	-1.04414	0.0214289
219988	'PATL1'	mRNA	1.07828	3.28194e-58
220108	'FAM124A'	mRNA	2.04873	1.73281e-08
220296	'HEPACAM'	mRNA	5.25123	6.786e-05
220323	'OAF'	mRNA	1.71847	8.26421e-32
220388	'CCDC89'	mRNA	-1.00436	0.0180201
220441	'RNF152'	mRNA	3.0384	8.65613e-190
2209	'FCGR1A'	mRNA	3.20144	3.52618e-06
221061	'FAM171A1'	mRNA	-1.54537	1.20247e-32
221079	'ARL5B'	mRNA	1.86665	1.44885e-37
221178	'SPATA13'	mRNA	2.29025	7.90376e-248
221393	'ADGRF4'	mRNA	2.53935	0.000911259
221468	'TMEM217'	mRNA	1.28818	0.0339095
221692	'PHACTR1'	mRNA	1.81116	8.12871e-99
221895	'JAZF1'	mRNA	-1.19901	3.44283e-21
222255	'ATXN7L1'	mRNA	1.15445	1.28572e-29
222537	'HS3ST5'	mRNA	-1.65584	0.0327582
222584	'FAM83B'	mRNA	5.72649	0.00016852
222659	'PXT1'	mRNA	5.99123	5.42831e-05
222663	'SCUBE3'	mRNA	2.84551	1.48211e-12
222696	'ZSCAN23'	mRNA	-1.30572	1.51947e-07
222950	'NYAP1'	mRNA	-1.5558	0.000912665
2232	'FDXR'	mRNA	-1.2474	2.78196e-10
224	'ALDH3A2'	mRNA	-1.28529	7.88937e-17
2247	'FGF2'	mRNA	2.03509	1.13151e-288
2250	'FGF5'	mRNA	-1.03268	2.39435e-51
2254	'FGF9'	mRNA	-3.91611	1.06566e-21
2259	'FGF14'	mRNA	-1.39129	4.98911e-13
2260	'FGFR1'	mRNA	1.25111	1.8113e-138
2268	'FGR'	mRNA	3.76533	0.00503
2271	'FH'	mRNA	-1.14747	2.12583e-37
2272	'FHIT'	mRNA	1.89776	0.000406819
2273	'FHL1'	mRNA	-1.33526	2.23838e-59
22807	'IKZF2'	mRNA	1.66613	1.37171e-46
22809	'ATF5'	mRNA	2.36821	2.17361e-79
2281	'FKBP1B'	mRNA	1.17247	0.000344178
22824	'HSPA4L'	mRNA	-1.67542	4.22987e-09
22836	'RHOBTB3'	mRNA	-1.07133	1.03524e-42
22849	'CPEB3'	mRNA	2.04086	8.21816e-27
22856	'CHSY1'	mRNA	1.12046	4.53372e-39
22861	'NLRP1'	mRNA	-1.04261	3.20233e-16
22862	'FNDC3A'	mRNA	1.64243	5.13687e-143
22874	'PLEKHA6'	mRNA	-2.03035	2.03922e-41
2289	'FKBP5'	mRNA	1.27377	1.49308e-11
22891	'ZNF365'	mRNA	-3.39765	4.14218e-19
22898	'DENND3'	mRNA	1.30867	5.45381e-70
2295	'FOXF2'	mRNA	-1.70034	1.82506e-73
23025	'UNC13A'	mRNA	4.56407	4.65259e-14
2303	'FOXC2'	mRNA	1.68469	4.74366e-26
23037	'PDZD2'	mRNA	1.16033	4.57114e-10
23048	'FNBP1'	mRNA	-1.20776	1.76148e-26
23052	'ENDOD1'	mRNA	2.54094	1.00149e-63
23064	'SETX'	mRNA	1.06873	1.14111e-47
23067	'SETD1B'	mRNA	1.10602	8.37277e-52
23070	'CMTR1'	mRNA	1.2669	1.33969e-48
23072	'HECW1'	mRNA	-1.32986	3.59072e-27
2309	'FOXO3'	mRNA	1.52391	2.00965e-95
231	'AKR1B1'	mRNA	1.13843	6.82639e-46
23108	'RAP1GAP2'	mRNA	1.09844	5.37915e-12
2312	'FLG'	mRNA	-3.1864	0.00120072
23120	'ATP10B'	mRNA	6.69804	7.79186e-29
23138	'N4BP3'	mRNA	1.69571	1.10294e-06
23143	'LRCH1'	mRNA	1.47171	3.16393e-53
23148	'NACAD'	mRNA	-1.35068	5.93384e-16
23158	'TBC1D9'	mRNA	1.2933	1.20519e-58
23180	'RFTN1'	mRNA	1.41249	4.0939e-79
23189	'KANK1'	mRNA	-1.53488	5.79401e-71
23194	'FBXL7'	mRNA	1.46168	1.67792e-103
23201	'FAM168A'	mRNA	-1.09309	7.94459e-31
23216	'TBC1D1'	mRNA	1.04495	4.10637e-26
23218	'NBEAL2'	mRNA	-1.30664	9.13694e-20
2323	'FLT3LG'	mRNA	1.18073	1.46323e-09
2324	'FLT4'	mRNA	3.61208	0.0425351
23255	'MTCL1'	mRNA	-1.42854	3.91495e-71
23258	'DENND5A'	mRNA	1.99199	1.39697e-275
23266	'ADGRL2'	mRNA	2.70435	6.59246e-163
23286	'WWC1'	mRNA	1.58227	3.17329e-26
2332	'FMR1'	mRNA	1.4832	9.69596e-38
23321	'TRIM2'	mRNA	-1.06652	1.53049e-20
23322	'RPGRIP1L'	mRNA	-1.03698	3.39591e-10
23325	'WASHC4'	mRNA	1.06847	1.4874e-42
23329	'TBC1D30'	mRNA	1.43188	0.0377086
23338	'JADE2'	mRNA	1.75511	1.28225e-174
23366	'KIAA0895'	mRNA	-2.46318	1.61709e-08
23371	'TNS2'	mRNA	-1.48045	2.37762e-91
23424	'TDRD7'	mRNA	2.57594	8.30622e-189
23428	'SLC7A8'	mRNA	-1.14877	8.28047e-08
23460	'ABCA6'	mRNA	1.87566	4.24669e-18
23492	'CBX7'	mRNA	-1.36354	2.7525e-19
23500	'DAAM2'	mRNA	-2.12036	4.605e-54
23503	'ZFYVE26'	mRNA	1.658	4.81252e-127
23508	'TTC9'	mRNA	-1.02125	1.86996e-07
23515	'MORC3'	mRNA	1.29226	4.63156e-36
23516	'SLC39A14'	mRNA	3.48645	0
23522	'KAT6B'	mRNA	-1.55399	5.91358e-37
2353	'FOS'	mRNA	-3.27775	8.04655e-14
23533	'PIK3R5'	mRNA	1.67894	0.000600069
2354	'FOSB'	mRNA	1.54629	0.00501752
23549	'DNPEP'	mRNA	1.26221	5.21997e-43
23562	'CLDN14'	mRNA	2.37381	5.96686e-06
23586	'DDX58'	mRNA	4.68277	0
23596	'OPN3'	mRNA	-1.55276	1.07591e-27
23604	'DAPK2'	mRNA	1.53564	4.94891e-22
23607	'CD2AP'	mRNA	1.04612	1.47685e-20
23623	'RUSC1'	mRNA	1.36347	1.56284e-35
23630	'KCNE5'	mRNA	2.73246	1.3026e-06
23635	'SSBP2'	mRNA	-1.18436	1.51901e-10
23636	'NUP62'	mRNA	1.48037	5.02446e-86
23657	'SLC7A11'	mRNA	-1.35874	7.03487e-47
23670	'CEMIP2'	mRNA	1.12995	2.93708e-68
23671	'TMEFF2'	mRNA	-1.77214	1.86415e-11
23704	'KCNE4'	mRNA	-3.48439	3.50099e-07
23764	'MAFF'	mRNA	1.53401	2.28114e-52
23767	'FLRT3'	mRNA	-1.1849	0.00167086
23780	'APOL2'	mRNA	3.52598	0
24138	'IFIT5'	mRNA	1.68737	2.45814e-54
24145	'PANX1'	mRNA	2.3394	7.22484e-192
245973	'ATP6V1C2'	mRNA	1.77833	1.29545e-05
246330	'PELI3'	mRNA	-1.74194	3.08463e-11
2495	'FTH1'	mRNA	1.01138	3.90132e-48
2526	'FUT4'	mRNA	1.02329	1.83879e-10
252983	'STXBP4'	mRNA	-1.1113	1.65338e-09
253260	'RICTOR'	mRNA	1.69203	1.38132e-112
2533	'FYB1'	mRNA	3.67172	1.47425e-13
2535	'FZD2'	mRNA	-1.06565	6.8871e-41
2537	'IFI6'	mRNA	1.30061	5.58179e-06
253738	'EBF3'	mRNA	2.21752	3.84176e-06
254187	'TSGA10IP'	mRNA	1.83622	0.00484225
255231	'MCOLN2'	mRNA	1.23586	0.000293869
255324	'EPGN'	mRNA	1.5512	0.048021
255394	'TCP11L2'	mRNA	-1.25893	1.98077e-21
255488	'RNF144B'	mRNA	1.82897	2.27259e-40
255758	'TCTEX1D2'	mRNA	-1.79899	0.0209346
255783	'INAFM1'	mRNA	1.69685	2.30552e-16
256586	'LYSMD2'	mRNA	2.18047	1.67592e-24
256957	'HEATR9'	mRNA	4.38013	2.52707e-06
2570	'GABRR2'	mRNA	2.18649	0.000199035
257019	'FRMD3'	mRNA	3.19236	7.30537e-14
257044	'CATSPERE'	mRNA	1.52436	8.9558e-13
25780	'RASGRP3'	mRNA	2.37925	1.14812e-57
25801	'GCA'	mRNA	1.14692	2.54905e-06
25802	'LMOD1'	mRNA	-1.62458	4.51086e-12
25809	'TTLL1'	mRNA	-1.02631	0.000145173
25816	'TNFAIP8'	mRNA	1.84527	1.35986e-35
25840	'METTL7A'	mRNA	1.37647	0.00225047
25841	'ABTB2'	mRNA	2.02931	2.28558e-59
25854	'FAM149A'	mRNA	2.09307	1.33046e-05
25861	'WHRN'	mRNA	1.3747	6.49345e-21
25865	'PRKD2'	mRNA	1.83517	4.13141e-129
25890	'ABI3BP'	mRNA	2.05652	9.13503e-106
25894	'PLEKHG4'	mRNA	-1.36491	4.68229e-19
25895	'EEF1AKMT3'	mRNA	1.25549	8.13959e-11
25907	'TMEM158'	mRNA	2.51911	1.49154e-83
2591	'GALNT3'	mRNA	1.04894	4.03812e-23
259173	'ALS2CL'	mRNA	-1.39257	5.34437e-10
259232	'NALCN'	mRNA	-1.34584	4.58671e-08
259307	'IL4I1'	mRNA	4.63394	2.43921e-172
25938	'HEATR5A'	mRNA	-1.44493	5.98398e-53
25939	'SAMHD1'	mRNA	2.35024	4.40651e-231
2595	'GANC'	mRNA	1.09181	3.19337e-28
25959	'KANK2'	mRNA	-1.22075	1.45385e-80
25987	'TSKU'	mRNA	2.54146	1.44206e-145
26018	'LRIG1'	mRNA	2.65687	9.4789e-125
26027	'ACOT11'	mRNA	-1.1642	0.0132441
26040	'SETBP1'	mRNA	-1.18143	1.37111e-31
26045	'LRRTM2'	mRNA	1.48897	5.56214e-18
26050	'SLITRK5'	mRNA	-3.06599	0.000472331
26083	'TBC1D29P'	mRNA	4.36687	0.0422202
26086	'GPSM1'	mRNA	-1.03069	2.11766e-29
26093	'CCDC9'	mRNA	1.27265	6.64202e-11
26115	'TANC2'	mRNA	-1.25958	7.86885e-53
26119	'LDLRAP1'	mRNA	-1.02215	8.21545e-14
2615	'LRRC32'	mRNA	4.5258	0.0167576
26154	'ABCA12'	mRNA	1.84844	0.0010919
26157	'GIMAP2'	mRNA	3.19915	1.04315e-22
26160	'IFT172'	mRNA	-1.46988	5.56214e-18
261729	'STEAP2'	mRNA	1.05927	2.36686e-23
26230	'TIAM2'	mRNA	2.37727	7.6588e-19
26249	'KLHL3'	mRNA	-3.63654	0.00845193
26270	'FBXO6'	mRNA	1.85934	3.1161e-18
26277	'TINF2'	mRNA	1.42451	1.56328e-52
26289	'AK5'	mRNA	-1.41287	2.22517e-22
26298	'EHF'	mRNA	1.13872	9.22525e-05
2633	'GBP1'	mRNA	4.37126	0
2634	'GBP2'	mRNA	3.3682	1.99721e-299
2635	'GBP3'	mRNA	3.15851	4.60173e-120
2643	'GCH1'	mRNA	3.3694	3.24934e-216
26507	'CNNM1'	mRNA	-1.74808	6.98529e-11
2651	'GCNT2'	mRNA	3.46613	4.34267e-22
26519	'TIMM10'	mRNA	2.04026	2.58163e-31
26548	'ITGB1BP2'	mRNA	1.67261	0.0165318
266675	'BEST4'	mRNA	2.31274	0.00140805
266727	'MDGA1'	mRNA	1.94785	4.90899e-37
266743	'NPAS4'	mRNA	-2.82975	0.000152197
2669	'GEM'	mRNA	1.85691	3.43549e-37
26740	'OR1J2'	mRNA	1.18806	0.000125165
26750	'RPS6KC1'	mRNA	1.40354	3.05458e-52
2683	'B4GALT1'	mRNA	1.71985	3.05502e-172
26872	'STEAP1'	mRNA	1.24269	4.97898e-33
26953	'RANBP6'	mRNA	-1.02308	5.10099e-09
26960	'NBEA'	mRNA	-1.9243	3.7998e-91
27012	'KCNV1'	mRNA	1.27138	0.0387687
27033	'ZBTB32'	mRNA	1.49533	0.00248682
27067	'STAU2'	mRNA	-1.11104	1.33821e-11
2710	'GK'	mRNA	2.35948	7.38873e-91
27106	'ARRDC2'	mRNA	2.15798	1.3971e-60
27113	'BBC3'	mRNA	1.75701	5.72276e-27
27123	'DKK2'	mRNA	3.76182	0.00599643
27133	'KCNH5'	mRNA	-5.05496	4.43188e-10
27147	'DENND2A'	mRNA	-1.09307	0.00356745
27178	'IL37'	mRNA	2.0628	0.000139344
27185	'DISC1'	mRNA	1.09345	1.07415e-24
272	'AMPD3'	mRNA	2.65193	1.62077e-167
27201	'GPR78'	mRNA	-2.01986	0.0441981
27237	'ARHGEF16'	mRNA	1.78758	0.000965611
27239	'GPR162'	mRNA	-1.56799	5.31934e-06
27245	'AHDC1'	mRNA	-1.12723	1.21899e-27
27289	'RND1'	mRNA	2.44015	0.0250566
27303	'RBMS3'	mRNA	1.55056	2.60525e-77
27314	'RAB30'	mRNA	-1.83281	4.45756e-37
2735	'GLI1'	mRNA	-2.56886	8.43681e-06
2736	'GLI2'	mRNA	-1.63703	2.08527e-23
2737	'GLI3'	mRNA	1.4444	3.03008e-112
27430	'MAT2B'	mRNA	1.06859	1.24424e-25
2745	'GLRX'	mRNA	1.01058	1.73988e-28
2766	'GMPR'	mRNA	3.1419	1.70485e-206
2770	'GNAI1'	mRNA	-1.58278	5.9204e-19
2781	'GNAZ'	mRNA	-1.34396	2.9828e-09
2785	'GNG3'	mRNA	1.77717	0.00585528
2791	'GNG11'	mRNA	1.54213	1.23964e-33
2797	'GNRH2'	mRNA	1.95999	9.94522e-10
2820	'GPD2'	mRNA	1.70593	5.03097e-113
28231	'SLCO4A1'	mRNA	1.19823	4.39972e-10
2825	'GPR1'	mRNA	-1.47172	1.57021e-13
282679	'AQP11'	mRNA	-1.41518	0.0018525
282973	'JAKMIP3'	mRNA	-3.20126	0.000201205
2831	'NPBWR1'	mRNA	-3.2116	2.33563e-08
283106	'CSNK2A3'	mRNA	-4.27424	0.0155897
283129	'MAJIN'	mRNA	2.44706	0.00334264
283130	'SLC25A45'	mRNA	-1.22365	0.000244935
283234	'CCDC88B'	mRNA	-3.66372	0.0293589
283349	'RASSF3'	mRNA	1.01671	2.5887e-34
283417	'DPY19L2'	mRNA	-1.10934	6.59362e-06
283446	'MYO1H'	mRNA	-1.08609	0.00639489
2835	'GPR12'	mRNA	3.79227	0.0103057
283537	'SLC46A3'	mRNA	-1.37746	5.10044e-07
283600	'SLC25A47'	mRNA	5.18169	0.000136494
283849	'EXOC3L1'	mRNA	7.2335	2.56019e-20
283991	'UBALD2'	mRNA	1.35007	4.97265e-29
284021	'MILR1'	mRNA	2.39255	8.33078e-13
284076	'TTLL6'	mRNA	2.27891	0.00521711
284207	'METRNL'	mRNA	1.58837	7.30938e-65
284217	'LAMA1'	mRNA	2.10065	2.30442e-72
284273	'ZADH2'	mRNA	-1.47693	2.44858e-48
284338	'PRR19'	mRNA	-3.62029	0.0329573
284348	'LYPD5'	mRNA	3.39423	1.22183e-07
284358	'MAMSTR'	mRNA	-1.63448	5.31615e-05
284439	'SLC25A42'	mRNA	-1.48334	7.60932e-11
284611	'FAM102B'	mRNA	-1.23652	6.04329e-17
284612	'SYPL2'	mRNA	-1.34642	3.64276e-33
284615	'ANKRD34A'	mRNA	-1.51254	4.03322e-06
284759	'SIRPB2'	mRNA	3.67557	0.00736185
284958	'NT5DC4'	mRNA	2.13052	0.0123704
284996	'RNF149'	mRNA	2.12993	1.47528e-127
28514	'DLL1'	mRNA	2.66945	6.90305e-12
285175	'UNC80'	mRNA	4.44797	0.00241032
285220	'EPHA6'	mRNA	1.07272	0.0022569
285237	'C3orf38'	mRNA	1.27797	3.49063e-24
285343	'TCAIM'	mRNA	-1.0756	4.66995e-11
285556	'C4orf54'	mRNA	3.78794	3.55927e-21
285590	'SH3PXD2B'	mRNA	1.27159	2.63552e-84
285704	'RGMB'	mRNA	1.47759	1.09536e-86
286006	'LSMEM1'	mRNA	1.11293	0.00839694
286097	'MICU3'	mRNA	-1.64572	9.14134e-46
286151	'FBXO43'	mRNA	-1.94575	0.00137036
286205	'SCAI'	mRNA	-1.29413	8.92931e-18
286223	'C9orf47'	mRNA	3.02277	1.16566e-71
286343	'LURAP1L'	mRNA	-1.34866	1.99311e-14
2878	'GPX3'	mRNA	3.1484	5.56324e-51
2887	'GRB10'	mRNA	1.23757	2.56569e-31
28968	'SLC6A16'	mRNA	2.76604	0.0160398
2897	'GRIK1'	mRNA	1.62451	9.40576e-08
28999	'KLF15'	mRNA	-4.17669	0.0222369
290	'ANPEP'	mRNA	1.20648	5.37846e-77
29015	'SLC43A3'	mRNA	1.56432	2.28057e-66
2904	'GRIN2B'	mRNA	3.49023	6.50076e-05
29057	'FAM156A'	mRNA	-1.7994	0.00337397
2907	'GRINA'	mRNA	1.11026	1.98615e-77
29087	'THYN1'	mRNA	-1.04841	0.000275903
29089	'UBE2T'	mRNA	-1.00866	0.000367227
2909	'ARHGAP35'	mRNA	-1.71302	1.35709e-140
29090	'TIMM21'	mRNA	-1.17768	0.000127189
29094	'LGALSL'	mRNA	-1.59801	0.000701186
29109	'FHOD1'	mRNA	-1.06399	8.77172e-24
29121	'CLEC2D'	mRNA	1.48194	2.85487e-21
29126	'CD274'	mRNA	5.78893	3.74463e-282
2914	'GRM4'	mRNA	2.26988	0.000878038
2919	'CXCL1'	mRNA	4.52687	0
2920	'CXCL2'	mRNA	5.24233	9.13208e-296
2921	'CXCL3'	mRNA	6.60675	1.51673e-172
2941	'GSTA4'	mRNA	-1.75541	3.00845e-09
29763	'PACSIN3'	mRNA	-1.74267	2.12845e-18
2977	'GUCY1A2'	mRNA	1.17509	4.57686e-13
29775	'CARD10'	mRNA	-1.6436	4.49071e-10
29785	'CYP2S1'	mRNA	-1.62953	0.0383254
29798	'C2orf27A'	mRNA	1.62341	1.21518e-34
2982	'GUCY1A1'	mRNA	6.42902	9.51948e-12
29965	'CDIP1'	mRNA	-1.15586	0.000130297
29995	'LMCD1'	mRNA	-2.24747	2.89067e-59
3005	'H1F0'	mRNA	-1.66426	7.09898e-38
3006	'HIST1H1C'	mRNA	-1.16202	1.6627e-47
30061	'SLC40A1'	mRNA	-3.57689	0.0366747
3007	'HIST1H1D'	mRNA	-1.57889	9.89122e-22
3024	'HIST1H1A'	mRNA	-1.32238	1.91168e-06
3037	'HAS2'	mRNA	2.38017	6.11467e-83
3038	'HAS3'	mRNA	1.35276	1.81635e-12
3075	'CFH'	mRNA	2.26704	1.34662e-131
3082	'HGF'	mRNA	2.7492	4.5399e-08
3084	'NRG1'	mRNA	1.2576	1.77437e-69
30844	'EHD4'	mRNA	2.01176	2.48084e-166
3087	'HHEX'	mRNA	2.02783	2.07362e-38
3090	'HIC1'	mRNA	1.39747	1.87968e-35
3091	'HIF1A'	mRNA	1.21223	4.58001e-92
3096	'HIVEP1'	mRNA	1.64302	1.27101e-110
3097	'HIVEP2'	mRNA	2.1847	0
3099	'HK2'	mRNA	1.26497	1.82314e-94
3112	'HLA-DOB'	mRNA	3.81577	4.62657e-08
3133	'HLA-E'	mRNA	1.52449	7.36611e-122
3134	'HLA-F'	mRNA	2.39735	3.40069e-140
3149	'HMGB3'	mRNA	-1.1056	3.56036e-09
3157	'HMGCS1'	mRNA	1.55828	2.57177e-86
3159	'HMGA1'	mRNA	1.561	6.46632e-90
317762	'CCDC85C'	mRNA	-1.4235	4.72681e-09
3198	'HOXA1'	mRNA	-2.74121	0.000108498
32	'ACACB'	mRNA	-1.47737	2.13091e-14
3204	'HOXA7'	mRNA	-1.91254	2.48563e-09
3206	'HOXA10'	mRNA	-1.61148	2.14813e-16
3207	'HOXA11'	mRNA	-1.94012	4.89582e-38
3209	'HOXA13'	mRNA	-2.39396	1.7907e-12
3213	'HOXB3'	mRNA	3.74236	0.0308782
3221	'HOXC4'	mRNA	-1.21168	2.76574e-08
3222	'HOXC5'	mRNA	-1.02215	0.0400002
3223	'HOXC6'	mRNA	-1.38514	5.86717e-05
3226	'HOXC10'	mRNA	-1.24346	5.05883e-17
3229	'HOXC13'	mRNA	-1.4677	0.000824548
323	'APBB2'	mRNA	1.36704	2.8917e-83
3232	'HOXD3'	mRNA	2.04632	0.00282465
3233	'HOXD4'	mRNA	1.762	3.00012e-07
3268	'AGFG2'	mRNA	-1.25015	1.03302e-11
329	'BIRC2'	mRNA	1.90604	1.16188e-104
3290	'HSD11B1'	mRNA	4.54005	3.78743e-34
3298	'HSF2'	mRNA	-1.03256	1.39765e-05
330	'BIRC3'	mRNA	5.22498	0
3300	'DNAJB2'	mRNA	-1.02809	1.91161e-15
3301	'DNAJA1'	mRNA	1.6486	3.82176e-123
3310	'HSPA6'	mRNA	4.78754	1.90774e-21
3316	'HSPB2'	mRNA	-1.21999	0.0219388
333926	'PPM1J'	mRNA	2.30882	0.0133358
3344	'FOXN2'	mRNA	1.13063	1.06311e-16
3352	'HTR1D'	mRNA	-2.47267	0.000852459
3363	'HTR7'	mRNA	3.11337	4.082e-17
3371	'TNC'	mRNA	1.90392	4.7564e-197
338	'APOB'	mRNA	-3.05193	1.29533e-06
3383	'ICAM1'	mRNA	4.31026	0
338376	'IFNE'	mRNA	1.5224	4.80748e-07
338382	'RAB7B'	mRNA	-1.35975	0.000438061
3386	'ICAM4'	mRNA	8.78088	1.03767e-11
338707	'B4GALNT4'	mRNA	-1.51325	3.68691e-06
339122	'RAB43'	mRNA	2.83723	1.09821e-217
339210	'C17orf67'	mRNA	2.11137	4.8068e-13
339403	'RXFP4'	mRNA	-1.87785	0.000405195
339976	'TRIML1'	mRNA	4.35633	0.031435
340348	'TSPAN33'	mRNA	6.66247	8.55632e-13
340393	'TMEM249'	mRNA	1.08817	0.0251221
340419	'RSPO2'	mRNA	-6.42188	9.15515e-07
340526	'RTL5'	mRNA	1.27506	0.000182565
340547	'VSIG1'	mRNA	1.71776	0.00214806
340596	'LHFPL1'	mRNA	4.51079	0.0156449
340980	'OR52B6'	mRNA	3.11117	2.54528e-05
341208	'HEPHL1'	mRNA	1.89975	5.57845e-07
341346	'SMCO2'	mRNA	2.42605	2.83093e-21
342096	'GOLGA6A'	mRNA	5.23823	0.00289428
342184	'FMN1'	mRNA	1.09712	4.9668e-42
3428	'IFI16'	mRNA	1.284	5.4641e-79
3429	'IFI27'	mRNA	2.00103	1.50938e-13
3430	'IFI35'	mRNA	2.31009	4.80425e-107
3431	'SP110'	mRNA	3.52563	0
3433	'IFIT2'	mRNA	6.50869	0
3434	'IFIT1'	mRNA	4.1803	0
343450	'KCNT2'	mRNA	1.64167	9.00285e-09
343521	'TCTEX1D4'	mRNA	1.72818	1.95254e-25
3437	'IFIT3'	mRNA	5.14417	0
3439	'IFNA1'	mRNA	1.63877	5.7084e-08
3455	'IFNAR2'	mRNA	2.02537	9.1305e-89
3456	'IFNB1'	mRNA	5.08185	0.0160181
3460	'IFNGR2'	mRNA	2.15355	2.72594e-178
348487	'FAM131C'	mRNA	-1.68703	0.0151014
348738	'C2orf48'	mRNA	1.46837	0.00134336
348938	'NIPAL4'	mRNA	2.28994	6.13235e-05
349136	'WDR86'	mRNA	3.93234	1.03934e-30
353137	'LCE1F'	mRNA	4.36433	0.0371427
353189	'SLCO4C1'	mRNA	3.89961	0.0200095
355	'FAS'	mRNA	1.9054	1.79316e-59
3552	'IL1A'	mRNA	1.44737	0.00122927
3553	'IL1B'	mRNA	4.92829	1.05395e-216
3556	'IL1RAP'	mRNA	1.88243	1.55853e-26
3557	'IL1RN'	mRNA	1.96099	4.04338e-07
3566	'IL4R'	mRNA	1.54987	6.97504e-80
3567	'IL5'	mRNA	1.1558	0.0324573
3569	'IL6'	mRNA	3.44827	0
3570	'IL6R'	mRNA	-3.20029	8.44601e-23
3574	'IL7'	mRNA	3.63136	1.04904e-165
3575	'IL7R'	mRNA	4.21706	0
3576	'CXCL8'	mRNA	6.21288	0
3589	'IL11'	mRNA	4.14069	0
3592	'IL12A'	mRNA	1.313	0.0246095
3594	'IL12RB1'	mRNA	1.85742	0.0232045
3598	'IL13RA2'	mRNA	3.42852	0.00575595
359948	'IRF2BP2'	mRNA	1.17926	1.28791e-36
360	'AQP3'	mRNA	4.89686	0.000504976
3600	'IL15'	mRNA	1.64588	1.04673e-18
3601	'IL15RA'	mRNA	3.8654	2.82254e-288
3620	'IDO1'	mRNA	8.16131	0
3621	'ING1'	mRNA	1.10457	5.64718e-06
3624	'INHBA'	mRNA	2.62482	4.11929e-167
3625	'INHBB'	mRNA	-2.78417	0.00262072
3627	'CXCL10'	mRNA	12.6211	7.38492e-98
3638	'INSIG1'	mRNA	1.8909	7.78114e-120
3656	'IRAK2'	mRNA	2.90858	1.98406e-115
3659	'IRF1'	mRNA	3.13283	0
366	'AQP9'	mRNA	1.86622	0.000150469
3660	'IRF2'	mRNA	2.11382	2.48653e-181
3665	'IRF7'	mRNA	3.35978	1.37955e-272
3669	'ISG20'	mRNA	4.69369	0
3671	'ISLR'	mRNA	3.81953	0.000152197
3672	'ITGA1'	mRNA	1.10942	1.12777e-46
3673	'ITGA2'	mRNA	1.91328	5.06076e-167
3674	'ITGA2B'	mRNA	-1.61716	0.0405663
3696	'ITGB8'	mRNA	1.87169	1.53515e-12
3700	'ITIH4'	mRNA	2.01373	2.28505e-13
3707	'ITPKB'	mRNA	-1.44255	8.46924e-20
3709	'ITPR2'	mRNA	1.07487	3.73816e-30
3714	'JAG2'	mRNA	-2.47912	0.0296993
3717	'JAK2'	mRNA	2.28403	3.92004e-89
3728	'JUP'	mRNA	-1.81906	6.01855e-07
3732	'CD82'	mRNA	2.59844	1.70531e-183
3738	'KCNA3'	mRNA	3.34421	2.58533e-14
374462	'PTPRQ'	mRNA	-1.78414	2.93476e-38
374655	'ZNF710'	mRNA	1.9191	4.36536e-83
374659	'HDDC3'	mRNA	-1.39523	0.000594621
374879	'ZNF699'	mRNA	-1.07741	1.97164e-07
375287	'RBM43'	mRNA	1.33501	2.21047e-24
375346	'STIMATE'	mRNA	1.13001	7.27118e-31
3755	'KCNG1'	mRNA	1.23368	0.0230513
3756	'KCNH1'	mRNA	-1.53698	2.18264e-33
375757	'SWI5'	mRNA	-1.00088	0.00086142
375775	'PNPLA7'	mRNA	-1.33905	8.8388e-05
375790	'AGRN'	mRNA	1.21463	1.15977e-82
375791	'CYSRT1'	mRNA	-3.93806	0.0383121
3772	'KCNJ15'	mRNA	5.49496	0.000551779
377677	'CA13'	mRNA	2.60136	6.66529e-20
3780	'KCNN1'	mRNA	2.1326	0.0412146
3781	'KCNN2'	mRNA	-2.26177	2.3065e-16
3786	'KCNQ3'	mRNA	-1.64829	1.5604e-07
379	'ARL4D'	mRNA	-1.48313	1.8601e-13
3790	'KCNS3'	mRNA	1.54964	4.08635e-13
3795	'KHK'	mRNA	-1.91715	0.0366605
3797	'KIF3C'	mRNA	-1.06728	1.05804e-11
3800	'KIF5C'	mRNA	3.10117	5.70739e-91
3815	'KIT'	mRNA	-4.21388	2.15165e-143
3818	'KLKB1'	mRNA	2.81819	1.92938e-06
3872	'KRT17'	mRNA	2.78937	0.00013023
387496	'RASL11A'	mRNA	-3.76278	2.93324e-19
387522	'TMEM189-UBE2V1'	mRNA	1.49252	0.0201244
387849	'REP15'	mRNA	2.88785	0.0304445
3880	'KRT19'	mRNA	-1.94063	1.49345e-07
388289	'C16orf47'	mRNA	4.34995	0.00423713
388336	'SHISA6'	mRNA	1.38759	0.0125233
3885	'KRT34'	mRNA	1.28086	0.000190793
388507	'ZNF788P'	mRNA	-1.05847	0.00105532
388524	'RPSAP58'	mRNA	-1.58836	4.73139e-05
388552	'BLOC1S3'	mRNA	2.06132	2.218e-63
388591	'RNF207'	mRNA	-1.39271	2.84514e-07
388646	'GBP7'	mRNA	6.7569	1.12243e-05
388677	'NOTCH2NLA'	mRNA	1.00283	3.19705e-13
389125	'MUSTN1'	mRNA	1.38034	0.00217583
389432	'SAMD5'	mRNA	-2.4513	1.66918e-62
389558	'FAM180A'	mRNA	-1.03226	6.09853e-22
389610	'XKR5'	mRNA	-1.4678	0.0128021
390067	'OR52H1'	mRNA	3.0558	4.53625e-06
3902	'LAG3'	mRNA	1.41329	0.0286094
3903	'LAIR1'	mRNA	1.06555	0.0153631
3914	'LAMB3'	mRNA	1.11073	2.6092e-42
3918	'LAMC2'	mRNA	1.75207	1.11833e-06
392255	'GDF6'	mRNA	-3.09307	3.06769e-42
392617	'ELFN1'	mRNA	2.91107	1.14592e-46
3959	'LGALS3BP'	mRNA	1.33601	5.40665e-36
3964	'LGALS8'	mRNA	1.42995	8.16936e-71
3965	'LGALS9'	mRNA	3.19505	5.96346e-86
3976	'LIF'	mRNA	3.59618	0
3983	'ABLIM1'	mRNA	1.27164	1.1148e-19
399512	'SLC25A35'	mRNA	-1.14962	3.92471e-05
399947	'C11orf87'	mRNA	3.80474	4.22138e-06
40	'ASIC2'	mRNA	2.44596	3.14181e-05
400499	'LOC400499'	mRNA	2.11844	7.08679e-09
4005	'LMO2'	mRNA	7.74046	1.81593e-23
400709	'SIGLEC16'	mRNA	1.45657	0.00953139
400793	'C1orf226'	mRNA	-2.02598	0.0425603
400986	'ANKRD36C'	mRNA	-1.4407	1.03294e-31
401027	'C2orf66'	mRNA	3.80223	4.21487e-14
401115	'C4orf48'	mRNA	1.75392	1.93332e-12
4012	'LNPEP'	mRNA	1.35519	2.63297e-64
4013	'VWA5A'	mRNA	-1.22901	1.22342e-08
401474	'SAMD12'	mRNA	-2.0667	9.65263e-148
401548	'SNX30'	mRNA	-1.1773	3.36043e-19
402569	'KPNA7'	mRNA	7.06739	3.20856e-19
4034	'LRCH4'	mRNA	1.15498	4.10685e-27
4065	'LY75'	mRNA	1.99614	0.0401884
4067	'LYN'	mRNA	1.73725	7.70116e-58
4069	'LYZ'	mRNA	1.1555	0.038413
4071	'TM4SF1'	mRNA	2.00593	8.80189e-167
408	'ARRB1'	mRNA	-1.6395	4.43993e-15
4081	'MAB21L1'	mRNA	-2.45916	2.40844e-103
4128	'MAOA'	mRNA	-1.76637	0.0218019
4130	'MAP1A'	mRNA	-1.52681	1.10509e-117
4133	'MAP2'	mRNA	1.32699	1.34116e-90
4137	'MAPT'	mRNA	-1.09072	1.46747e-09
414152	'C10orf105'	mRNA	-1.10636	0.0176522
4149	'MAX'	mRNA	1.11	1.50082e-32
4170	'MCL1'	mRNA	1.1622	4.42139e-42
4189	'DNAJB9'	mRNA	1.90548	2.81328e-38
419	'ART3'	mRNA	1.32989	0.00116649
4192	'MDK'	mRNA	1.00205	3.977e-16
4207	'BORCS8-MEF2B'	mRNA	1.22537	0.000386625
4208	'MEF2C'	mRNA	1.18229	2.65586e-06
4210	'MEFV'	mRNA	4.58435	1.09686e-18
4216	'MAP3K4'	mRNA	-1.34272	1.88673e-21
4217	'MAP3K5'	mRNA	1.01132	1.6464e-36
4234	'METTL1'	mRNA	1.41934	9.83849e-16
4249	'MGAT5'	mRNA	-1.02875	1.90643e-56
4254	'KITLG'	mRNA	1.08764	1.01303e-24
4261	'CIITA'	mRNA	2.613	4.48316e-75
4277	'MICB'	mRNA	1.31745	7.08516e-38
4283	'CXCL9'	mRNA	10.7731	3.2388e-18
4293	'MAP3K9'	mRNA	-1.52165	4.61696e-09
4295	'MLN'	mRNA	2.0408	0.00214535
4296	'MAP3K11'	mRNA	1.17012	2.91703e-43
4299	'AFF1'	mRNA	1.46017	9.86576e-143
43	'ACHE'	mRNA	1.48408	0.0122583
4302	'MLLT6'	mRNA	1.00259	4.92554e-48
4312	'MMP1'	mRNA	2.77705	0
4314	'MMP3'	mRNA	3.07932	1.39007e-209
4318	'MMP9'	mRNA	5.11378	0.0126367
4319	'MMP10'	mRNA	6.08696	0.000314829
4321	'MMP12'	mRNA	6.68694	1.66015e-06
4322	'MMP13'	mRNA	5.99902	0.000319351
4330	'MN1'	mRNA	1.02839	1.17394e-21
4343	'MOV10'	mRNA	1.59495	2.08974e-171
4355	'MPP2'	mRNA	-2.02583	4.91272e-07
4356	'MPP3'	mRNA	-1.02009	0.00190757
440163	'RNASE13'	mRNA	5.14599	0.00188592
440533	'PSG8'	mRNA	-1.22838	1.80082e-10
440836	'ODF3B'	mRNA	2.07986	1.00627e-22
441024	'MTHFD2L'	mRNA	1.53291	1.77323e-13
441027	'TMEM150C'	mRNA	1.25845	0.0458067
441168	'CALHM6'	mRNA	3.77258	2.12769e-08
441282	'AKR1B15'	mRNA	1.45655	0.0327424
441376	'AARD'	mRNA	-2.16587	0.00106798
442213	'PTCHD4'	mRNA	1.5312	4.04514e-23
445815	'PALM2-AKAP2'	mRNA	2.89497	1.38177e-168
4481	'MSR1'	mRNA	2.41025	6.69547e-17
4487	'MSX1'	mRNA	4.28601	1.51449e-107
448834	'KPRP'	mRNA	3.75856	0.0288533
4493	'MT1E'	mRNA	1.88629	5.48283e-25
4501	'MT1X'	mRNA	3.08561	4.20021e-138
4502	'MT2A'	mRNA	3.89516	0
4544	'MTNR1B'	mRNA	5.31697	0.0064054
4547	'MTTP'	mRNA	2.89996	0.0347331
4582	'MUC1'	mRNA	1.01516	1.48198e-16
4599	'MX1'	mRNA	3.64582	0
4600	'MX2'	mRNA	3.95568	0
4602	'MYB'	mRNA	3.77763	2.97103e-24
4615	'MYD88'	mRNA	2.98244	0
4625	'MYH7'	mRNA	5.09254	0.0196191
4649	'MYO9A'	mRNA	-1.07096	4.39551e-37
4650	'MYO9B'	mRNA	1.23587	2.52928e-97
4651	'MYO10'	mRNA	1.54967	2.65892e-208
4665	'NAB2'	mRNA	1.00018	4.25349e-22
467	'ATF3'	mRNA	3.47112	5.70172e-90
4683	'NBN'	mRNA	1.97489	1.67326e-98
4688	'NCF2'	mRNA	1.73679	0.000206508
4729	'NDUFV2'	mRNA	1.06939	1.85353e-30
4773	'NFATC2'	mRNA	1.7545	8.99628e-27
4774	'NFIA'	mRNA	-2.03667	7.45026e-29
4781	'NFIB'	mRNA	1.29803	0.00925862
4790	'NFKB1'	mRNA	2.02191	8.83653e-222
4791	'NFKB2'	mRNA	2.46228	1.34086e-250
4792	'NFKBIA'	mRNA	2.5144	1.59008e-222
4794	'NFKBIE'	mRNA	2.3508	5.27601e-66
4801	'NFYB'	mRNA	-1.53191	9.43864e-16
4803	'NGF'	mRNA	1.18534	1.20556e-48
4810	'NHS'	mRNA	1.51276	0.000173959
4814	'NINJ1'	mRNA	3.98019	0
4824	'NKX3-1'	mRNA	3.422	1.41513e-141
4843	'NOS2'	mRNA	4.88784	0.0234687
4851	'NOTCH1'	mRNA	1.13388	1.2301e-39
4860	'PNP'	mRNA	1.67182	1.94832e-26
4862	'NPAS2'	mRNA	1.39863	5.89249e-49
4884	'NPTX1'	mRNA	3.45783	7.96826e-107
4891	'SLC11A2'	mRNA	1.35865	2.30232e-67
490	'ATP2B1'	mRNA	1.38931	1.08289e-83
4907	'NT5E'	mRNA	1.50206	1.27309e-104
4909	'NTF4'	mRNA	1.30637	0.00146945
4915	'NTRK2'	mRNA	2.02606	0.000153858
4919	'ROR1'	mRNA	-2.13253	1.79796e-48
4929	'NR4A2'	mRNA	3.00554	1.14796e-31
4938	'OAS1'	mRNA	4.38385	0
493861	'EID3'	mRNA	-1.43977	7.42549e-13
4939	'OAS2'	mRNA	3.51088	0
4940	'OAS3'	mRNA	2.90026	0
4953	'ODC1'	mRNA	-1.1308	3.48116e-19
4973	'OLR1'	mRNA	1.13989	3.4941e-07
4987	'OPRL1'	mRNA	-1.27105	0.00026947
5021	'OXTR'	mRNA	-1.8272	4.60052e-78
5027	'P2RX7'	mRNA	1.99932	9.83827e-25
50486	'G0S2'	mRNA	5.72661	0.000203139
5054	'SERPINE1'	mRNA	2.55344	0
5055	'SERPINB2'	mRNA	2.44318	0
50613	'UBQLN3'	mRNA	3.70012	0.00171213
5063	'PAK3'	mRNA	1.33428	0.0240131
5077	'PAX3'	mRNA	1.60107	4.11794e-61
5079	'PAX5'	mRNA	10.3437	1.41935e-22
50831	'TAS2R3'	mRNA	1.48854	0.0266714
50863	'NTM'	mRNA	1.73315	3.45638e-45
50937	'CDON'	mRNA	-1.58301	3.59363e-05
50940	'PDE11A'	mRNA	1.01013	0.0166975
50999	'TMED5'	mRNA	1.22193	2.75179e-26
5101	'PCDH9'	mRNA	-1.16981	2.43889e-26
51031	'GLOD4'	mRNA	-1.15605	4.19871e-15
51056	'LAP3'	mRNA	3.37044	0
5106	'PCK2'	mRNA	-1.11957	4.5455e-13
51110	'LACTB2'	mRNA	-1.46689	1.3752e-09
51129	'ANGPTL4'	mRNA	7.43887	1.20556e-07
51131	'PHF11'	mRNA	2.10423	1.58219e-73
51138	'COPS4'	mRNA	-1.06939	3.19016e-15
51156	'SERPINA10'	mRNA	1.66526	2.6975e-06
51161	'C3orf18'	mRNA	-1.45018	2.27431e-19
51174	'TUBD1'	mRNA	1.01819	0.00224613
51191	'HERC5'	mRNA	4.09492	5.92082e-82
51196	'PLCE1'	mRNA	-1.32666	1.31385e-20
51225	'ABI3'	mRNA	3.90463	5.42341e-09
51251	'NT5C3A'	mRNA	1.36402	8.83278e-16
51256	'TBC1D7'	mRNA	-1.18515	0.000457978
51274	'KLF3'	mRNA	1.12036	1.29125e-38
51276	'ZNF571'	mRNA	-1.64639	0.0164955
5128	'CDK17'	mRNA	1.40363	7.32361e-50
51280	'GOLM1'	mRNA	1.22346	7.79161e-27
51284	'TLR7'	mRNA	2.52095	7.12466e-05
5129	'CDK18'	mRNA	1.20192	0.0400381
51296	'SLC15A3'	mRNA	3.55173	8.99488e-171
51303	'FKBP11'	mRNA	1.13286	1.11025e-05
51309	'ARMCX1'	mRNA	1.27649	4.36457e-32
51312	'SLC25A37'	mRNA	1.30885	1.06911e-64
51313	'FAM198B'	mRNA	-1.56533	1.48467e-23
51332	'SPTBN5'	mRNA	2.37345	4.02984e-84
51365	'PLA1A'	mRNA	6.10818	0.000180867
5137	'PDE1C'	mRNA	-1.12029	1.31282e-28
51385	'ZNF589'	mRNA	-1.18821	1.07832e-06
5142	'PDE4B'	mRNA	1.78561	2.41992e-151
51427	'ZNF107'	mRNA	1.97857	4.90812e-65
5144	'PDE4D'	mRNA	1.10919	2.83813e-05
5145	'PDE6A'	mRNA	1.11074	0.00293018
51454	'GULP1'	mRNA	-1.05107	7.6001e-12
51474	'LIMA1'	mRNA	1.21386	1.64742e-87
51479	'ANKFY1'	mRNA	1.59469	8.63587e-173
51499	'TRIAP1'	mRNA	-1.1077	3.27025e-05
51513	'ETV7'	mRNA	5.04003	5.04803e-150
51554	'ACKR4'	mRNA	1.99753	5.56432e-31
51555	'PEX5L'	mRNA	1.37137	0.000193661
51561	'IL23A'	mRNA	1.89522	9.88301e-06
5157	'PDGFRL'	mRNA	4.96812	6.79705e-94
51621	'KLF13'	mRNA	1.01509	4.08411e-57
51666	'ASB4'	mRNA	4.16047	0.0428333
51667	'NUB1'	mRNA	2.11631	3.93945e-163
51703	'ACSL5'	mRNA	3.53205	2.97918e-12
51733	'UPB1'	mRNA	2.18502	0.0498048
51738	'GHRL'	mRNA	1.14935	0.00532234
51752	'ERAP1'	mRNA	1.42945	6.55385e-95
51762	'RAB8B'	mRNA	1.45637	1.98945e-61
51778	'MYOZ2'	mRNA	1.75959	3.50012e-05
5205	'ATP8B1'	mRNA	-1.39061	5.97967e-72
5208	'PFKFB2'	mRNA	-1.50796	2.08651e-05
5210	'PFKFB4'	mRNA	1.64348	1.08218e-23
5239	'PGM5'	mRNA	-1.14345	2.58018e-11
5270	'SERPINE2'	mRNA	1.60565	7.50437e-243
5271	'SERPINB8'	mRNA	1.06444	5.34129e-39
5277	'PIGA'	mRNA	1.10714	3.09876e-07
5281	'PIGF'	mRNA	-1.03147	0.00034499
5287	'PIK3C2B'	mRNA	-2.32372	3.79205e-36
5321	'PLA2G4A'	mRNA	2.6275	4.46089e-103
5324	'PLAG1'	mRNA	-1.10665	4.11927e-09
5327	'PLAT'	mRNA	1.29492	1.32811e-50
5329	'PLAUR'	mRNA	1.60247	3.06437e-79
53335	'BCL11A'	mRNA	1.18771	0.0303406
5334	'PLCL1'	mRNA	6.54624	3.46575e-12
53353	'LRP1B'	mRNA	1.30654	1.15885e-08
5336	'PLCG2'	mRNA	-3.39491	0.0153147
53405	'CLIC5'	mRNA	5.76319	3.57189e-06
5359	'PLSCR1'	mRNA	2.4893	2.13471e-158
5362	'PLXNA2'	mRNA	1.87838	2.56674e-103
5365	'PLXNB3'	mRNA	-1.29635	2.99953e-05
5366	'PMAIP1'	mRNA	3.02098	5.46031e-53
5371	'PML'	mRNA	2.94426	0
53831	'GPR84'	mRNA	4.67947	2.33525e-13
53917	'RAB24'	mRNA	1.70159	2.30121e-49
5393	'EXOSC9'	mRNA	1.07647	2.16275e-16
5396	'PRRX1'	mRNA	1.05594	1.61487e-57
54020	'SLC37A1'	mRNA	1.86032	1.25461e-16
54039	'PCBP3'	mRNA	-1.4333	1.00918e-10
54101	'RIPK4'	mRNA	-4.05427	0.0294553
54103	'GSAP'	mRNA	1.45288	6.22137e-21
5413	'SEPT5'	mRNA	-1.25735	5.92434e-10
541468	'LURAP1'	mRNA	-1.68864	0.00201808
54148	'MRPL39'	mRNA	1.06178	7.98507e-09
54149	'C21orf91'	mRNA	2.34188	5.00822e-53
54207	'KCNK10'	mRNA	5.11378	0.0126367
54413	'NLGN3'	mRNA	1.12859	0.00748865
54463	'RETREG1'	mRNA	1.06627	5.8438e-05
54464	'XRN1'	mRNA	2.16747	6.66029e-169
54498	'SMOX'	mRNA	2.92697	1.36691e-91
5450	'POU2AF1'	mRNA	2.23859	0.0142367
54502	'RBM47'	mRNA	2.6299	4.15875e-31
5452	'POU2F2'	mRNA	2.78056	1.80939e-197
54538	'ROBO4'	mRNA	2.32324	2.8282e-17
54549	'SDK2'	mRNA	3.5096	2.72234e-09
54567	'DLL4'	mRNA	3.88734	4.7006e-11
54584	'GNB1L'	mRNA	-1.33862	6.04498e-05
54625	'PARP14'	mRNA	3.47779	0
54676	'GTPBP2'	mRNA	1.33256	3.51406e-55
54677	'CROT'	mRNA	-1.2777	1.91145e-09
54704	'PDP1'	mRNA	1.19425	3.54389e-32
54726	'OTUD4'	mRNA	2.18183	1.42104e-208
54739	'XAF1'	mRNA	2.65536	7.8972e-220
54796	'BNC2'	mRNA	-1.64642	3.89106e-62
54809	'SAMD9'	mRNA	3.09624	4.85559e-297
54825	'CDHR2'	mRNA	1.20866	5.74685e-05
54841	'BIVM'	mRNA	-1.06188	1.37989e-10
54843	'SYTL2'	mRNA	-2.32827	4.60345e-44
54858	'PGPEP1'	mRNA	-1.56311	2.88606e-29
54874	'FNBP1L'	mRNA	-1.4946	5.087e-14
54877	'ZCCHC2'	mRNA	2.20758	2.24176e-107
54880	'BCOR'	mRNA	1.28775	2.14174e-62
54887	'UHRF1BP1'	mRNA	2.38518	5.36365e-218
54906	'FAM208B'	mRNA	1.02408	3.20015e-42
54936	'ADPRHL2'	mRNA	1.21884	1.44988e-15
54947	'LPCAT2'	mRNA	1.28059	5.01113e-07
54972	'TMEM132A'	mRNA	1.88533	2.38827e-79
54979	'HRASLS2'	mRNA	6.41854	6.1721e-06
54988	'ACSM5'	mRNA	2.16599	0.000728598
55008	'HERC6'	mRNA	4.04136	0
55013	'MCUB'	mRNA	2.01062	1.97971e-34
55014	'STX17'	mRNA	1.09287	5.95511e-33
55020	'TTC38'	mRNA	1.50411	5.81436e-43
55022	'PID1'	mRNA	1.10917	2.42963e-45
55026	'TMEM255A'	mRNA	2.26105	0.0333344
5507	'PPP1R3C'	mRNA	-1.49762	6.6402e-34
55072	'RNF31'	mRNA	1.09821	2.27834e-43
55080	'TAPBPL'	mRNA	1.25324	9.8142e-25
55084	'SOBP'	mRNA	2.30701	0.00268547
55089	'SLC38A4'	mRNA	-1.8647	1.00371e-11
55092	'TMEM51'	mRNA	1.54315	3.23929e-14
55106	'SLFN12'	mRNA	1.40356	9.93073e-65
55130	'ARMC4'	mRNA	-1.18485	0.00159497
55137	'FIGN'	mRNA	-2.51111	8.85771e-43
55138	'FAM90A1'	mRNA	-1.98353	0.000671512
55199	'FAM86C1'	mRNA	-1.36102	5.37553e-07
5520	'PPP2R2A'	mRNA	1.11231	1.13731e-32
55211	'DPPA4'	mRNA	1.18094	0.0349349
55214	'P3H2'	mRNA	2.53105	1.75188e-65
55218	'EXD2'	mRNA	-1.13082	9.46502e-13
55222	'LRRC20'	mRNA	-2.56801	1.2231e-24
55259	'CASC1'	mRNA	-3.97611	0.0129236
55268	'ECHDC2'	mRNA	-1.51685	4.7144e-28
55281	'TMEM140'	mRNA	2.86264	8.5622e-146
55300	'PI4K2B'	mRNA	2.19817	1.65983e-55
55304	'SPTLC3'	mRNA	-1.30168	1.35933e-05
55314	'TMEM144'	mRNA	-2.00867	0.0447957
55316	'RSAD1'	mRNA	-1.09998	7.13224e-10
55321	'TMEM74B'	mRNA	1.15085	0.038413
55326	'AGPAT5'	mRNA	-1.18653	5.18798e-07
55329	'MNS1'	mRNA	-1.02042	0.0155878
5533	'PPP3CC'	mRNA	1.4756	3.04028e-44
55336	'FBXL8'	mRNA	1.10318	1.46304e-05
55337	'C19orf66'	mRNA	2.49543	6.27039e-171
55342	'STRBP'	mRNA	-1.29903	7.19694e-10
55357	'TBC1D2'	mRNA	-1.74736	4.42325e-65
55361	'PI4K2A'	mRNA	1.15406	1.73299e-54
5540	'NPY4R'	mRNA	-1.48998	0.00062682
554251	'FBXO48'	mRNA	1.10348	0.00980434
55466	'DNAJA4'	mRNA	1.81117	0.0294347
55504	'TNFRSF19'	mRNA	-1.92717	2.43386e-67
55509	'BATF3'	mRNA	4.49436	2.36206e-98
55510	'DDX43'	mRNA	5.15678	0.00209285
5552	'SRGN'	mRNA	2.20466	7.6375e-12
55521	'TRIM36'	mRNA	4.62793	1.22048e-38
55534	'MAML3'	mRNA	1.11544	3.88774e-22
55536	'CDCA7L'	mRNA	-1.01149	2.78273e-13
55553	'SOX6'	mRNA	-1.20784	3.7843e-17
5557	'PRIM1'	mRNA	-1.11779	0.00064225
55577	'NAGK'	mRNA	1.14545	1.42224e-21
55589	'BMP2K'	mRNA	-1.59545	7.2677e-129
55601	'DDX60'	mRNA	2.56421	2.6042e-153
55603	'TENT5A'	mRNA	2.03522	6.7379e-111
55605	'KIF21A'	mRNA	-1.48661	0.000119637
55619	'DOCK10'	mRNA	1.25584	3.52274e-70
55629	'PNRC2'	mRNA	1.42082	2.33293e-52
5563	'PRKAA2'	mRNA	-2.03554	1.89258e-10
55647	'RAB20'	mRNA	1.47698	0.02157
55689	'YEATS2'	mRNA	1.18155	1.79316e-59
5569	'PKIA'	mRNA	-1.2806	0.0157955
55691	'FRMD4A'	mRNA	1.02174	2.78184e-65
55701	'ARHGEF40'	mRNA	1.01266	4.58648e-46
55707	'NECAP2'	mRNA	1.02037	6.12079e-26
55715	'DOK4'	mRNA	-1.19369	3.41167e-08
55748	'CNDP2'	mRNA	1.3427	1.37096e-61
55765	'INAVA'	mRNA	2.39095	9.68118e-05
5578	'PRKCA'	mRNA	-1.44685	8.78329e-89
55790	'CSGALNACT1'	mRNA	2.74799	4.15432e-39
55793	'MINDY1'	mRNA	-1.33348	1.66775e-07
55802	'DCP1A'	mRNA	1.70992	2.05686e-83
55811	'ADCY10'	mRNA	1.26767	0.00159381
55821	'ALLC'	mRNA	2.64017	0.0143342
55825	'PECR'	mRNA	-1.10731	0.0055795
55840	'EAF2'	mRNA	1.35187	0.0442934
55848	'PLGRKT'	mRNA	1.05586	1.01633e-09
55861	'DBNDD2'	mRNA	-1.13323	1.20585e-07
55872	'PBK'	mRNA	-1.06224	2.92309e-07
55893	'ZNF395'	mRNA	-1.89692	2.01014e-53
55905	'RNF114'	mRNA	1.99792	1.07732e-131
55906	'ZC4H2'	mRNA	-1.21848	0.00017677
5608	'MAP2K6'	mRNA	-1.62323	5.35597e-08
5610	'EIF2AK2'	mRNA	1.54664	6.31928e-91
5613	'PRKX'	mRNA	1.45039	1.19624e-23
56159	'TEX11'	mRNA	4.65124	0.010573
5618	'PRLR'	mRNA	4.55706	9.9921e-30
56180	'MOSPD1'	mRNA	-1.30943	1.73199e-10
56243	'KIAA1217'	mRNA	2.91091	0
56245	'C21orf62'	mRNA	1.16976	0.0353435
56259	'CTNNBL1'	mRNA	1.80659	5.45399e-73
56261	'GPCPD1'	mRNA	-1.66871	9.81227e-27
5641	'LGMN'	mRNA	1.818	1.17425e-94
56413	'LTB4R2'	mRNA	1.30143	1.41201e-05
56479	'KCNQ5'	mRNA	1.82925	7.71908e-49
56548	'CHST7'	mRNA	2.02479	1.32088e-18
5655	'KLK10'	mRNA	6.10818	0.000180867
56603	'CYP26B1'	mRNA	-1.47541	0.000606506
5662	'PSD'	mRNA	1.8688	0.00226403
56624	'ASAH2'	mRNA	1.54672	0.000792926
5663	'PSEN1'	mRNA	1.12669	2.80594e-53
56673	'C11orf16'	mRNA	1.2476	0.0311598
5675	'PSG6'	mRNA	-3.14281	0.0324591
56776	'FMN2'	mRNA	-1.39387	6.7289e-61
56829	'ZC3HAV1'	mRNA	2.23415	3.5635e-184
56833	'SLAMF8'	mRNA	4.33766	7.45086e-23
5685	'PSMA4'	mRNA	1.26262	1.81648e-44
56892	'TCIM'	mRNA	2.80414	4.85796e-22
56895	'AGPAT4'	mRNA	-1.36444	5.24236e-10
56907	'SPIRE1'	mRNA	-1.14239	3.45369e-25
56929	'FEM1C'	mRNA	1.00188	9.06223e-18
56938	'ARNTL2'	mRNA	1.78335	3.31429e-89
56943	'ENY2'	mRNA	1.21391	1.10067e-17
56945	'MRPS22'	mRNA	-1.02289	1.13151e-11
56951	'C5orf15'	mRNA	1.07494	3.13763e-21
56953	'NT5M'	mRNA	1.09032	0.000692775
56956	'LHX9'	mRNA	-1.28264	4.82575e-10
5696	'PSMB8'	mRNA	1.45088	6.18098e-43
56971	'CEACAM19'	mRNA	-1.33586	2.09943e-09
5698	'PSMB9'	mRNA	2.06496	6.96722e-82
5699	'PSMB10'	mRNA	2.41012	2.50719e-74
57007	'ACKR3'	mRNA	1.75946	1.34519e-07
57010	'CABP4'	mRNA	2.08229	0.00721369
57047	'PLSCR2'	mRNA	3.74161	9.08756e-38
57085	'AGTRAP'	mRNA	1.12645	6.18423e-25
57101	'ANO2'	mRNA	2.97099	1.05411e-05
57118	'CAMK1D'	mRNA	1.85996	9.92605e-09
57139	'RGL3'	mRNA	-1.04351	9.40576e-08
57161	'PELI2'	mRNA	-1.90996	1.64052e-08
57165	'GJC2'	mRNA	1.55231	0.0114386
57167	'SALL4'	mRNA	-1.67835	0.000281311
57168	'ASPHD2'	mRNA	3.34919	1.45438e-94
57169	'ZNFX1'	mRNA	2.82787	0
57185	'NIPAL3'	mRNA	-1.02456	4.50818e-47
57194	'ATP10A'	mRNA	2.30798	4.32222e-170
57211	'ADGRG6'	mRNA	-1.13879	3.91639e-06
57213	'SPRYD7'	mRNA	-1.04598	0.000479159
57214	'CEMIP'	mRNA	-1.23794	1.45784e-86
57228	'SMAGP'	mRNA	1.29545	2.02241e-13
57232	'ZNF630'	mRNA	-1.17234	0.0468976
5727	'PTCH1'	mRNA	-1.70936	1.33203e-21
573	'BAG1'	mRNA	2.68298	1.81578e-95
57381	'RHOJ'	mRNA	-1.36188	8.53825e-30
5739	'PTGIR'	mRNA	2.29075	3.15092e-121
57412	'AS3MT'	mRNA	-2.62081	0.0119336
5743	'PTGS2'	mRNA	2.36004	9.66609e-235
57447	'NDRG2'	mRNA	2.9554	3.28226e-23
57449	'PLEKHG5'	mRNA	-1.65408	1.35681e-05
57460	'PPM1H'	mRNA	-1.73462	2.99131e-12
57464	'STRIP2'	mRNA	1.12656	1.41882e-06
57473	'ZNF512B'	mRNA	-1.13553	2.5017e-28
57475	'PLEKHH1'	mRNA	1.59606	0.000203726
57476	'GRAMD1B'	mRNA	1.1948	6.31393e-26
57489	'ODF2L'	mRNA	1.29645	3.94145e-35
57496	'MRTFB'	mRNA	-1.01231	3.79855e-19
57514	'ARHGAP31'	mRNA	1.28112	4.58767e-65
57523	'NYNRIN'	mRNA	-1.00279	1.12141e-20
57528	'KCTD16'	mRNA	-2.61551	1.06779e-99
57533	'TBC1D14'	mRNA	-1.10958	4.44767e-27
57538	'ALPK3'	mRNA	1.73442	0.000605594
57552	'NCEH1'	mRNA	1.91713	6.91578e-149
57556	'SEMA6A'	mRNA	-2.04434	1.20476e-69
57559	'STAMBPL1'	mRNA	1.43873	8.04267e-46
57560	'IFT80'	mRNA	-1.16027	2.40905e-06
57561	'ARRDC3'	mRNA	1.62183	1.76668e-53
57562	'CEP126'	mRNA	-1.50424	1.82764e-08
57568	'SIPA1L2'	mRNA	-2.7533	2.74417e-82
57569	'ARHGAP20'	mRNA	1.65078	5.60252e-47
57580	'PREX1'	mRNA	1.8981	2.11398e-14
57593	'EBF4'	mRNA	4.57571	2.86492e-06
57604	'TRMT9B'	mRNA	-1.37067	1.11605e-17
57609	'DIP2B'	mRNA	1.83712	2.65571e-123
57619	'SHROOM3'	mRNA	-1.59637	4.23875e-33
57631	'LRCH2'	mRNA	1.73276	1.2445e-37
57639	'CCDC146'	mRNA	1.39412	1.84181e-06
57644	'MYH7B'	mRNA	1.05481	0.00796965
57659	'ZBTB4'	mRNA	-1.00008	1.20101e-37
57664	'PLEKHA4'	mRNA	3.70301	7.27488e-257
57670	'KIAA1549'	mRNA	-1.25628	1.66392e-27
57674	'RNF213'	mRNA	2.69558	0
5768	'QSOX1'	mRNA	1.02328	6.5343e-80
57684	'ZBTB26'	mRNA	-1.07707	0.00166939
57698	'SHTN1'	mRNA	-1.41687	4.1287e-27
57706	'DENND1A'	mRNA	1.12846	7.24562e-62
57718	'PPP4R4'	mRNA	1.57938	8.01102e-21
57732	'ZFYVE28'	mRNA	-1.28663	2.62861e-28
5775	'PTPN4'	mRNA	-1.04254	4.95063e-09
57758	'SCUBE2'	mRNA	2.99886	2.58426e-12
578	'BAK1'	mRNA	1.22215	4.09961e-19
57801	'HES4'	mRNA	2.81187	2.09587e-100
5782	'PTPN12'	mRNA	1.21583	5.07181e-43
57823	'SLAMF7'	mRNA	4.67129	4.04414e-05
57828	'CATSPERG'	mRNA	1.76058	0.0212308
5783	'PTPN13'	mRNA	-1.48606	4.19805e-125
5786	'PTPRA'	mRNA	1.09805	6.36557e-50
5789	'PTPRD'	mRNA	2.03631	0.0186339
5799	'PTPRN2'	mRNA	1.05712	0.0282285
5806	'PTX3'	mRNA	1.57341	1.09961e-114
5819	'NECTIN2'	mRNA	1.37716	1.28915e-93
58191	'CXCL16'	mRNA	3.74603	1.60686e-38
5825	'ABCD3'	mRNA	-1.19943	5.23347e-13
58472	'SQOR'	mRNA	2.00101	1.37895e-188
58486	'ZBED5'	mRNA	-1.00116	1.60577e-09
58494	'JAM2'	mRNA	2.04515	6.31051e-10
58499	'ZNF462'	mRNA	1.46846	6.62538e-49
58504	'ARHGAP22'	mRNA	1.4702	2.07065e-68
5863	'RGL2'	mRNA	1.24422	6.71126e-37
5875	'RABGGTA'	mRNA	1.00875	3.61047e-13
5883	'RAD9A'	mRNA	1.35049	1.62446e-16
5889	'RAD51C'	mRNA	-1.00105	0.00234841
58985	'IL22RA1'	mRNA	2.66371	1.50604e-31
5918	'RARRES1'	mRNA	2.07595	1.50878e-14
5920	'RARRES3'	mRNA	2.99599	5.02032e-32
59269	'HIVEP3'	mRNA	1.69779	1.38743e-72
59271	'EVA1C'	mRNA	-1.68458	1.17192e-05
59274	'TLNRD1'	mRNA	1.86392	2.26239e-57
59345	'GNB4'	mRNA	1.78743	5.35259e-72
5939	'RBMS2'	mRNA	1.41825	1.40962e-126
595	'CCND1'	mRNA	1.09004	7.20939e-121
597	'BCL2A1'	mRNA	9.45817	6.59734e-14
5970	'RELA'	mRNA	2.09158	1.9058e-175
5971	'RELB'	mRNA	2.5378	1.07909e-105
5980	'REV3L'	mRNA	-1.47273	1.4943e-118
5993	'RFX5'	mRNA	1.04073	8.75704e-26
6004	'RGS16'	mRNA	3.62151	0.0433403
6007	'RHD'	mRNA	1.83658	0.00132919
60489	'APOBEC3G'	mRNA	3.52429	7.07423e-214
60529	'ALX4'	mRNA	-1.34736	0.00370212
60672	'MIIP'	mRNA	1.929	9.04867e-42
607	'BCL9'	mRNA	-1.36973	1.26053e-14
6096	'RORB'	mRNA	5.88141	0.000542241
6098	'ROS1'	mRNA	2.54667	0.0495736
6102	'RP2'	mRNA	1.15746	4.30772e-14
6121	'RPE65'	mRNA	1.00555	0.00170802
613227	'HIGD1C'	mRNA	1.57182	9.98632e-10
623	'BDKRB1'	mRNA	2.11801	5.69646e-46
6236	'RRAD'	mRNA	1.46291	0.00193811
624	'BDKRB2'	mRNA	1.26566	1.07991e-72
627	'BDNF'	mRNA	-1.72271	1.14329e-111
6274	'S100A3'	mRNA	1.43363	1.3739e-08
629	'CFB'	mRNA	2.20257	1.89943e-96
6297	'SALL2'	mRNA	-3.07675	0.00770606
6303	'SAT1'	mRNA	2.93614	1.95814e-112
631	'BFSP1'	mRNA	-1.43328	0.0011931
6314	'ATXN7'	mRNA	1.05964	8.75302e-36
6323	'SCN1A'	mRNA	-1.56366	0.00874422
6326	'SCN2A'	mRNA	-1.35427	1.71988e-08
6328	'SCN3A'	mRNA	2.13082	6.34925e-05
6331	'SCN5A'	mRNA	-2.17484	0.00993712
634	'CEACAM1'	mRNA	2.46653	2.43638e-18
6346	'CCL1'	mRNA	9.87014	2.72003e-15
6347	'CCL2'	mRNA	4.09136	0
6348	'CCL3'	mRNA	9.46579	7.02822e-14
6351	'CCL4'	mRNA	6.11284	0.000184355
6352	'CCL5'	mRNA	6.92032	0
6354	'CCL7'	mRNA	6.94731	4.11187e-27
6355	'CCL8'	mRNA	10.1671	3.46131e-32
6356	'CCL11'	mRNA	5.34623	0.000838948
6364	'CCL20'	mRNA	7.35969	4.60082e-60
637	'BID'	mRNA	1.30396	3.48191e-24
6372	'CXCL6'	mRNA	4.40362	4.46211e-32
6373	'CXCL11'	mRNA	13.939	6.48446e-30
6376	'CX3CL1'	mRNA	7.42292	1.1135e-07
6385	'SDC4'	mRNA	1.29178	3.82175e-142
6386	'SDCBP'	mRNA	1.05226	9.17034e-36
6387	'CXCL12'	mRNA	-1.00724	4.83699e-78
63874	'ABHD4'	mRNA	-1.29166	4.25869e-29
63875	'MRPL17'	mRNA	1.22928	9.00597e-27
63895	'PIEZO2'	mRNA	-1.2475	8.01804e-97
63901	'FAM111A'	mRNA	1.50401	3.10262e-75
63916	'ELMO2'	mRNA	1.84923	4.28518e-109
63917	'GALNT11'	mRNA	-1.07257	1.0535e-12
63926	'ANKEF1'	mRNA	-1.94751	0.00712245
6398	'SECTM1'	mRNA	1.0064	3.15083e-49
63982	'ANO3'	mRNA	-2.48203	9.71783e-45
64005	'MYO1G'	mRNA	3.26568	7.79185e-06
64072	'CDH23'	mRNA	-1.21914	4.55041e-07
64108	'RTP4'	mRNA	4.29224	4.66735e-44
64115	'VSIR'	mRNA	-1.18821	3.33e-47
64116	'SLC39A8'	mRNA	1.62556	2.12421e-44
64123	'ADGRL4'	mRNA	1.10711	2.79252e-09
64135	'IFIH1'	mRNA	4.27043	0
64167	'ERAP2'	mRNA	1.88234	5.03097e-113
64207	'IRF2BPL'	mRNA	1.36621	5.55418e-31
64215	'DNAJC1'	mRNA	1.3618	2.87657e-21
6424	'SFRP4'	mRNA	-4.46481	0.00904449
642517	'AGAP9'	mRNA	1.28363	1.84018e-16
642574	'IQANK1'	mRNA	1.09502	0.0318707
64282	'TENT4B'	mRNA	1.01378	6.3667e-17
64283	'ARHGEF28'	mRNA	-1.36291	5.93468e-20
64332	'NFKBIZ'	mRNA	1.98825	7.82426e-87
64359	'NXN'	mRNA	-1.67541	9.79029e-47
643596	'RNF224'	mRNA	-1.0715	0.01271
643677	'CCDC168'	mRNA	1.99257	0.0140858
643707	'GOLGA6L4'	mRNA	-2.64674	0.00310749
64386	'MMP25'	mRNA	1.51463	7.83462e-05
643866	'CBLN3'	mRNA	1.06619	3.05345e-17
64388	'GREM2'	mRNA	-1.10487	7.04459e-05
64393	'ZMAT3'	mRNA	-1.13258	1.66862e-22
64400	'AKTIP'	mRNA	-1.00558	8.10136e-05
6441	'SFTPD'	mRNA	1.21356	0.0275897
6442	'SGCA'	mRNA	2.23761	0.00525995
644538	'SMIM10'	mRNA	-1.03668	0.0277278
6446	'SGK1'	mRNA	1.19129	2.49777e-52
64506	'CPEB1'	mRNA	-1.53505	3.5833e-18
645191	'LINGO3'	mRNA	-2.7147	3.95176e-05
645402	'USP17L4'	mRNA	-1.3201	0.0290311
64651	'CSRNP1'	mRNA	1.88559	7.57748e-69
646962	'HRCT1'	mRNA	-1.76468	0.0033689
6470	'SHMT1'	mRNA	-1.26751	1.35667e-06
6473	'SHOX'	mRNA	1.80128	4.50842e-06
6474	'SHOX2'	mRNA	1.3519	1.21083e-35
64753	'CCDC136'	mRNA	-1.29514	2.66722e-05
64761	'PARP12'	mRNA	3.39143	0
64781	'CERK'	mRNA	-1.32937	4.85589e-20
64798	'DEPTOR'	mRNA	-2.12753	2.59419e-08
64853	'AIDA'	mRNA	1.31828	2.08642e-62
649	'BMP1'	mRNA	1.0735	7.12131e-49
6492	'SIM1'	mRNA	-2.1416	1.06256e-60
64943	'NT5DC2'	mRNA	-1.28384	5.78429e-24
64968	'MRPS6'	mRNA	-1.00266	9.24413e-12
64981	'MRPL34'	mRNA	-1.02341	2.06827e-05
650	'BMP2'	mRNA	3.06177	1.42578e-06
65009	'NDRG4'	mRNA	-1.25157	6.16363e-06
65010	'SLC26A6'	mRNA	1.45551	2.36007e-35
6505	'SLC1A1'	mRNA	-1.36243	2.47795e-29
65056	'GPBP1'	mRNA	1.13648	3.14818e-31
65061	'CDK15'	mRNA	-1.57224	1.26332e-38
6507	'SLC1A3'	mRNA	3.10518	2.27283e-07
65108	'MARCKSL1'	mRNA	1.41216	0.000896432
65110	'UPF3A'	mRNA	-1.14112	1.92317e-18
6512	'SLC1A7'	mRNA	-2.5567	1.29969e-06
6517	'SLC2A4'	mRNA	1.83403	0.00181614
651746	'ANKRD33B'	mRNA	-1.17732	9.70195e-32
65249	'ZSWIM4'	mRNA	1.71935	1.52719e-58
65264	'UBE2Z'	mRNA	1.09889	3.03882e-80
65267	'WNK3'	mRNA	1.38358	7.53605e-05
6527	'SLC5A4'	mRNA	4.09584	0.0213105
653308	'ASAH2B'	mRNA	2.30414	1.76086e-25
653319	'KIAA0895L'	mRNA	1.13428	1.49555e-13
6536	'SLC6A9'	mRNA	1.02674	4.73461e-24
653641	'GOLGA6C'	mRNA	4.02398	0.0232055
653659	'TMEM183B'	mRNA	2.11632	0.000274684
6542	'SLC7A2'	mRNA	6.57993	1.27274e-148
6543	'SLC8A2'	mRNA	4.33482	6.10271e-11
6545	'SLC7A4'	mRNA	-3.01937	0.0418991
6573	'SLC19A1'	mRNA	-1.77196	4.53859e-16
6583	'SLC22A4'	mRNA	1.82733	8.25649e-68
6596	'HLTF'	mRNA	-1.39036	3.23216e-22
65979	'PHACTR4'	mRNA	1.99135	1.98523e-201
66035	'SLC2A11'	mRNA	-1.18935	0.00015739
66037	'BOLL'	mRNA	6.75984	5.60131e-06
6604	'SMARCD3'	mRNA	-1.18448	3.76021e-11
6614	'SIGLEC1'	mRNA	5.07773	0.000145077
6622	'SNCA'	mRNA	-1.04835	0.000189063
6623	'SNCG'	mRNA	-4.1726	0.0205501
6648	'SOD2'	mRNA	4.17419	0
666	'BOK'	mRNA	-1.474	1.6311e-36
6660	'SOX5'	mRNA	4.25203	0.000469748
6662	'SOX9'	mRNA	2.53826	1.66101e-26
6672	'SP100'	mRNA	1.95286	1.42929e-242
6688	'SPI1'	mRNA	2.39908	0.0013622
6693	'SPN'	mRNA	2.50058	0.00181614
6708	'SPTA1'	mRNA	7.56822	9.14077e-09
6720	'SREBF1'	mRNA	-1.12035	1.79417e-27
6737	'TRIM21'	mRNA	3.03353	1.64741e-255
675	'BRCA2'	mRNA	1.14887	3.88697e-16
6751	'SSTR1'	mRNA	-1.81612	1.87605e-60
6752	'SSTR2'	mRNA	2.48828	5.40573e-07
6769	'STAC'	mRNA	-1.72804	6.91636e-12
6772	'STAT1'	mRNA	1.52315	5.23572e-136
6773	'STAT2'	mRNA	1.73593	8.48061e-201
6775	'STAT4'	mRNA	2.16247	5.02372e-23
6776	'STAT5A'	mRNA	4.12616	1.29037e-34
678	'ZFP36L2'	mRNA	1.34211	3.13572e-69
6781	'STC1'	mRNA	2.15697	5.97027e-75
6792	'CDKL5'	mRNA	1.47725	5.00195e-37
684	'BST2'	mRNA	3.69991	6.3963e-109
6853	'SYN1'	mRNA	3.17063	0.00263814
6861	'SYT5'	mRNA	1.4509	0.0316155
6868	'ADAM17'	mRNA	1.27799	8.50935e-43
6875	'TAF4B'	mRNA	1.01322	1.31722e-05
6890	'TAP1'	mRNA	3.32478	0
6891	'TAP2'	mRNA	2.52929	2.60823e-252
6892	'TAPBP'	mRNA	1.39688	6.65971e-126
6913	'TBX15'	mRNA	1.27749	1.41124e-33
6916	'TBXAS1'	mRNA	2.23706	0.000788478
6925	'TCF4'	mRNA	1.2285	1.99021e-57
6938	'TCF12'	mRNA	-1.00251	1.82128e-38
6993	'DYNLT1'	mRNA	1.38383	1.75141e-28
7006	'TEC'	mRNA	1.70026	2.79893e-14
7008	'TEF'	mRNA	-1.76899	4.78418e-16
7011	'TEP1'	mRNA	1.11881	1.23354e-42
7026	'NR2F2'	mRNA	-1.56976	1.23619e-49
7042	'TGFB2'	mRNA	-1.15909	4.40474e-05
7049	'TGFBR3'	mRNA	-1.45004	1.43775e-48
7050	'TGIF1'	mRNA	1.51815	7.27302e-72
7052	'TGM2'	mRNA	1.38554	2.12876e-59
7056	'THBD'	mRNA	2.7579	0.000366733
7068	'THRB'	mRNA	-2.83092	8.95187e-42
7071	'KLF10'	mRNA	1.32582	1.67058e-29
7075	'TIE1'	mRNA	2.03295	0.00139932
7076	'TIMP1'	mRNA	1.20915	3.77242e-102
7078	'TIMP3'	mRNA	1.14889	1.59973e-62
7097	'TLR2'	mRNA	1.74262	0.0127131
7098	'TLR3'	mRNA	4.38282	1.92581e-146
7099	'TLR4'	mRNA	1.378	7.27129e-62
710	'SERPING1'	mRNA	1.67126	6.18161e-55
7127	'TNFAIP2'	mRNA	4.39722	0
7128	'TNFAIP3'	mRNA	4.86866	0
7130	'TNFAIP6'	mRNA	7.59235	2.48724e-163
7133	'TNFRSF1B'	mRNA	2.3242	1.31854e-59
7159	'TP53BP2'	mRNA	1.3024	6.65218e-62
717	'C2'	mRNA	1.40397	0.0159882
718	'C3'	mRNA	1.36386	2.23311e-48
7185	'TRAF1'	mRNA	5.58105	0
7186	'TRAF2'	mRNA	1.22754	4.59501e-15
719	'C3AR1'	mRNA	4.02581	3.06288e-22
7201	'TRHR'	mRNA	3.86627	2.43739e-07
7222	'TRPC3'	mRNA	1.5904	1.31165e-11
7225	'TRPC6'	mRNA	-1.44257	3.48005e-10
7262	'PHLDA2'	mRNA	2.05	2.19905e-69
727	'C5'	mRNA	1.29167	4.34093e-25
7275	'TUB'	mRNA	-1.18157	4.19871e-15
727684	'C1orf195'	mRNA	2.66095	3.29359e-08
7277	'TUBA4A'	mRNA	-1.06425	3.42891e-05
727897	'MUC5B'	mRNA	-1.67093	0.0401428
727909	'GOLGA8Q'	mRNA	-1.69649	0.00759598
727936	'GXYLT2'	mRNA	-1.36807	5.19472e-11
728	'C5AR1'	mRNA	2.33151	5.48407e-13
7286	'TUFT1'	mRNA	-2.93982	1.94206e-37
728833	'FAM72D'	mRNA	1.393	2.52707e-06
7291	'TWIST1'	mRNA	-1.62674	2.19912e-60
729159	'NPAP1L'	mRNA	1.60132	0.0351617
7294	'TXK'	mRNA	1.94714	3.51135e-10
729438	'CASTOR2'	mRNA	-1.60169	3.10917e-32
729533	'FAM72A'	mRNA	1.45555	1.97738e-12
730159	'TEX50'	mRNA	4.1318	0.0455751
730249	'ACOD1'	mRNA	6.82642	8.90393e-07
731220	'RFX8'	mRNA	1.72789	9.13585e-26
7318	'UBA7'	mRNA	2.28676	4.72325e-173
734	'OSGIN2'	mRNA	1.46154	1.05559e-19
7342	'UBP1'	mRNA	1.04009	3.22221e-34
7378	'UPP1'	mRNA	1.25306	8.22818e-22
7391	'USF1'	mRNA	1.48837	6.46662e-43
7403	'KDM6A'	mRNA	1.0236	1.67251e-22
7412	'VCAM1'	mRNA	8.74524	2.93735e-11
7424	'VEGFC'	mRNA	2.01825	2.51977e-301
7439	'BEST1'	mRNA	1.16679	2.82684e-14
7453	'WARS'	mRNA	4.01695	0
7461	'CLIP2'	mRNA	1.5315	5.77899e-91
7462	'LAT2'	mRNA	1.15536	0.0421308
7464	'CORO2A'	mRNA	-1.36399	0.00776165
7473	'WNT3'	mRNA	-1.03124	2.9055e-06
7483	'WNT9A'	mRNA	-1.26179	6.96997e-05
7494	'XBP1'	mRNA	1.3186	2.44049e-74
7498	'XDH'	mRNA	2.75195	1.10666e-11
7556	'ZNF10'	mRNA	-1.66434	6.94492e-07
7582	'ZNF33B'	mRNA	-1.18729	6.45299e-06
7706	'TRIM25'	mRNA	2.16336	0
7726	'TRIM26'	mRNA	1.90808	2.76585e-123
7750	'ZMYM2'	mRNA	-1.07608	2.5185e-26
7767	'ZNF224'	mRNA	1.03529	2.19567e-17
7786	'MAP3K12'	mRNA	-1.25156	1.75183e-29
7832	'BTG2'	mRNA	-1.72826	8.52098e-10
7849	'PAX8'	mRNA	1.07929	0.000497429
788	'SLC25A20'	mRNA	-1.54086	4.77719e-08
78996	'CYREN'	mRNA	1.06293	5.7355e-43
78999	'LRFN4'	mRNA	-1.3822	1.07264e-23
79007	'DBNDD1'	mRNA	-1.08865	0.000651065
79025	'FNDC11'	mRNA	1.94583	5.74747e-06
79029	'SPATA5L1'	mRNA	1.02893	5.77936e-07
79056	'PRRG4'	mRNA	2.61777	0.0146601
79083	'MLPH'	mRNA	-1.2988	6.71054e-13
79090	'TRAPPC6A'	mRNA	1.22364	5.75897e-06
79132	'DHX58'	mRNA	3.06576	1.26232e-166
79156	'PLEKHF1'	mRNA	1.10555	1.80268e-09
79180	'EFHD2'	mRNA	1.07661	1.08858e-29
79187	'FSD1'	mRNA	-1.39194	2.37544e-06
793	'CALB1'	mRNA	2.30116	0.015293
79365	'BHLHE41'	mRNA	2.44692	0.00348081
79442	'LRRC2'	mRNA	-1.27773	4.1939e-08
79446	'WDR25'	mRNA	1.45648	6.65559e-23
79575	'ABHD8'	mRNA	-1.28383	1.92742e-07
79587	'CARS2'	mRNA	-1.04491	1.16135e-20
79611	'ACSS3'	mRNA	-1.23115	1.81099e-08
79627	'OGFRL1'	mRNA	1.93617	1.43679e-110
79628	'SH3TC2'	mRNA	-2.03688	1.8081e-26
79631	'EFL1'	mRNA	1.00383	2.51904e-28
79633	'FAT4'	mRNA	-1.33471	3.82385e-83
79649	'MAP7D3'	mRNA	-1.75098	5.784e-32
79651	'RHBDF2'	mRNA	2.86803	3.33373e-232
79668	'PARP8'	mRNA	1.78916	1.01082e-38
79669	'C3orf52'	mRNA	1.38452	3.95418e-10
79674	'VEPH1'	mRNA	1.15808	7.01762e-28
79680	'RTL10'	mRNA	-1.67829	1.25974e-52
79683	'ZDHHC14'	mRNA	1.19829	2.12294e-21
79689	'STEAP4'	mRNA	1.13011	0.0159079
79706	'PRKRIP1'	mRNA	1.17445	7.52155e-10
79713	'IGFLR1'	mRNA	1.89594	4.31823e-08
79718	'TBL1XR1'	mRNA	-1.12781	1.21681e-28
79722	'ANKRD55'	mRNA	1.73773	0.0366541
79730	'NSUN7'	mRNA	1.87851	0.00217788
79739	'TTLL7'	mRNA	-1.81707	6.15145e-23
7975	'MAFK'	mRNA	1.18272	1.38007e-32
79754	'ASB13'	mRNA	-1.32807	8.16459e-09
79772	'MCTP1'	mRNA	3.00354	4.8445e-12
79778	'MICALL2'	mRNA	1.69253	5.43367e-51
79783	'SUGCT'	mRNA	-1.39695	0.000165972
79792	'GSDMD'	mRNA	1.44905	3.87761e-72
7980	'TFPI2'	mRNA	5.80868	0
79805	'VASH2'	mRNA	1.49434	0.0221808
79817	'MOB3B'	mRNA	3.62854	0.0426778
79819	'WDR78'	mRNA	-1.09941	0.00312863
79827	'CLMP'	mRNA	1.03218	3.56126e-32
79839	'CCDC102B'	mRNA	-1.84488	1.32962e-07
79841	'AGBL2'	mRNA	1.27763	1.06972e-05
79845	'RNF122'	mRNA	2.51921	6.51928e-17
79879	'CCDC134'	mRNA	1.38148	1.54567e-36
79895	'ATP8B4'	mRNA	1.265	0.00586964
79931	'TNIP3'	mRNA	5.17018	1.51207e-08
79955	'PDZD7'	mRNA	-1.12435	0.00996597
79962	'DNAJC22'	mRNA	-1.22199	0.00152082
79974	'CPED1'	mRNA	1.97687	8.75884e-87
79993	'ELOVL7'	mRNA	5.76357	7.15793e-95
8000	'PSCA'	mRNA	-1.13466	1.91982e-05
80000	'GREB1L'	mRNA	-2.13746	1.67978e-33
80017	'DGLUCY'	mRNA	1.49518	6.18161e-55
80021	'TMEM62'	mRNA	1.45163	2.58561e-92
80034	'CSRNP3'	mRNA	-1.60784	0.00712077
80036	'TRPM3'	mRNA	1.22632	0.0176243
80055	'PGAP1'	mRNA	1.56825	9.61152e-40
80063	'ATF7IP2'	mRNA	1.31297	0.00532992
80128	'TRIM46'	mRNA	-1.21177	4.72849e-10
8013	'NR4A3'	mRNA	3.16295	0
80149	'ZC3H12A'	mRNA	2.933	7.51742e-146
80169	'CTC1'	mRNA	-1.1702	2.35725e-11
80174	'DBF4B'	mRNA	1.11705	5.08082e-24
80176	'SPSB1'	mRNA	2.1798	5.43481e-83
80210	'ARMC9'	mRNA	-1.50564	1.79316e-59
80216	'ALPK1'	mRNA	1.03885	5.80423e-21
80217	'CFAP43'	mRNA	1.18142	0.0113658
80223	'RAB11FIP1'	mRNA	-1.37341	5.58312e-19
80243	'PREX2'	mRNA	-2.59713	4.39353e-05
80270	'HSD3B7'	mRNA	-1.05432	2.18503e-14
80312	'TET1'	mRNA	-2.65717	1.77996e-27
80321	'CEP70'	mRNA	-1.20307	1.10231e-07
80329	'ULBP1'	mRNA	-2.01097	0.0153584
80339	'PNPLA3'	mRNA	-1.53117	3.93609e-08
80342	'TRAF3IP3'	mRNA	3.14401	0.0154277
80380	'PDCD1LG2'	mRNA	2.20919	3.40852e-173
8045	'RASSF7'	mRNA	-1.01325	0.00260583
8061	'FOSL1'	mRNA	1.74655	1.49604e-71
80725	'SRCIN1'	mRNA	-1.66598	0.0435193
80757	'TMEM121'	mRNA	-1.66324	0.000810491
80758	'PRR7'	mRNA	-1.07808	0.00663305
8076	'MFAP5'	mRNA	1.73687	0.0182414
80774	'LIMD2'	mRNA	1.12914	0.00019896
80820	'EEPD1'	mRNA	-2.48148	1.01285e-10
80823	'BHLHB9'	mRNA	-2.03838	4.84516e-08
80830	'APOL6'	mRNA	3.20939	0
80833	'APOL3'	mRNA	3.30773	1.07182e-140
80852	'GRIP2'	mRNA	1.52325	5.7659e-43
80853	'KDM7A'	mRNA	1.30835	1.04369e-06
80863	'PRRT1'	mRNA	-1.84916	3.91639e-06
8091	'HMGA2'	mRNA	1.36166	3.88871e-63
81027	'TUBB1'	mRNA	1.40225	0.00104539
8111	'GPR68'	mRNA	2.74122	1.41004e-70
8125	'ANP32A'	mRNA	-1.52818	6.03446e-31
81493	'SYNC'	mRNA	-1.02113	8.38085e-26
81539	'SLC38A1'	mRNA	-1.56038	1.21881e-88
81542	'TMX1'	mRNA	1.04664	3.48742e-12
81544	'GDPD5'	mRNA	-2.23725	5.2531e-22
81566	'CSRNP2'	mRNA	1.69486	1.5897e-80
81617	'CAB39L'	mRNA	1.29635	2.41713e-18
81622	'UNC93B1'	mRNA	1.34628	8.68594e-40
8165	'AKAP1'	mRNA	-1.00375	1.92797e-07
81688	'C6orf62'	mRNA	1.34235	1.48916e-96
81697	'OR2B2'	mRNA	3.02489	0.00242671
81704	'DOCK8'	mRNA	-2.46346	9.50787e-11
81788	'NUAK2'	mRNA	2.35019	1.38309e-68
81796	'SLCO5A1'	mRNA	3.82912	4.07058e-58
818	'CAMK2G'	mRNA	-1.07599	2.76457e-20
81844	'TRIM56'	mRNA	1.44658	5.50635e-80
81848	'SPRY4'	mRNA	1.86955	8.03055e-70
81857	'MED25'	mRNA	1.31369	3.20839e-65
81894	'SLC25A28'	mRNA	1.65392	5.34829e-110
81930	'KIF18A'	mRNA	-1.04693	4.45264e-11
8200	'GDF5'	mRNA	-5.29624	6.98897e-19
8202	'NCOA3'	mRNA	1.40599	6.64547e-101
8224	'SYN3'	mRNA	1.88869	1.66298e-68
825	'CAPN3'	mRNA	1.46755	5.10574e-15
8266	'UBL4A'	mRNA	-1.06713	3.04481e-12
8303	'SNN'	mRNA	-1.04787	0.000525197
8325	'FZD8'	mRNA	5.14064	1.12869e-06
8329	'HIST1H2AI'	mRNA	-1.73049	1.29e-15
834	'CASP1'	mRNA	1.89632	3.15738e-90
83401	'ELOVL3'	mRNA	2.89406	2.84885e-05
83439	'TCF7L1'	mRNA	-1.19195	5.67088e-05
83481	'EPPK1'	mRNA	2.19453	3.04074e-06
83483	'PLVAP'	mRNA	6.20009	0.000208442
83547	'RILP'	mRNA	3.11316	5.39895e-18
836	'CASP3'	mRNA	1.00951	1.18153e-13
8366	'HIST1H4B'	mRNA	-1.14215	6.75066e-09
83660	'TLN2'	mRNA	-1.31708	3.47866e-34
83666	'PARP9'	mRNA	1.39215	5.3425e-68
83667	'SESN2'	mRNA	-1.06998	8.21063e-09
837	'CASP4'	mRNA	1.04535	2.86935e-33
83719	'YPEL3'	mRNA	-1.23382	2.88671e-09
83758	'RBP5'	mRNA	1.00408	1.21407e-10
838	'CASP5'	mRNA	3.72073	4.52865e-05
83849	'SYT15'	mRNA	1.97797	6.25461e-10
83851	'SYT16'	mRNA	-2.94816	1.12789e-07
83852	'SETDB2'	mRNA	1.22892	1.64085e-17
83854	'ANGPTL6'	mRNA	3.41598	1.39788e-06
83892	'KCTD10'	mRNA	-1.07675	1.68177e-36
83895	'KRTAP1-5'	mRNA	-2.19164	1.59691e-11
83988	'NCALD'	mRNA	2.75517	2.28543e-08
83990	'BRIP1'	mRNA	2.53828	5.89593e-154
840	'CASP7'	mRNA	2.05762	3.22974e-111
84033	'OBSCN'	mRNA	-1.70198	3.47634e-25
84056	'KATNAL1'	mRNA	-1.10032	1.03665e-27
84069	'PLEKHN1'	mRNA	2.52099	3.27923e-40
84070	'FAM186B'	mRNA	1.62027	5.05381e-13
84072	'HORMAD1'	mRNA	6.46094	5.18139e-06
84073	'MYCBPAP'	mRNA	-1.48929	0.000696118
84100	'ARL6'	mRNA	-1.26963	0.00262422
84102	'SLC41A2'	mRNA	1.17186	5.99056e-14
84132	'USP42'	mRNA	1.2565	1.41221e-37
84144	'SYDE2'	mRNA	-1.11078	6.30285e-13
8416	'ANXA9'	mRNA	-2.04808	0.000344863
84166	'NLRC5'	mRNA	1.99091	1.58754e-290
84182	'MINDY4'	mRNA	-1.22616	0.000516331
84215	'ZNF541'	mRNA	1.33662	0.00766362
84225	'ZMYND15'	mRNA	8.54591	1.59691e-11
84254	'CAMKK1'	mRNA	-1.85441	3.58927e-08
843	'CASP10'	mRNA	2.19718	2.69493e-12
84301	'DDI2'	mRNA	1.17463	3.61411e-13
84314	'TMEM107'	mRNA	-1.13126	0.00175653
84327	'ZBED3'	mRNA	-2.08166	3.37928e-16
84333	'PCGF5'	mRNA	1.483	6.01979e-62
84419	'C15orf48'	mRNA	4.87415	2.30442e-72
84441	'MAML2'	mRNA	1.32293	2.00083e-86
84451	'MAP3K21'	mRNA	-1.39383	0.0124846
84455	'EFCAB7'	mRNA	-1.13865	0.00415931
84466	'MEGF10'	mRNA	4.3182	1.14349e-09
84541	'KBTBD8'	mRNA	1.81265	0.0125967
84561	'SLC12A8'	mRNA	-2.79516	4.75769e-72
84623	'KIRREL3'	mRNA	1.15932	8.83615e-47
84628	'NTNG2'	mRNA	1.86581	6.33065e-23
84630	'TTBK1'	mRNA	5.98507	5.23491e-05
84659	'RNASE7'	mRNA	3.48813	9.58815e-11
84667	'HES7'	mRNA	3.06126	1.225e-13
8467	'SMARCA5'	mRNA	1.2551	1.83174e-78
84674	'CARD6'	mRNA	3.00166	9.42377e-26
84691	'FAM71F1'	mRNA	1.44962	0.0435673
84698	'CAPS2'	mRNA	-2.32139	0.0189395
84706	'GPT2'	mRNA	-1.43535	1.47118e-06
84709	'MGARP'	mRNA	-1.669	7.64185e-09
84750	'FUT10'	mRNA	-1.11572	9.70395e-11
84807	'NFKBID'	mRNA	1.37675	2.27511e-10
84808	'PERM1'	mRNA	2.40158	2.16983e-15
84824	'FCRLA'	mRNA	3.06092	2.85487e-06
84830	'ADTRP'	mRNA	2.71965	3.03891e-14
84868	'HAVCR2'	mRNA	2.77141	0.0227689
84870	'RSPO3'	mRNA	5.29178	6.28917e-75
84875	'PARP10'	mRNA	2.93013	1.43908e-185
84879	'MFSD2A'	mRNA	4.2977	4.29475e-99
84900	'RNFT2'	mRNA	-1.10979	0.0023304
84904	'ARHGEF39'	mRNA	1.35628	0.000513845
84910	'TMEM87B'	mRNA	1.5218	4.88152e-83
84915	'FAM222A'	mRNA	2.22282	0.0166416
84930	'MASTL'	mRNA	1.85353	1.24524e-86
84938	'ATG4C'	mRNA	-1.1161	0.000440588
84940	'CORO6'	mRNA	-2.33612	0.0411915
84941	'HSH2D'	mRNA	1.30374	0.000266376
84947	'SERAC1'	mRNA	-1.21308	5.82476e-18
84951	'TNS4'	mRNA	1.14843	2.51011e-06
84955	'NUDCD1'	mRNA	2.13673	1.13063e-81
84962	'AJUBA'	mRNA	-2.55598	7.27215e-179
84968	'PNMA6A'	mRNA	-3.41313	0.000325511
84969	'TOX2'	mRNA	-1.07454	4.83426e-06
8502	'PKP4'	mRNA	-1.15379	4.6929e-38
8503	'PIK3R3'	mRNA	2.40551	1.90491e-61
8507	'ENC1'	mRNA	2.21905	7.2182e-128
8515	'ITGA10'	mRNA	1.43898	2.52062e-05
8519	'IFITM1'	mRNA	1.9164	1.4688e-14
8528	'DDO'	mRNA	1.69847	1.00507e-05
85301	'COL27A1'	mRNA	1.36198	3.1503e-42
8531	'YBX3'	mRNA	1.12546	1.04092e-52
[truncated: 304 more rows]

## Sheet: 12 hpi
Gene ID	Gene Symbol	Type	Log2FoldChange	Qvalue
100125288	'ZGLP1'	mRNA	1.27336	0.0111824
100128108	'LOC100128108'	mRNA	1.4539	0.0267022
100128553	'CTAGE4'	mRNA	4.44681	0.0229276
100128927	'ZBTB42'	mRNA	1.65324	2.61707e-17
100129385	'C9orf92'	mRNA	2.05377	0.0108703
100129583	'FAM47E'	mRNA	2.32283	1.86204e-05
100129924	'TMEM269'	mRNA	2.37771	8.01753e-05
100130519	'TMEM221'	mRNA	1.94181	4.92442e-06
100130705	'ATP6V1FNB'	mRNA	1.6202	0.000109317
100130742	'LRRC69'	mRNA	1.93404	0.00498869
100131378	'C11orf91'	mRNA	2.0441	5.25179e-08
100132911	'DPH3P1'	mRNA	1.67394	4.33997e-05
100134938	'UPK3BL1'	mRNA	-1.16639	7.35439e-06
10014	'HDAC5'	mRNA	-1.41061	7.49482e-71
100144748	'KLLN'	mRNA	1.86416	1.49959e-07
100170229	'SRRM5'	mRNA	1.57294	0.00751613
100170841	'EPOP'	mRNA	3.05568	1.75915e-09
10018	'BCL2L11'	mRNA	2.63523	2.38005e-48
10019	'SH2B3'	mRNA	1.24583	1.20138e-88
100271715	'ARHGEF33'	mRNA	1.32542	0.0464292
100287896	'LOC100287896'	mRNA	1.19777	0.00878971
100288072	'SDR42E2'	mRNA	2.35812	0.00455989
100293534	'C4B_2'	mRNA	2.6803	1.65819e-07
1003	'CDH5'	mRNA	5.39416	0.00365424
100316904	'SAP25'	mRNA	1.98755	3.00141e-05
1004	'CDH6'	mRNA	-1.68829	5.69679e-35
10044	'SH2D3C'	mRNA	2.79755	0.0314341
10045	'SH2D3A'	mRNA	1.4511	0.0244948
10046	'MAMLD1'	mRNA	-2.0515	5.99983e-131
100463486	'MTRNR2L8'	mRNA	2.9941	2.51945e-11
100505502	'LOC100505502'	mRNA	-1.06708	4.56037e-06
100505741	'SPATA1'	mRNA	1.22471	3.0734e-05
100506115	'SMIM25'	mRNA	3.97126	1.38137e-13
100506127	'GVQW3'	mRNA	1.43795	2.75839e-14
100506514	'LOC100506514'	mRNA	1.12026	0.0147848
100506658	'OCLN'	mRNA	-1.17279	0.00011306
100506736	'SLFN12L'	mRNA	5.73159	1.47059e-16
10051	'SMC4'	mRNA	-1.00827	1.10002e-28
100526664	'LY75-CD302'	mRNA	7.79509	1.735e-08
100526694	'MSANTD3-TMEFF1'	mRNA	1.32833	1.14056e-08
100526737	'RBM14-RBM4'	mRNA	-5.51018	0.000219792
100526835	'FPGT-TNNI3K'	mRNA	1.01779	0.0167841
100529063	'BCL2L2-PABPN1'	mRNA	-4.22018	0.0322226
10058	'ABCB6'	mRNA	-1.60403	9.98587e-26
10068	'IL18BP'	mRNA	2.15182	2.93798e-65
10079	'ATP9A'	mRNA	-1.33865	2.12469e-61
100861412	'FSBP'	mRNA	-1.60091	0.0387725
100874261	'CCDC200'	mRNA	1.55849	2.50351e-221
100996413	'LOC100996413'	mRNA	3.12776	0.0152667
100996741		mRNA	1.10313	2.66289e-12
100996758	'NPY4R2'	mRNA	-4.42248	0.00280243
100996842	'LOC100996842'	mRNA	3.09678	9.52268e-30
101	'ADAM8'	mRNA	1.61419	5.57895e-07
10105	'PPIF'	mRNA	1.31554	7.92476e-58
101059906	'LOC101059906'	mRNA	1.15828	4.70747e-05
101059915	'LOC101059915'	mRNA	3.99452	0.000353134
101059938	'NPIPA7'	mRNA	-1.04097	0.000410766
10112	'KIF20A'	mRNA	-1.04879	2.29248e-23
1012	'CDH13'	mRNA	1.56426	1.97388e-09
10123	'ARL4C'	mRNA	-1.16838	6.31782e-17
10129	'FRY'	mRNA	-2.1975	2.70149e-120
10133	'OPTN'	mRNA	1.2987	1.25417e-80
10135	'NAMPT'	mRNA	2.2966	1.88803e-203
10148	'EBI3'	mRNA	5.06329	2.78384e-08
10154	'PLXNC1'	mRNA	1.05733	1.54402e-05
10160	'FARP1'	mRNA	-1.61984	6.46642e-163
101927423	'PANO1'	mRNA	1.35964	0.00401714
101928120	'LOC101928120'	mRNA	2.12589	0.000733447
101928212	'LOC101928212'	mRNA	1.92534	6.59066e-06
101928592	'LOC101928592'	mRNA	1.15567	0.0256898
101928635	'LOC101928635'	mRNA	1.01994	3.70001e-12
101928841	'LOC101928841'	mRNA	2.61895	1.18182e-23
101929372	'LOC101929372'	mRNA	2.70725	0.00012273
101929805	'LOC101929805'	mRNA	1.26908	2.44657e-09
10194	'TSHZ1'	mRNA	-1.79587	1.8333e-112
1020	'CDK5'	mRNA	-1.01011	1.6022e-06
10200	'MPHOSPH6'	mRNA	-1.16166	6.12589e-08
10207	'PATJ'	mRNA	-2.05902	4.70671e-27
10224	'ZNF443'	mRNA	1.00621	0.0052467
10235	'RASGRP2'	mRNA	-2.23299	1.23874e-05
10242	'KCNMB2'	mRNA	3.75368	0.00464108
10272	'FSTL3'	mRNA	-1.85858	3.04393e-32
102723730	'LOC102723730'	mRNA	4.79567	1.54364e-05
102723996	'LOC102723996'	mRNA	2.61557	0.0115231
102724219	'LOC102724219'	mRNA	1.35538	2.72735e-12
102724488	'LOC102724488'	mRNA	1.12081	1.2899e-05
102724560	'CBSL'	mRNA	-1.84451	2.80706e-24
102724642	'LOC102724642'	mRNA	1.2952	0.0103383
102724646	'LOC102724646'	mRNA	2.52589	0.0424064
102724751	'LOC102724751'	mRNA	4.7068	0.0327708
102724965	'LOC102724965'	mRNA	3.26096	2.11487e-25
10277	'UBE4B'	mRNA	-1.9027	2.01963e-77
102800317	'TPTEP2-CSNK1E'	mRNA	1.11449	0.00217372
10282	'BET1'	mRNA	1.1023	1.62698e-09
10290	'SPEG'	mRNA	-1.58133	1.4444e-44
10299	'MARCH6'	mRNA	-1.31209	1.37788e-78
103	'ADAR'	mRNA	1.47397	6.30613e-187
10308	'ZNF267'	mRNA	1.47524	1.20432e-17
10318	'TNIP1'	mRNA	2.11083	0
10346	'TRIM22'	mRNA	2.80165	0
10347	'ABCA7'	mRNA	-1.08847	3.55566e-06
10350	'ABCA9'	mRNA	1.99018	2.1366e-10
10365	'KLF2'	mRNA	-2.68594	4.86681e-62
10370	'CITED2'	mRNA	-2.82145	4.78128e-88
10380	'BPNT1'	mRNA	-1.09578	9.67292e-05
10384	'BTN3A3'	mRNA	2.27874	5.77127e-182
10385	'BTN2A2'	mRNA	1.32654	5.32075e-24
10388	'SYCP2'	mRNA	2.14686	2.89101e-09
10392	'NOD1'	mRNA	1.32838	4.91158e-30
10395	'DLC1'	mRNA	-1.07908	2.81221e-67
1040	'CDS1'	mRNA	2.46144	0.0096022
10411	'RAPGEF3'	mRNA	2.3216	1.71972e-44
10420	'TESK2'	mRNA	1.68016	8.54377e-09
10422	'UBAC1'	mRNA	-1.0304	3.00559e-07
10437	'IFI30'	mRNA	3.80725	4.2398e-128
10446	'LRRN2'	mRNA	3.06368	0.000270414
10458	'BAIAP2'	mRNA	-1.04149	0.000741831
10468	'FST'	mRNA	1.34772	1.08508e-77
10475	'TRIM38'	mRNA	2.18489	8.65249e-286
10482	'NXF1'	mRNA	1.03116	4.73626e-39
10500	'SEMA6C'	mRNA	1.30307	2.99652e-08
10507	'SEMA4D'	mRNA	1.16939	2.24892e-05
1051	'CEBPB'	mRNA	1.36298	3.27934e-42
10517	'FBXW10'	mRNA	1.7156	1.72946e-10
105369869	'LOC105369869'	mRNA	-1.48443	0.00364292
10537	'UBD'	mRNA	7.15416	5.32239e-07
105370399	'LOC105370399'	mRNA	2.08293	0.0373391
105370641	'LOC105370641'	mRNA	-2.8494	0.000104694
105371045	'LOC105371045'	mRNA	3.33204	1.71137e-12
105371242	'PPIAL4H'	mRNA	5.18867	0.0082309
105371419	'LOC105371419'	mRNA	1.16057	0.000887808
105371448	'LOC105371448'	mRNA	1.15365	0.000162188
105371932	'LOC105371932'	mRNA	1.81805	4.37331e-13
105371933	'LOC105371933'	mRNA	2.11795	0.00115798
105372824	'LOC105372824'	mRNA	1.14661	0.0397161
105374013	'LOC105374013'	mRNA	1.18218	1.94722e-36
105374089	'LOC105374089'	mRNA	1.70199	1.60484e-06
105375355	'UPK3B'	mRNA	1.2878	0.0145509
105376230	'TEX53'	mRNA	3.91222	2.16811e-05
105376684	'LOC105376684'	mRNA	1.44129	0.0333632
105376714	'LOC105376714'	mRNA	4.75916	1.56758e-46
105377310	'LOC105377310'	mRNA	2.21047	6.71068e-13
105377805	'LOC105377805'	mRNA	1.94072	0.00163929
105378189	'LOC105378189'	mRNA	1.01895	0.0012677
105378949	'LOC105378949'	mRNA	1.20756	0.000312571
105379282	'LOC105379282'	mRNA	1.75321	2.6514e-07
105379561	'LOC105379561'	mRNA	2.70416	9.60307e-05
10544	'PROCR'	mRNA	1.21854	4.75306e-23
10550	'ARL6IP5'	mRNA	-1.05599	9.75382e-29
10561	'IFI44'	mRNA	3.52819	2.17408e-75
10566	'AKAP3'	mRNA	1.69972	2.17535e-08
10570	'DPYSL4'	mRNA	2.07182	9.82275e-06
10595	'ERN2'	mRNA	4.2343	0.0291635
10597	'TRAPPC2B'	mRNA	-1.31613	0.0368974
10602	'CDC42EP3'	mRNA	-1.8631	3.27023e-271
10616	'RBCK1'	mRNA	1.69281	4.7425e-140
10625	'IVNS1ABP'	mRNA	-1.63889	1.79749e-58
10628	'TXNIP'	mRNA	1.01972	1.8683e-45
10637	'LEFTY1'	mRNA	4.76386	0.00662034
10669	'CGREF1'	mRNA	4.74316	0.00700986
10673	'TNFSF13B'	mRNA	3.518	2.54529e-41
10675	'CSPG5'	mRNA	3.10841	0.0464908
10677	'AVIL'	mRNA	1.7304	3.78549e-23
10678	'B3GNT2'	mRNA	1.13587	1.5745e-10
106865373	'WRB-SH3BGR'	mRNA	4.99394	0.0205874
10699	'CORIN'	mRNA	2.66065	1.55023e-07
1071	'CETP'	mRNA	2.38941	1.67342e-70
10712	'FAM189B'	mRNA	1.31817	1.03649e-74
10715	'CERS1'	mRNA	1.92003	0.00131361
1073	'CFL2'	mRNA	-1.06096	3.17199e-26
107303344	'SETDB2-PHF11'	mRNA	1.11258	4.22182e-15
10767	'HBS1L'	mRNA	-1.03965	7.42461e-19
10769	'PLK2'	mRNA	-1.34553	5.11596e-31
10791	'VAMP5'	mRNA	1.16608	1.81588e-15
10793	'ZNF273'	mRNA	1.35734	2.13932e-05
107983990	'LOC107983990'	mRNA	2.14239	0.00231487
107984104	'LOC107984104'	mRNA	1.33027	0.000111452
107984139	'LOC107984139'	mRNA	1.31432	0.0248781
107984156	'LOC107984156'	mRNA	1.12265	7.03548e-05
107984345	'LOC107984345'	mRNA	1.41412	0.00349284
107984449	'LOC107984449'	mRNA	3.46782	0.00133497
107984512	'LOC107984512'	mRNA	-1.35775	8.80489e-05
107984817	'LOC107984817'	mRNA	1.41676	3.69778e-09
107984859	'LOC107984859'	mRNA	2.30968	0.00489773
107984876	'LOC107984876'	mRNA	1.20098	1.82259e-05
107985388	'LOC107985388'	mRNA	1.5236	4.46729e-11
107985532	'LOC107985532'	mRNA	1.28637	0.0269427
107985535	'LOC107985535'	mRNA	1.96554	8.63066e-13
107985657	'LOC107985657'	mRNA	3.26946	0.0244948
107985687	'LOC107985687'	mRNA	1.2503	0.0258973
107985734	'LOC107985734'	mRNA	1.68254	0.000995898
107985837		mRNA	4.59392	0.0161047
107986004	'LOC107986004'	mRNA	3.27606	0.0342351
107986113	'LOC107986113'	mRNA	1.43296	1.92942e-10
107986217	'LOC107986217'	mRNA	2.17411	2.48454e-20
107986596	'LOC107986596'	mRNA	1.98815	2.65778e-09
107986762	'LOC107986762'	mRNA	1.18702	4.42903e-06
107986800	'LOC107986800'	mRNA	1.16299	0.0119227
107987044	'LOC107987044'	mRNA	2.1755	0.000330083
107987125	'LOC107987125'	mRNA	2.91998	0.000357667
107987158	'LOC107987158'	mRNA	1.55182	5.41436e-23
107987175	'LOC107987175'	mRNA	2.11277	4.58738e-07
107987243	'LOC107987243'	mRNA	2.12157	3.59595e-11
107987269	'LOC107987269'	mRNA	1.46578	0.000859236
107987377	'LOC107987377'	mRNA	-2.4335	0.0398776
10811	'NOXA1'	mRNA	-2.21036	0.0490658
10814	'CPLX2'	mRNA	4.78679	1.91714e-17
10841	'FTCD'	mRNA	1.28703	0.000302691
10870	'HCST'	mRNA	1.70476	0.0409419
10878	'CFHR3'	mRNA	4.59652	0.0120406
10887	'PROKR1'	mRNA	3.66606	0.0442203
10903	'MTMR11'	mRNA	1.36124	8.69503e-43
10906	'TRAFD1'	mRNA	2.02933	3.93349e-118
10930	'APOBEC2'	mRNA	1.9179	0.00775001
10933	'MORF4L1'	mRNA	-1.32939	5.81107e-80
10936	'GPR75'	mRNA	1.33811	1.03987e-08
10940	'POP1'	mRNA	-1.14316	4.35702e-05
10949	'HNRNPA0'	mRNA	-1.90207	2.67021e-55
10950	'BTG3'	mRNA	1.32802	1.48555e-20
10957	'PNRC1'	mRNA	1.62022	1.47546e-106
10964	'IFI44L'	mRNA	4.23903	2.73627e-107
10982	'MAPRE2'	mRNA	-1.14404	1.25886e-23
10994	'ILVBL'	mRNA	-1.0564	7.12542e-13
11033	'ADAP1'	mRNA	2.37388	0.00272815
110384692	'LOC110384692'	mRNA	1.10865	1.078e-09
11054	'OGFR'	mRNA	1.58416	1.43977e-77
11063	'SOX30'	mRNA	3.64216	0.0103469
11067	'DEPP1'	mRNA	-2.84624	9.02578e-06
1107	'CHD3'	mRNA	-1.17223	2.19074e-72
11074	'TRIM31'	mRNA	5.39416	0.00365424
110806280	'CCDC194'	mRNA	6.2397	3.58029e-14
11082	'ESM1'	mRNA	8.03255	8.82787e-45
11096	'ADAMTS5'	mRNA	-1.28214	9.23781e-16
11100	'HNRNPUL1'	mRNA	-1.03086	1.43643e-45
11118	'BTN3A2'	mRNA	1.43388	1.24792e-70
11119	'BTN3A1'	mRNA	2.00546	1.52673e-199
11120	'BTN2A1'	mRNA	1.32453	1.84859e-46
11133	'KPTN'	mRNA	1.31562	8.59307e-12
11136	'SLC7A9'	mRNA	1.7211	0.0265325
11147	'HHLA3'	mRNA	-1.02525	5.76522e-05
11149	'BVES'	mRNA	1.2357	2.02978e-13
11153	'FICD'	mRNA	1.11571	2.2174e-11
11155	'LDB3'	mRNA	1.63262	1.49413e-06
11156	'PTP4A3'	mRNA	-1.94663	0.036967
11172	'INSL6'	mRNA	1.04147	9.66127e-07
11177	'BAZ1A'	mRNA	1.50512	4.68358e-67
11178	'LZTS1'	mRNA	-1.42722	8.25338e-06
11182	'SLC2A6'	mRNA	2.80851	8.30146e-222
11187	'PKP3'	mRNA	-4.28032	0.000600819
11189	'CELF3'	mRNA	1.45368	0.00499388
11190	'CEP250'	mRNA	-1.47895	7.60282e-44
11199	'ANXA10'	mRNA	4.20707	3.66492e-50
11213	'IRAK3'	mRNA	1.122	6.03187e-29
1122	'CHML'	mRNA	-1.87879	2.17552e-32
112267874	'LOC112267874'	mRNA	4.00774	0.0132309
112267910	'LOC112267910'	mRNA	3.28696	4.27393e-06
112268092	'LOC112268092'	mRNA	-1.13486	0.000175333
112268186	'LOC112268186'	mRNA	1.73757	0.000161124
112268237	'LOC112268237'	mRNA	3.25324	1.13012e-31
112268238	'LOC112268238'	mRNA	1.10219	5.13185e-13
112268260	'LOC112268260'	mRNA	1.86148	1.31519e-14
112268284	'LOC112268284'	mRNA	2.07698	0.00349319
112268338		mRNA	4.08726	5.25799e-07
112268390	'LOC112268390'	mRNA	3.71463	0.02739
112268395	'LOC112268395'	mRNA	-1.30648	0.00561997
112268409		mRNA	1.60989	6.67444e-28
112268444	'LOC112268444'	mRNA	1.94716	1.802e-20
112268459		mRNA	1.04167	0.0379533
11228	'RASSF8'	mRNA	1.26109	4.69171e-70
11237	'RNF24'	mRNA	1.26098	4.44282e-70
11247	'NXPH4'	mRNA	1.53655	0.0385632
112574	'SNX18'	mRNA	-1.04586	2.10453e-21
11262	'SP140'	mRNA	2.38457	5.37526e-24
11264	'PXMP4'	mRNA	-1.03129	0.00107665
11274	'USP18'	mRNA	3.65353	0
11277	'TREX1'	mRNA	2.51205	6.90566e-87
1129	'CHRM2'	mRNA	-3.43984	1.88591e-163
112937	'GLB1L3'	mRNA	1.47195	3.29434e-08
113026	'PLCD3'	mRNA	-1.83906	7.76937e-62
113146	'AHNAK2'	mRNA	-2.32686	2.76686e-125
113174	'SAAL1'	mRNA	-1.11219	0.000701299
11318	'GPR182'	mRNA	2.7073	8.96465e-05
113277	'TMEM106A'	mRNA	1.94379	5.88799e-107
1133	'CHRM5'	mRNA	1.60481	0.0029804
1134	'CHRNA1'	mRNA	4.13012	0.00811172
113451	'AZIN2'	mRNA	1.69007	4.38494e-19
11346	'SYNPO'	mRNA	-2.82315	3.48362e-221
113622	'ADPRHL1'	mRNA	1.94084	3.07384e-05
113675	'SDSL'	mRNA	1.28827	3.53349e-07
113730	'KLHDC7B'	mRNA	2.7471	4.64565e-18
113791	'PIK3IP1'	mRNA	1.07233	1.27258e-09
113878	'DTX2'	mRNA	1.17715	6.98403e-23
1141	'CHRNB2'	mRNA	1.5969	3.39902e-26
114294	'LACTB'	mRNA	1.43409	5.45658e-29
114299	'PALM2'	mRNA	1.65873	9.89043e-14
114548	'NLRP3'	mRNA	4.48303	8.77775e-10
114769	'CARD16'	mRNA	2.72209	0.000826123
114780	'PKD1L2'	mRNA	-1.40419	0.000497931
114793	'FMNL2'	mRNA	1.42767	2.13616e-48
114794	'ELFN2'	mRNA	-2.45341	7.50975e-61
114880	'OSBPL6'	mRNA	2.34059	3.32828e-11
114881	'OSBPL7'	mRNA	-1.91929	5.41551e-12
114897	'C1QTNF1'	mRNA	2.02998	2.47084e-221
114900	'C1QTNF4'	mRNA	2.08419	0.0379523
114907	'FBXO32'	mRNA	2.59859	2.20349e-84
114984	'FLYWCH2'	mRNA	-1.22269	1.70037e-06
114991	'ZNF618'	mRNA	1.84309	2.61983e-192
115	'ADCY9'	mRNA	-1.17563	1.43761e-81
115004	'CGAS'	mRNA	1.31478	9.56588e-09
115111	'SLC26A7'	mRNA	3.92597	0.000278999
115123	'MARCH3'	mRNA	2.0706	1.02249e-39
1152	'CKB'	mRNA	1.83969	0.00458982
1153	'CIRBP'	mRNA	-1.39443	3.29131e-44
115361	'GBP4'	mRNA	4.52158	0
115362	'GBP5'	mRNA	6.33707	1.68125e-62
115572	'TENT5B'	mRNA	-1.93239	3.4893e-07
115703	'ARHGAP33'	mRNA	-1.79397	2.43516e-12
115704	'EVI5L'	mRNA	-1.31369	1.00001e-22
115811	'IQCD'	mRNA	1.1482	0.00410709
115908	'CTHRC1'	mRNA	2.13126	0.0152209
116071	'BATF2'	mRNA	3.74859	0
116154	'PHACTR3'	mRNA	3.8523	0.0220375
116238	'TLCD1'	mRNA	1.45818	1.67502e-08
116369	'SLC26A8'	mRNA	3.27911	8.90079e-05
116496	'FAM129A'	mRNA	1.37644	1.41531e-44
116843	'SLC18B1'	mRNA	2.4736	1.2766e-07
116966	'WDR17'	mRNA	-2.01132	2.69423e-09
116983	'ACAP3'	mRNA	-1.1409	1.48538e-28
116987	'AGAP1'	mRNA	-1.25251	7.21447e-19
117144	'CATSPER1'	mRNA	-1.78815	0.0215341
117157	'SH2D1B'	mRNA	4.23134	0.0315718
117166	'WFIKKN1'	mRNA	2.00754	5.17652e-05
117178	'SSX2IP'	mRNA	-2.18908	9.8313e-31
117195	'MRGPRX3'	mRNA	1.86835	3.29707e-05
117248	'GALNT15'	mRNA	1.88992	1.66827e-27
1181	'CLCN2'	mRNA	1.9521	4.40107e-25
118442	'GPR62'	mRNA	1.17429	0.0287437
118491	'CFAP70'	mRNA	1.47342	4.36936e-06
118738	'ZNF488'	mRNA	-3.6046	0.00642516
118788	'PIK3AP1'	mRNA	6.98259	1.55421e-06
118812	'MORN4'	mRNA	-1.57475	1.61147e-08
118881	'COMTD1'	mRNA	-1.79315	0.000134905
118980	'SFXN2'	mRNA	-1.36747	0.000173174
118987	'PDZD8'	mRNA	-1.22505	9.85256e-31
119385	'AGAP11'	mRNA	1.14544	1.03627e-05
119391	'GSTO2'	mRNA	2.54039	3.73276e-86
119774	'OR52K2'	mRNA	6.30568	0.000109142
120406	'NXPE2'	mRNA	2.30232	0.000128048
121268	'RHEBL1'	mRNA	2.88611	1.14316e-12
121504	'HIST4H4'	mRNA	-1.9672	1.61675e-06
122622	'ADSSL1'	mRNA	1.59073	1.46158e-05
122664	'TPPP2'	mRNA	4.5396	0.00163343
122665	'RNASE8'	mRNA	2.86611	0.0093625
123099	'DEGS2'	mRNA	3.55289	0.0460901
1236	'CCR7'	mRNA	1.04226	1.51241e-09
123722	'FSD2'	mRNA	1.23966	0.0131052
123775	'C16orf46'	mRNA	1.23775	0.00260336
123811	'FOPNL'	mRNA	-1.04641	5.58343e-09
123904	'NRN1L'	mRNA	3.68658	0.0307835
124056	'NOXO1'	mRNA	1.3641	1.14186e-06
124093	'CCDC78'	mRNA	1.26175	2.23067e-10
124359	'CDYL2'	mRNA	1.3252	0.015778
1244	'ABCC2'	mRNA	2.19636	7.5353e-08
124404	'SEPT12'	mRNA	4.31467	0.00500841
124491	'TMEM170A'	mRNA	1.01958	1.57917e-11
124923	'SGK494'	mRNA	1.27171	1.35381e-08
124925	'SEZ6'	mRNA	1.47915	0.00420009
124935	'SLC43A2'	mRNA	2.38488	7.78179e-76
125	'ADH1B'	mRNA	-2.25404	0.000154195
125061	'AFMID'	mRNA	-1.40501	1.90371e-05
125150	'ZSWIM7'	mRNA	-1.02065	0.000172867
125965	'COX6B2'	mRNA	3.19316	1.04366e-21
126006	'PCP2'	mRNA	2.17396	0.000181911
126068	'ZNF441'	mRNA	1.37925	1.93277e-12
1261	'CNGA3'	mRNA	3.02971	0.00616191
126129	'CPT1C'	mRNA	-1.11846	4.80339e-11
1263	'PLK3'	mRNA	1.1921	1.71e-20
126321	'MFSD12'	mRNA	1.87524	4.25206e-97
126393	'HSPB6'	mRNA	1.67227	0.0397579
1265	'CNN2'	mRNA	-1.66856	3.11764e-186
126549	'ANKLE1'	mRNA	1.68401	0.00216674
126695	'KDF1'	mRNA	2.998	0.0284339
1267	'CNP'	mRNA	1.43971	1.7662e-119
126859	'AXDND1'	mRNA	2.81307	0.00600543
126868	'MAB21L3'	mRNA	1.62593	2.9325e-07
126961	'HIST2H3C'	mRNA	-1.36458	3.06569e-25
127002	'ATXN7L2'	mRNA	-3.10508	1.4211e-39
127254	'ERICH3'	mRNA	4.23134	0.0315718
127281	'PRXL2B'	mRNA	-1.06748	1.75607e-08
127294	'MYOM3'	mRNA	4.12355	0.00111201
127534	'GJB4'	mRNA	2.23191	0.0219838
127544	'RNF19B'	mRNA	2.6507	7.14385e-97
128209	'KLF17'	mRNA	1.42209	3.31737e-06
128272	'ARHGEF19'	mRNA	1.45353	2.66849e-14
128434	'VSTM2L'	mRNA	3.69935	0.0298472
128497	'SPATA25'	mRNA	1.22653	0.00426072
1287	'COL4A5'	mRNA	-1.22173	1.22284e-15
129530	'LYG1'	mRNA	2.085	0.000143391
1296	'COL8A2'	mRNA	1.39201	0.00296504
129607	'CMPK2'	mRNA	5.49462	0
129807	'NEU4'	mRNA	4.59343	0.01082
130	'ADH6'	mRNA	2.25665	0.00939604
1300	'COL10A1'	mRNA	1.20411	3.81691e-06
130074	'FAM168B'	mRNA	-1.27577	8.41083e-51
130075	'OR9A4'	mRNA	5.83319	0.000855495
130132	'RFTN2'	mRNA	2.01286	0.000199282
1302	'COL11A2'	mRNA	1.34319	2.6716e-06
130399	'ACVR1C'	mRNA	3.72408	7.8113e-20
130497	'OSR1'	mRNA	-2.30479	1.94943e-27
130540	'ALS2CR12'	mRNA	1.59756	0.000340339
130612	'TMEM198'	mRNA	1.0037	0.00178338
130940	'CCDC148'	mRNA	-1.98733	0.0234679
131405	'TRIM71'	mRNA	4.21697	0.0454858
131873	'COL6A6'	mRNA	2.42125	3.78306e-10
131890	'GRK7'	mRNA	2.06806	7.79386e-08
132228	'LSMEM2'	mRNA	1.43868	0.00359768
1325	'CORT'	mRNA	1.63361	0.0133097
1326	'MAP3K8'	mRNA	1.22297	1.18687e-24
132864	'CPEB2'	mRNA	1.32534	1.6212e-35
132946	'ARL9'	mRNA	3.11164	0.0426169
133308	'SLC9B2'	mRNA	1.02253	4.25486e-16
133584	'EGFLAM'	mRNA	4.01227	0.0115749
1339	'COX6A2'	mRNA	5.96838	0.000396812
134147	'CMBL'	mRNA	-1.52425	1.06459e-14
134285	'TMEM171'	mRNA	2.66656	5.82308e-79
134429	'STARD4'	mRNA	1.50581	4.21126e-62
134728	'IRAK1BP1'	mRNA	-1.03282	0.00761473
135	'ADORA2A'	mRNA	7.33127	4.92204e-41
135112	'NCOA7'	mRNA	1.42661	1.3306e-107
135250	'RAET1E'	mRNA	1.42702	1.13358e-07
135295	'SRSF12'	mRNA	2.70626	0.0171192
1356	'CP'	mRNA	1.83243	0.000218041
1359	'CPA3'	mRNA	-1.05633	0.000802445
136	'ADORA2B'	mRNA	-1.51557	2.47939e-22
136242	'PRSS37'	mRNA	5.19746	3.16905e-26
136332	'LRGUK'	mRNA	2.29022	1.79134e-20
1368	'CPM'	mRNA	2.08925	1.07562e-11
137075	'CLDN23'	mRNA	1.82478	6.21143e-18
1374	'CPT1A'	mRNA	-1.00592	8.23191e-36
1379	'CR1L'	mRNA	6.87606	1.52426e-09
138151	'NACC2'	mRNA	-1.76675	3.942e-51
138716	'RPP25L'	mRNA	-1.28007	0.000261184
138724	'C9orf131'	mRNA	1.89987	7.6544e-30
1390	'CREM'	mRNA	1.57571	9.21567e-16
139285	'AMER1'	mRNA	1.55797	4.87802e-31
139324	'HDX'	mRNA	1.3945	2.55789e-13
139411	'PTCHD1'	mRNA	8.00542	1.9231e-09
1395	'CRHR2'	mRNA	1.08927	0.037621
139818	'DOCK11'	mRNA	-1.68796	4.4175e-47
140432	'RNF113B'	mRNA	-1.05534	0.00464727
140564	'APOBEC3D'	mRNA	1.90463	2.01006e-30
140685	'ZBTB46'	mRNA	1.26767	7.81381e-11
140691	'TRIM69'	mRNA	2.60917	1.58516e-11
140707	'BRI3BP'	mRNA	-1.01151	0.00136165
140711	'TLDC2'	mRNA	4.38768	1.66702e-20
140766	'ADAMTS14'	mRNA	-2.98778	1.64959e-30
140876	'RIPOR3'	mRNA	1.78434	1.3187e-29
1410	'CRYAB'	mRNA	-1.05996	1.75058e-10
1411	'CRYBA1'	mRNA	3.75971	0.00445114
142680	'SLC34A3'	mRNA	1.0933	0.00461704
142685	'ASB15'	mRNA	6.39416	3.86884e-05
1428	'CRYM'	mRNA	1.84815	0.0294974
1429	'CRYZ'	mRNA	-1.46041	1.16195e-08
143471	'PSMA8'	mRNA	-1.20042	0.000931909
1435	'CSF1'	mRNA	1.48088	1.59179e-232
1436	'CSF1R'	mRNA	3.32087	2.21175e-14
143630	'UBQLNL'	mRNA	3.7795	4.53539e-29
143662	'MUC15'	mRNA	-4.41161	0.00785293
143689	'PIWIL4'	mRNA	2.48578	1.01515e-13
1440	'CSF3'	mRNA	4.53597	3.30068e-06
144132	'DNHD1'	mRNA	1.67613	7.35979e-93
144165	'PRICKLE1'	mRNA	-1.31569	1.13596e-18
144402	'CPNE8'	mRNA	1.1125	5.40676e-12
144453	'BEST3'	mRNA	4.6142	7.42539e-16
144501	'KRT80'	mRNA	-2.77	5.65804e-14
144809	'FAM216B'	mRNA	7.15364	9.54053e-08
145226	'RDH12'	mRNA	2.68687	0.0052002
145447	'ABHD12B'	mRNA	-1.39335	0.0153894
1457	'CSNK2A1'	mRNA	-1.05481	1.36341e-28
145864	'HAPLN3'	mRNA	1.76188	5.20108e-31
145873	'MESP2'	mRNA	1.64672	0.0187459
1463	'NCAN'	mRNA	3.35106	0.00852937
146562	'C16orf71'	mRNA	2.20607	0.000149053
146691	'TOM1L2'	mRNA	-1.40247	1.99191e-66
146857	'SLFN13'	mRNA	1.42982	3.80715e-07
147	'ADRA1B'	mRNA	-4.08113	4.08745e-09
147166	'TRIM16L'	mRNA	-1.5598	9.29565e-17
147495	'APCDD1'	mRNA	-1.15325	4.53445e-77
147645	'VSIG10L'	mRNA	1.82526	2.61156e-14
147744	'TMEM190'	mRNA	2.20973	0.00685659
147837	'ZNF563'	mRNA	1.56262	8.58289e-09
147841	'SPC24'	mRNA	-2.20157	1.43573e-24
147906	'DACT3'	mRNA	-1.14858	0.00810714
148113	'CILP2'	mRNA	3.6703	1.61588e-11
148198	'ZNF98'	mRNA	2.01836	0.0348463
148203	'ZNF738'	mRNA	1.45727	1.93808e-09
148252	'DIRAS1'	mRNA	-2.16369	1.42679e-09
148741	'ANKRD35'	mRNA	-1.5353	0.0473786
148808	'MFSD4A'	mRNA	2.03913	7.01294e-05
148811	'PM20D1'	mRNA	2.70372	1.16221e-08
1489	'CTF1'	mRNA	-1.04044	0.00985543
148932	'MOB3C'	mRNA	1.62057	4.81632e-38
149297	'FAM78B'	mRNA	1.88286	0.0209428
149428	'BNIPL'	mRNA	1.12879	0.00452141
149461	'CLDN19'	mRNA	2.76382	0.0198166
15	'AANAT'	mRNA	4.50006	4.49482e-20
150082	'LCA5L'	mRNA	1.18947	0.00328507
150159	'SLC9B1'	mRNA	1.47006	0.000600941
150160	'CCT8L2'	mRNA	3.7616	0.0044771
150221	'RIMBP3C'	mRNA	2.30532	0.00117105
150274	'HSCB'	mRNA	1.39801	1.73437e-10
150275	'CCDC117'	mRNA	1.08155	3.30478e-18
150350	'ENTHD1'	mRNA	2.1326	0.00743848
150356	'CHADL'	mRNA	1.14041	0.00136614
150365	'MEI1'	mRNA	1.65922	3.90679e-05
1506	'CTRL'	mRNA	1.9099	1.28919e-05
150864	'FAM117B'	mRNA	1.56686	1.35712e-12
151050	'KANSL1L'	mRNA	1.3684	3.29415e-41
151230	'KLHL23'	mRNA	-1.36989	0.00407815
151254	'C2CD6'	mRNA	2.11767	0.000255926
151306	'GPBAR1'	mRNA	1.36562	0.0356775
151449	'GDF7'	mRNA	-1.07479	2.33736e-06
151516	'ASPRV1'	mRNA	1.91616	0.00913489
151636	'DTX3L'	mRNA	1.93902	2.82278e-278
151835	'CPNE9'	mRNA	3.62103	0.00158587
1519	'CTSO'	mRNA	1.38224	2.88968e-24
1520	'CTSS'	mRNA	5.22038	4.7721e-259
152065	'C3orf22'	mRNA	6.29036	7.17343e-05
152098	'ZCWPW2'	mRNA	2.0018	2.78719e-16
152110	'NEK10'	mRNA	1.18438	1.15629e-27
152206	'CCDC13'	mRNA	3.58999	6.92045e-10
1525	'CXADR'	mRNA	1.56373	0.000979131
152831	'KLB'	mRNA	1.24097	0.00903739
152877	'FAM53A'	mRNA	2.49057	1.20468e-26
152926	'PPM1K'	mRNA	2.28813	1.43826e-112
153222	'CREBRF'	mRNA	1.02656	7.68597e-30
153478	'PLEKHG4B'	mRNA	-1.09527	6.17928e-15
153562	'MARVELD2'	mRNA	1.48477	0.0211064
153657	'TTC23L'	mRNA	1.44799	0.00645403
153769	'SH3RF2'	mRNA	-1.39191	0.030693
153770	'PLAC8L1'	mRNA	2.74091	1.40848e-12
154091	'SLC2A12'	mRNA	1.15567	5.75007e-25
154141	'MBOAT1'	mRNA	-1.32309	4.08488e-16
154197	'PNLDC1'	mRNA	2.75295	0.0163353
1545	'CYP1B1'	mRNA	-1.78935	1.15537e-65
154743	'BMT2'	mRNA	1.07214	9.39846e-17
154796	'AMOT'	mRNA	-1.30608	9.73185e-26
1548	'CYP2A6'	mRNA	1.36927	0.0153262
1549	'CYP2A7'	mRNA	1.17865	2.02528e-08
1555	'CYP2B6'	mRNA	1.42339	0.015542
157285	'PRAG1'	mRNA	-3.18187	3.46476e-49
1573	'CYP2J2'	mRNA	2.38153	4.5241e-19
157753	'TMEM74'	mRNA	5.34334	0.000878816
158055	'C9orf163'	mRNA	2.85369	0.0097021
158219	'TTC39B'	mRNA	1.29841	1.87396e-17
158471	'PRUNE2'	mRNA	2.27129	1.18486e-17
159091	'FAM122C'	mRNA	1.81422	1.64877e-14
1594	'CYP27B1'	mRNA	3.28157	1.20535e-18
159686	'CFAP58'	mRNA	2.1173	1.90902e-08
1606	'DGKA'	mRNA	-1.25707	2.02618e-29
1608	'DGKG'	mRNA	4.99394	0.0205874
160897	'GPR180'	mRNA	1.21726	2.03551e-36
161145	'TMEM229B'	mRNA	3.57	7.72271e-30
161176	'SYNE3'	mRNA	-1.40187	1.31213e-80
1612	'DAPK1'	mRNA	-2.16779	5.94407e-15
161247	'FITM1'	mRNA	2.95382	0.00692166
161253	'REM2'	mRNA	3.11138	5.36915e-05
161497	'STRC'	mRNA	1.72258	0.0263046
161502	'CFAP161'	mRNA	6.60512	1.66136e-08
162073	'ITPRIPL2'	mRNA	1.06795	2.49239e-67
162282	'ANKFN1'	mRNA	-6.24099	1.66204e-08
162333	'MARCH10'	mRNA	3.11489	0.0439717
162394	'SLFN5'	mRNA	1.76805	0
162515	'SLC16A11'	mRNA	3.44686	4.68606e-09
162517	'FBXO39'	mRNA	4.1708	3.97335e-61
1628	'DBP'	mRNA	-1.01849	0.0232472
163051	'ZNF709'	mRNA	1.07117	3.23905e-06
163255	'ZNF540'	mRNA	1.10997	0.0382249
163351	'GBP6'	mRNA	3.24938	0.000407554
1638	'DCT'	mRNA	3.93208	6.36897e-10
164284	'APCDD1L'	mRNA	1.80322	6.62656e-12
1645	'AKR1C1'	mRNA	1.01861	0.00109503
1646	'AKR1C2'	mRNA	1.84544	0.0154363
164656	'TMPRSS6'	mRNA	1.7533	0.032445
1649	'DDIT3'	mRNA	1.28004	2.72444e-17
165082	'ADGRF3'	mRNA	1.64234	0.00360092
165215	'FAM171B'	mRNA	-1.04567	8.27763e-10
1654	'DDX3X'	mRNA	-1.25829	2.20057e-85
165545	'DQX1'	mRNA	1.98248	0.0447646
165829	'GPR156'	mRNA	3.05538	6.44506e-15
165904	'XIRP1'	mRNA	5.69057	3.50723e-11
166336	'PRICKLE2'	mRNA	1.26392	4.3557e-16
166379	'BBS12'	mRNA	1.18066	9.96688e-09
167410	'LIX1'	mRNA	5.3878	2.65514e-05
167555	'FAM151B'	mRNA	1.81335	1.79317e-07
168400	'DDX53'	mRNA	5.21334	0.00792067
168433	'RNF133'	mRNA	3.10318	0.0235049
168544	'ZNF467'	mRNA	1.37053	0.0140008
169522	'KCNV2'	mRNA	2.57321	3.50105e-23
169792	'GLIS3'	mRNA	1.2805	6.04194e-92
169834	'ZNF883'	mRNA	-1.5353	1.81917e-06
170394	'PWWP2B'	mRNA	1.14028	1.27414e-07
170589	'GPHA2'	mRNA	2.61658	0.00610837
170689	'ADAMTS15'	mRNA	-2.9505	3.82386e-100
170690	'ADAMTS16'	mRNA	-1.5083	0.00204983
170691	'ADAMTS17'	mRNA	3.29315	0.00409777
170959	'ZNF431'	mRNA	1.4965	1.77937e-11
1730	'DIAPH2'	mRNA	1.1677	2.8528e-23
1733	'DIO1'	mRNA	1.26086	0.0198636
1734	'DIO2'	mRNA	-1.17064	1.81206e-08
1739	'DLG1'	mRNA	-1.30134	7.40721e-49
1740	'DLG2'	mRNA	2.0667	2.32999e-11
1745	'DLX1'	mRNA	1.26233	4.35528e-06
1760	'DMPK'	mRNA	-1.16466	2.99624e-44
1775	'DNASE1L2'	mRNA	1.77547	2.08109e-05
1801	'DPH1'	mRNA	-1.03666	2.46942e-18
1807	'DPYS'	mRNA	3.20296	0.00212659
1812	'DRD1'	mRNA	-4.77335	5.41226e-05
182	'JAG1'	mRNA	-1.46041	1.10612e-39
1821	'DRP2'	mRNA	2.42897	2.90655e-07
1827	'RCAN1'	mRNA	2.86451	0
1839	'HBEGF'	mRNA	1.49884	7.90965e-07
1841	'DTYMK'	mRNA	-1.08008	4.98425e-08
1847	'DUSP5'	mRNA	1.78112	1.87456e-50
1848	'DUSP6'	mRNA	1.33039	1.28557e-36
1890	'TYMP'	mRNA	3.54725	1.04085e-38
1903	'S1PR3'	mRNA	1.95897	1.326e-264
1906	'EDN1'	mRNA	-1.05886	0.00117241
1909	'EDNRA'	mRNA	3.12349	2.19194e-08
192668	'CYS1'	mRNA	-2.83626	0.00129925
1943	'EFNA2'	mRNA	4.14397	2.028e-07
1946	'EFNA5'	mRNA	-1.04917	7.84945e-13
1948	'EFNB2'	mRNA	-2.07226	7.49841e-149
1949	'EFNB3'	mRNA	-1.72551	0.0287559
1952	'CELSR2'	mRNA	-1.22932	0.00265011
1955	'MEGF9'	mRNA	-1.38492	1.54905e-16
1958	'EGR1'	mRNA	-2.07874	3.07167e-128
196051	'PLPP4'	mRNA	1.12174	0.0236458
1962	'EHHADH'	mRNA	-1.4746	0.00106821
196385	'DNAH10'	mRNA	1.12248	0.0104069
196446	'MYRFL'	mRNA	3.3896	0.00186708
196500	'PIANP'	mRNA	1.7284	6.18883e-07
196883	'ADCY4'	mRNA	1.58623	9.0567e-35
196951	'FAM227B'	mRNA	1.41898	1.06005e-08
197135	'PATL2'	mRNA	2.84203	6.35501e-33
197259	'MLKL'	mRNA	3.21801	2.04767e-165
197320	'ZNF778'	mRNA	1.18756	2.80294e-15
197342	'EME2'	mRNA	-1.15578	0.00362436
197358	'NLRC3'	mRNA	1.65158	5.6572e-08
1975	'EIF4B'	mRNA	-1.72854	9.18488e-142
199692	'ZNF627'	mRNA	1.30801	1.24465e-20
1997	'ELF1'	mRNA	1.53202	5.49037e-148
199720	'GGN'	mRNA	1.18053	0.00562502
199731	'CADM4'	mRNA	1.46854	0.00051313
199786	'FAM129C'	mRNA	1.84241	1.68093e-08
1998	'ELF2'	mRNA	1.09667	2.08833e-26
200008	'CDCP2'	mRNA	5.24407	0.0011152
200159	'C1orf100'	mRNA	2.77585	3.57166e-08
200316	'APOBEC3F'	mRNA	2.52382	6.7552e-234
2004	'ELK3'	mRNA	1.08323	1.68209e-52
200407	'CREG2'	mRNA	2.16375	0.0156942
2006	'ELN'	mRNA	1.97839	5.81007e-18
200844	'C3orf67'	mRNA	1.21529	0.00334616
200958	'MUC20'	mRNA	3.389	5.54295e-14
201176	'ARHGAP27'	mRNA	3.35118	2.06979e-100
201232	'SLC16A13'	mRNA	1.03726	1.11217e-06
201243	'SPEM2'	mRNA	4.26513	0.037018
201294	'UNC13D'	mRNA	1.50908	5.88859e-11
2013	'EMP2'	mRNA	1.34047	3.36922e-45
2015	'ADGRE1'	mRNA	2.62768	1.46516e-21
2016	'EMX1'	mRNA	2.61339	0.000921395
201798	'TIGD4'	mRNA	2.05423	0.0114101
201895	'SMIM14'	mRNA	1.09443	4.37666e-29
202151	'RANBP3L'	mRNA	4.00828	8.78064e-21
202333	'CMYA5'	mRNA	2.59752	4.44755e-16
202915	'TMEM184A'	mRNA	2.03465	1.94477e-24
203069	'R3HCC1'	mRNA	-1.04804	2.93546e-12
203197	'TMEM268'	mRNA	1.42543	2.89048e-29
2034	'EPAS1'	mRNA	-1.23246	3.47916e-170
203430	'RTL3'	mRNA	-3.4074	0.0437911
2035	'EPB41'	mRNA	-1.38718	7.31494e-26
2038	'EPB42'	mRNA	4.0274	0.0495444
2043	'EPHA4'	mRNA	-1.04475	3.08848e-12
2044	'EPHA5'	mRNA	-2.46863	1.16543e-164
204962	'SLC44A5'	mRNA	2.46743	0.00905145
2053	'EPHX2'	mRNA	-1.13801	0.0405407
2058	'EPRS'	mRNA	-1.06625	2.61786e-56
205860	'TRIML2'	mRNA	-1.58106	0.00139968
206338	'LVRN'	mRNA	4.06791	3.50666e-09
2065	'ERBB3'	mRNA	-1.76156	9.00401e-08
2066	'ERBB4'	mRNA	-1.00861	0.00576778
2069	'EREG'	mRNA	2.99805	0
2070	'EYA4'	mRNA	2.86797	0.0159002
2081	'ERN1'	mRNA	1.7501	2.84107e-59
2100	'ESR2'	mRNA	1.38296	0.00170454
2103	'ESRRB'	mRNA	3.36807	0.00341015
2107	'ETF1'	mRNA	-1.20031	5.99687e-40
2120	'ETV6'	mRNA	1.12811	5.88908e-47
2124	'EVI2B'	mRNA	-1.37173	6.30468e-05
2134	'EXTL1'	mRNA	3.27152	0.0308639
2149	'F2R'	mRNA	-1.36106	5.27657e-48
215	'ABCD1'	mRNA	1.13896	2.29065e-30
2152	'F3'	mRNA	-1.92319	2.56311e-73
216	'ALDH1A1'	mRNA	-1.49931	7.25722e-204
2184	'FAH'	mRNA	-1.11512	7.97559e-09
2185	'PTK2B'	mRNA	-2.00626	2.52842e-28
219285	'SAMD9L'	mRNA	3.81132	0
219537	'SMTNL1'	mRNA	5.2262	1.00216e-102
219699	'UNC5B'	mRNA	-1.41132	1.17159e-21
219743	'TYSND1'	mRNA	1.25889	1.15694e-18
219968	'OR5B21'	mRNA	1.97876	8.44303e-05
219972	'MPEG1'	mRNA	3.13113	0.00290516
220032	'GDPD4'	mRNA	6.05514	5.02375e-07
2201	'FBN2'	mRNA	-1.25894	2.35652e-104
220108	'FAM124A'	mRNA	4.97892	1.11132e-91
220213	'OTUD1'	mRNA	1.40172	4.82649e-12
220296	'HEPACAM'	mRNA	5.66604	4.95758e-06
220323	'OAF'	mRNA	1.48202	1.79425e-28
220359	'TIGD3'	mRNA	3.73608	0.000340289
220441	'RNF152'	mRNA	2.08279	7.53675e-78
2207	'FCER1G'	mRNA	2.44613	0.0424547
2209	'FCGR1A'	mRNA	4.62832	2.84093e-18
221	'ALDH3B1'	mRNA	-1.29261	1.26039e-54
221061	'FAM171A1'	mRNA	-2.37526	1.66965e-64
221079	'ARL5B'	mRNA	1.43921	2.49353e-30
221091	'LRRN4CL'	mRNA	-1.23817	6.75676e-12
221178	'SPATA13'	mRNA	1.82161	4.39074e-152
221393	'ADGRF4'	mRNA	2.18227	0.00972779
221400	'TDRD6'	mRNA	2.2893	0.00114922
221458	'KIF6'	mRNA	1.27367	0.0317211
221468	'TMEM217'	mRNA	2.06566	9.68568e-06
221662	'RBM24'	mRNA	-1.41164	0.00319231
221692	'PHACTR1'	mRNA	1.27491	5.14851e-42
221895	'JAZF1'	mRNA	-1.30416	4.8124e-25
221981	'THSD7A'	mRNA	-2.45416	0.0248305
222166	'MTURN'	mRNA	1.42765	1.00257e-20
222183	'SRRM3'	mRNA	1.78066	0.0155148
222255	'ATXN7L1'	mRNA	1.36695	2.29051e-48
222642	'TSPO2'	mRNA	2.93273	0.00136758
222643	'UNC5CL'	mRNA	3.25264	1.28302e-08
222659	'PXT1'	mRNA	5.3426	0.000747698
222663	'SCUBE3'	mRNA	2.68421	1.07852e-10
222967	'RSPH10B'	mRNA	4.86224	4.85351e-07
223082	'ZNRF2'	mRNA	1.4062	1.0126e-13
2232	'FDXR'	mRNA	-1.31987	2.47432e-11
224	'ALDH3A2'	mRNA	-1.31997	6.066e-17
2242	'FES'	mRNA	4.24869	0.0368472
2247	'FGF2'	mRNA	1.03535	2.95656e-103
2250	'FGF5'	mRNA	-1.79521	1.10309e-219
2252	'FGF7'	mRNA	1.53447	0.0394287
2254	'FGF9'	mRNA	-2.82602	1.10117e-18
2268	'FGR'	mRNA	4.25948	0.000425697
2271	'FH'	mRNA	-1.84959	2.57351e-75
2273	'FHL1'	mRNA	-2.14157	4.80859e-171
22796	'COG2'	mRNA	-1.03941	1.82767e-08
22807	'IKZF2'	mRNA	1.31809	4.53624e-27
22809	'ATF5'	mRNA	2.01527	2.58146e-74
22824	'HSPA4L'	mRNA	1.82704	6.25565e-25
22836	'RHOBTB3'	mRNA	-1.83179	1.68777e-218
22849	'CPEB3'	mRNA	2.30474	2.80967e-41
22862	'FNDC3A'	mRNA	1.0524	1.71363e-78
22871	'NLGN1'	mRNA	-1.1744	5.80052e-30
22874	'PLEKHA6'	mRNA	-2.05258	6.40058e-41
2289	'FKBP5'	mRNA	1.65415	1.22715e-18
22891	'ZNF365'	mRNA	-1.7694	4.7079e-10
2295	'FOXF2'	mRNA	-1.02178	5.37263e-34
2296	'FOXC1'	mRNA	-1.14079	1.59151e-14
22977	'AKR7A3'	mRNA	1.29147	0.0085204
22998	'LIMCH1'	mRNA	-1.11157	1.06191e-18
23015	'GOLGA8A'	mRNA	-1.03462	1.37014e-12
23022	'PALLD'	mRNA	-1.27286	9.49373e-88
23024	'PDZRN3'	mRNA	1.29455	2.81916e-66
23025	'UNC13A'	mRNA	3.48728	1.93377e-06
23048	'FNBP1'	mRNA	-1.08675	1.54368e-23
23052	'ENDOD1'	mRNA	2.3143	2.33878e-49
23066	'CAND2'	mRNA	-1.46527	0.00672461
23070	'CMTR1'	mRNA	1.18527	1.04085e-51
23072	'HECW1'	mRNA	-1.09077	1.4618e-20
2308	'FOXO1'	mRNA	1.2001	0.000771568
2309	'FOXO3'	mRNA	1.19683	1.19665e-77
23099	'ZBTB43'	mRNA	1.14076	2.94638e-35
231	'AKR1B1'	mRNA	1.26636	7.06778e-66
23120	'ATP10B'	mRNA	7.37246	7.6966e-36
23129	'PLXND1'	mRNA	-1.17632	1.17629e-70
23138	'N4BP3'	mRNA	2.83848	1.41889e-27
23143	'LRCH1'	mRNA	1.32095	3.1632e-44
23148	'NACAD'	mRNA	-1.89708	7.17549e-24
23158	'TBC1D9'	mRNA	1.19551	5.267e-52
23180	'RFTN1'	mRNA	1.32329	1.86346e-73
23189	'KANK1'	mRNA	-1.22482	3.08995e-66
23194	'FBXL7'	mRNA	1.17148	3.48804e-73
23201	'FAM168A'	mRNA	-1.01281	3.64993e-29
23218	'NBEAL2'	mRNA	-1.12757	3.82584e-16
2322	'FLT3'	mRNA	4.23824	0.00520779
23220	'DTX4'	mRNA	1.35083	1.78519e-17
23236	'PLCB1'	mRNA	-1.8698	5.4516e-19
23251	'MINAR1'	mRNA	1.97204	5.58028e-33
23255	'MTCL1'	mRNA	-1.4211	3.20679e-78
23258	'DENND5A'	mRNA	1.6945	2.46747e-243
23262	'PPIP5K2'	mRNA	-1.04333	3.14499e-18
23266	'ADGRL2'	mRNA	2.13056	1.42034e-87
23270	'TSPYL4'	mRNA	-1.06247	2.1278e-12
23286	'WWC1'	mRNA	1.38022	7.4106e-18
2330	'FMO5'	mRNA	1.41861	5.44997e-11
23306	'NEMP1'	mRNA	1.00256	3.3868e-28
23317	'DNAJC13'	mRNA	-1.0252	2.53445e-41
2332	'FMR1'	mRNA	1.41434	7.84877e-43
23326	'USP22'	mRNA	-1.00877	5.73415e-59
23329	'TBC1D30'	mRNA	1.71096	0.00479404
23338	'JADE2'	mRNA	1.57352	5.8106e-126
23349	'PHF24'	mRNA	2.92771	3.32966e-21
23366	'KIAA0895'	mRNA	-1.30934	0.000300283
23371	'TNS2'	mRNA	-1.47976	1.45069e-82
23398	'PPWD1'	mRNA	-1.22141	1.99166e-09
23401	'FRAT2'	mRNA	1.51498	1.57445e-07
23409	'SIRT4'	mRNA	1.14512	1.90378e-05
23416	'KCNH3'	mRNA	3.19113	1.18122e-05
23418	'CRB1'	mRNA	1.64778	5.43938e-06
23424	'TDRD7'	mRNA	1.99033	8.60271e-128
23426	'GRIP1'	mRNA	1.98938	0.0171996
23428	'SLC7A8'	mRNA	-1.5254	2.84967e-11
23457	'ABCB9'	mRNA	1.09495	0.00200765
23460	'ABCA6'	mRNA	1.89651	2.50476e-17
23491	'CES3'	mRNA	1.01059	0.0108098
23500	'DAAM2'	mRNA	-2.21187	1.1123e-56
23503	'ZFYVE26'	mRNA	1.42781	3.22655e-123
23507	'LRRC8B'	mRNA	1.17222	1.49413e-06
23508	'TTC9'	mRNA	-1.73137	6.71051e-15
23515	'MORC3'	mRNA	1.06975	3.82951e-24
23516	'SLC39A14'	mRNA	3.28151	0
23522	'KAT6B'	mRNA	-1.16459	1.44218e-24
2353	'FOS'	mRNA	-3.03395	7.23591e-13
23551	'RASD2'	mRNA	2.68171	0.0449598
23560	'GTPBP4'	mRNA	-1.04036	4.0113e-15
23562	'CLDN14'	mRNA	2.69961	2.79659e-08
23586	'DDX58'	mRNA	4.25864	0
23588	'KLHDC2'	mRNA	-1.09976	2.13395e-10
23596	'OPN3'	mRNA	-2.05868	3.85858e-42
23601	'CLEC5A'	mRNA	5.31883	0.0013033
23623	'RUSC1'	mRNA	1.01042	9.92202e-19
23630	'KCNE5'	mRNA	3.16096	4.40325e-10
23635	'SSBP2'	mRNA	-1.20456	6.07891e-11
23650	'TRIM29'	mRNA	-1.6533	0.0155762
23657	'SLC7A11'	mRNA	-1.57956	4.27717e-146
23671	'TMEFF2'	mRNA	-2.25531	4.41352e-14
23704	'KCNE4'	mRNA	-2.2933	1.44875e-05
23708	'GSPT2'	mRNA	-1.2864	1.27638e-07
23762	'OSBP2'	mRNA	2.26164	4.43345e-16
23780	'APOL2'	mRNA	2.4678	4.37298e-244
24138	'IFIT5'	mRNA	1.02341	7.52237e-30
24145	'PANX1'	mRNA	1.84359	1.76924e-166
245711	'SPDYA'	mRNA	2.41785	4.08574e-10
245973	'ATP6V1C2'	mRNA	1.06541	0.0450053
246181	'AKR7L'	mRNA	1.20339	3.03654e-08
2487	'FRZB'	mRNA	3.98612	2.47753e-08
2524	'FUT2'	mRNA	-1.14834	0.0259832
252995	'FNDC5'	mRNA	1.23977	0.00690821
253260	'RICTOR'	mRNA	1.40583	3.39541e-87
2533	'FYB1'	mRNA	3.88273	7.11076e-15
2535	'FZD2'	mRNA	-1.28618	3.18017e-71
253639	'ZNF620'	mRNA	1.11523	0.001266
253650	'ANKRD18A'	mRNA	1.11807	3.05765e-08
2537	'IFI6'	mRNA	1.23684	3.55911e-07
253738	'EBF3'	mRNA	1.94904	0.00031481
254187	'TSGA10IP'	mRNA	1.91481	0.00109232
254773	'LYG2'	mRNA	1.40797	0.000206333
254863	'TMEM256'	mRNA	-1.08064	1.52352e-05
255220	'TXNDC8'	mRNA	3.58861	0.000142547
255231	'MCOLN2'	mRNA	1.21604	0.000262618
255239	'ANKK1'	mRNA	2.27431	0.0290472
255275	'MYADML2'	mRNA	1.60161	0.0028966
255324	'EPGN'	mRNA	1.48874	0.0425454
255488	'RNF144B'	mRNA	1.6313	4.04238e-30
255783	'INAFM1'	mRNA	1.08839	1.4985e-05
255809	'C19orf38'	mRNA	1.81319	0.00344389
256281	'NUDT14'	mRNA	-1.08453	0.00818442
256472	'TMEM151A'	mRNA	2.99045	0.00111383
256586	'LYSMD2'	mRNA	1.97906	3.20928e-21
256714	'MAP7D2'	mRNA	3.75217	0.00610694
256933	'NPB'	mRNA	2.35622	0.0280821
256957	'HEATR9'	mRNA	2.80389	0.0304599
2570	'GABRR2'	mRNA	3.49157	8.04999e-16
257019	'FRMD3'	mRNA	3.06738	4.75944e-12
257044	'CATSPERE'	mRNA	2.87697	2.30942e-72
257068	'PLCXD2'	mRNA	1.27004	0.0175757
257629	'ANKS4B'	mRNA	4.22275	0.00775898
25769	'SLC24A2'	mRNA	1.32987	0.00309606
25780	'RASGRP3'	mRNA	1.90068	1.1502e-29
25791	'NGEF'	mRNA	2.00602	0.0127046
25801	'GCA'	mRNA	1.94123	6.85946e-23
25802	'LMOD1'	mRNA	-2.29421	2.18698e-22
25806	'VAX2'	mRNA	1.03465	0.00102488
25809	'TTLL1'	mRNA	-1.38532	8.41718e-07
25816	'TNFAIP8'	mRNA	1.3785	5.94138e-17
25840	'METTL7A'	mRNA	3.02068	2.69251e-24
25841	'ABTB2'	mRNA	1.92853	1.79174e-53
25854	'FAM149A'	mRNA	2.69422	9.81211e-11
25865	'PRKD2'	mRNA	1.27929	3.44211e-51
25879	'DCAF13'	mRNA	-1.117	4.80394e-11
25884	'CHRDL2'	mRNA	4.3399	0.00540987
25890	'ABI3BP'	mRNA	1.52334	4.19528e-51
25894	'PLEKHG4'	mRNA	-1.60287	6.5899e-23
25907	'TMEM158'	mRNA	1.02854	4.50907e-10
2591	'GALNT3'	mRNA	1.21198	1.66626e-35
259173	'ALS2CL'	mRNA	-2.07325	1.65379e-15
259232	'NALCN'	mRNA	-1.64905	4.49403e-10
259307	'IL4I1'	mRNA	4.61594	3.9299e-168
259308	'FAM205A'	mRNA	2.19326	0.000203116
25938	'HEATR5A'	mRNA	-1.0328	4.60886e-30
25939	'SAMHD1'	mRNA	1.76395	9.21076e-106
25959	'KANK2'	mRNA	-1.50714	8.25305e-127
25987	'TSKU'	mRNA	2.48289	1.08445e-154
25999	'CLIP3'	mRNA	-1.03089	7.4646e-32
26018	'LRIG1'	mRNA	2.29861	9.84683e-90
26039	'SS18L1'	mRNA	1.09491	1.5428e-19
26050	'SLITRK5'	mRNA	-1.72438	0.0139525
2615	'LRRC32'	mRNA	4.0241	0.0499067
26154	'ABCA12'	mRNA	1.69541	0.00501759
26157	'GIMAP2'	mRNA	2.96695	5.86207e-18
26160	'IFT172'	mRNA	-1.01939	6.15763e-11
2620	'GAS2'	mRNA	1.75169	0.0275397
26207	'PITPNC1'	mRNA	1.02963	4.34093e-06
26212	'OR2B6'	mRNA	4.2233	0.00543777
26230	'TIAM2'	mRNA	2.03178	2.19141e-11
26249	'KLHL3'	mRNA	-2.54114	0.0184638
26251	'KCNG2'	mRNA	1.76619	1.66426e-09
26261	'FBXO24'	mRNA	1.08379	0.005101
26270	'FBXO6'	mRNA	1.84992	2.92707e-18
2628	'GATM'	mRNA	1.03702	0.00682579
26289	'AK5'	mRNA	-1.61719	5.783e-29
26290	'GALNT8'	mRNA	5.18559	0.00863551
26298	'EHF'	mRNA	1.20307	2.05763e-06
2633	'GBP1'	mRNA	3.99192	0
26330	'GAPDHS'	mRNA	2.63674	0.0176755
2634	'GBP2'	mRNA	3.21679	2.0016e-269
2635	'GBP3'	mRNA	2.94949	5.09117e-98
26353	'HSPB8'	mRNA	-1.54512	0.0191812
26355	'FAM162A'	mRNA	-1.07495	0.000963901
2643	'GCH1'	mRNA	2.48591	1.11336e-174
2644	'GCHFR'	mRNA	-1.22014	0.0258949
2649	'NR6A1'	mRNA	1.32983	1.73883e-08
2651	'GCNT2'	mRNA	2.51536	6.704e-09
26511	'CHIC2'	mRNA	1.26524	1.18084e-55
26512	'INTS6'	mRNA	1.0536	2.89535e-39
26519	'TIMM10'	mRNA	2.97208	1.34519e-93
2661	'GDF9'	mRNA	2.40229	0.00672793
266675	'BEST4'	mRNA	2.09793	0.00618945
266727	'MDGA1'	mRNA	1.52503	7.83698e-24
266743	'NPAS4'	mRNA	-2.36995	0.000587311
26683	'OR4F3'	mRNA	1.65106	0.00035877
2669	'GEM'	mRNA	4.1338	0
2674	'GFRA1'	mRNA	-1.48257	3.41963e-54
26750	'RPS6KC1'	mRNA	1.24873	6.61035e-45
2676	'GFRA3'	mRNA	4.0241	0.0499067
26762	'HAVCR1'	mRNA	5.37883	0.0043784
2678	'GGT1'	mRNA	1.65537	6.26937e-06
268	'AMH'	mRNA	1.48144	7.36242e-14
2683	'B4GALT1'	mRNA	1.49999	4.37222e-152
26872	'STEAP1'	mRNA	1.25716	2.85119e-36
2693	'GHSR'	mRNA	4.79586	2.36344e-05
26959	'HBP1'	mRNA	1.03138	1.00766e-32
26960	'NBEA'	mRNA	-1.76313	1.16144e-81
26999	'CYFIP2'	mRNA	-1.19104	7.07063e-19
2701	'GJA4'	mRNA	2.36875	8.55269e-07
27033	'ZBTB32'	mRNA	2.37721	1.49618e-10
2707	'GJB3'	mRNA	2.7986	7.5578e-06
2710	'GK'	mRNA	2.33572	3.1966e-92
27106	'ARRDC2'	mRNA	2.35896	4.26083e-81
27111	'SDCBP2'	mRNA	1.79564	0.00609567
27113	'BBC3'	mRNA	1.06256	5.76179e-08
27115	'PDE7B'	mRNA	1.15504	1.5536e-10
27123	'DKK2'	mRNA	3.86003	0.00314124
27124	'INPP5J'	mRNA	2.90624	3.25234e-16
27127	'SMC1B'	mRNA	1.95357	0.0264249
27129	'HSPB7'	mRNA	-1.32252	1.22291e-09
27133	'KCNH5'	mRNA	-5.37674	5.32865e-09
27147	'DENND2A'	mRNA	-1.10034	0.00295968
27152	'INTU'	mRNA	-1.04945	9.29741e-05
272	'AMPD3'	mRNA	2.69769	4.7387e-200
27201	'GPR78'	mRNA	-3.52635	0.00905307
27237	'ARHGEF16'	mRNA	1.93037	0.000106073
27239	'GPR162'	mRNA	-1.57817	2.80777e-06
27242	'TNFRSF21'	mRNA	1.28516	0.0444134
27289	'RND1'	mRNA	2.52798	0.0148616
27294	'DHDH'	mRNA	2.42902	0.0272713
27303	'RBMS3'	mRNA	1.48584	2.0929e-96
27314	'RAB30'	mRNA	-1.4048	2.42133e-25
27316	'RBMX'	mRNA	-1.42096	1.74011e-53
2736	'GLI2'	mRNA	-1.00374	4.3371e-12
2737	'GLI3'	mRNA	1.13691	2.27697e-66
2743	'GLRB'	mRNA	-1.35273	0.000300902
27430	'MAT2B'	mRNA	1.08313	2.49396e-26
27445	'PCLO'	mRNA	1.21782	0.000502964
2762	'GMDS'	mRNA	-1.23829	3.21791e-26
2766	'GMPR'	mRNA	3.24073	2.54073e-249
2770	'GNAI1'	mRNA	-1.32952	1.39108e-15
2774	'GNAL'	mRNA	1.12626	0.00103319
2791	'GNG11'	mRNA	1.43187	1.04432e-25
2797	'GNRH2'	mRNA	1.95774	1.02381e-08
2814	'GP5'	mRNA	-3.71358	0.00447359
2820	'GPD2'	mRNA	1.23926	2.90992e-61
28231	'SLCO4A1'	mRNA	1.90423	7.67937e-32
2824	'GPM6B'	mRNA	1.41186	0.0286675
2825	'GPR1'	mRNA	-1.49391	2.59365e-15
282890	'ZNF311'	mRNA	1.47938	3.8775e-06
282974	'STK32C'	mRNA	1.0602	1.678e-14
2831	'NPBWR1'	mRNA	-3.40654	2.97775e-08
283129	'MAJIN'	mRNA	3.90288	9.29088e-11
283130	'SLC25A45'	mRNA	-1.14125	0.000188619
28316	'CDH20'	mRNA	2.27013	6.03554e-06
283209	'PGM2L1'	mRNA	1.52036	3.51075e-10
283229	'CRACR2B'	mRNA	1.51199	0.00161048
2833	'CXCR3'	mRNA	3.5324	1.15229e-08
283310	'OTOGL'	mRNA	2.21783	0.0259832
283471	'TMPRSS12'	mRNA	6.98124	1.56045e-06
283600	'SLC25A47'	mRNA	5.48952	1.46401e-05
283629	'TSSK4'	mRNA	1.33431	0.000112476
283659	'PRTG'	mRNA	2.3456	1.16915e-12
2837	'UTS2R'	mRNA	4.99394	0.0205874
283849	'EXOC3L1'	mRNA	6.51871	1.12835e-15
283991	'UBALD2'	mRNA	1.47279	3.5767e-38
284021	'MILR1'	mRNA	2.10149	5.32152e-09
284076	'TTLL6'	mRNA	1.93553	0.0304943
284207	'METRNL'	mRNA	1.27207	4.27491e-46
284217	'LAMA1'	mRNA	1.83521	3.8371e-51
284273	'ZADH2'	mRNA	-1.60549	4.41401e-65
284338	'PRR19'	mRNA	-3.52953	0.0333671
284348	'LYPD5'	mRNA	2.47791	0.00235189
284358	'MAMSTR'	mRNA	-1.78094	2.4517e-05
284390	'ZNF763'	mRNA	1.397	9.14892e-08
284391	'ZNF844'	mRNA	2.01506	1.89041e-25
284418	'FAM71E2'	mRNA	5.93624	2.29189e-21
284451	'ODF3L2'	mRNA	1.22097	2.06167e-06
284525	'SLC9C2'	mRNA	5.72599	0.00104138
284611	'FAM102B'	mRNA	-1.29578	7.48016e-18
284612	'SYPL2'	mRNA	-2.35632	9.38088e-73
284805	'C20orf203'	mRNA	3.96344	1.09535e-10
284996	'RNF149'	mRNA	1.75057	2.54351e-89
285016	'ALKAL2'	mRNA	4.42102	0.0201055
28514	'DLL1'	mRNA	3.41816	3.82047e-24
285175	'UNC80'	mRNA	4.43717	0.00232781
285237	'C3orf38'	mRNA	1.18959	2.98579e-21
285242	'HTR3E'	mRNA	4.22728	0.0311823
285429	'DCAF4L1'	mRNA	3.51438	0.00413636
285489	'DOK7'	mRNA	1.6717	8.36484e-07
285525	'YIPF7'	mRNA	4.88116	0.00538758
285556	'C4orf54'	mRNA	2.46952	5.72199e-06
285590	'SH3PXD2B'	mRNA	1.56404	3.19739e-137
2857	'GPR34'	mRNA	1.20584	0.0431012
285704	'RGMB'	mRNA	1.05208	6.53427e-79
285848	'PNPLA1'	mRNA	2.64084	0.000628481
2859	'GPR35'	mRNA	1.2115	0.000148298
285971	'ZNF775'	mRNA	1.15193	0.000425385
286006	'LSMEM1'	mRNA	1.4871	7.58184e-05
286097	'MICU3'	mRNA	-1.73062	6.03133e-60
286204	'CRB2'	mRNA	2.95675	1.17981e-64
286205	'SCAI'	mRNA	-1.12032	5.0712e-14
286207	'CFAP157'	mRNA	1.4492	0.0241862
286223	'C9orf47'	mRNA	1.97858	1.44673e-21
286256	'LCN12'	mRNA	4.81982	7.89332e-07
286365	'OR13D1'	mRNA	3.03184	0.00736017
286430	'NLRP2B'	mRNA	3.54982	0.043507
286530	'P2RY8'	mRNA	2.17795	0.00454057
286827	'TRIM59'	mRNA	-1.04107	6.83489e-14
2877	'GPX2'	mRNA	1.81784	0.00173123
2878	'GPX3'	mRNA	2.45582	1.08191e-24
2886	'GRB7'	mRNA	3.29029	2.84958e-06
2888	'GRB14'	mRNA	3.97726	7.5339e-07
2893	'GRIA4'	mRNA	2.75856	4.94511e-09
28951	'TRIB2'	mRNA	-1.03449	2.29415e-09
28968	'SLC6A16'	mRNA	4.831	1.61338e-10
2897	'GRIK1'	mRNA	2.93989	1.71953e-33
2898	'GRIK2'	mRNA	-1.08093	4.00492e-25
28984	'RGCC'	mRNA	-2.00217	0.00469575
28986	'MAGEH1'	mRNA	-1.34247	5.18847e-07
29015	'SLC43A3'	mRNA	1.25757	6.09764e-47
2903	'GRIN2A'	mRNA	1.45374	0.00265964
2904	'GRIN2B'	mRNA	3.57542	3.84138e-05
29066	'ZC3H7A'	mRNA	-1.05497	1.46989e-22
2909	'ARHGAP35'	mRNA	-1.36222	4.99922e-131
29090	'TIMM21'	mRNA	-1.91118	1.44351e-08
29094	'LGALSL'	mRNA	-1.81098	0.000192216
291	'SLC25A4'	mRNA	-1.14501	3.40661e-05
29106	'SCG3'	mRNA	2.54205	0.000945901
29109	'FHOD1'	mRNA	-1.21776	2.51229e-28
2912	'GRM2'	mRNA	1.10127	0.0219263
29121	'CLEC2D'	mRNA	1.64193	3.90043e-34
29126	'CD274'	mRNA	4.78592	1.65406e-183
2919	'CXCL1'	mRNA	3.87494	2.85146e-258
2920	'CXCL2'	mRNA	6.27306	3.31124e-203
2921	'CXCL3'	mRNA	7.57134	2.9481e-236
2941	'GSTA4'	mRNA	-1.93406	4.89958e-10
29763	'PACSIN3'	mRNA	-1.39794	3.1891e-13
29775	'CARD10'	mRNA	-1.15854	1.50516e-06
2979	'GUCA1B'	mRNA	1.76705	0.000484982
29798	'C2orf27A'	mRNA	1.57427	8.52686e-32
29799	'YPEL1'	mRNA	1.10376	0.000155711
2982	'GUCY1A1'	mRNA	6.42579	9.00015e-12
29841	'GRHL1'	mRNA	-1.15954	0.0260195
29881	'NPC1L1'	mRNA	5.53408	1.1966e-05
29950	'SERTAD1'	mRNA	1.18321	8.67209e-11
29964	'PRICKLE4'	mRNA	1.19311	0.000294286
29965	'CDIP1'	mRNA	-1.12682	0.000127949
29974	'A1CF'	mRNA	4.90502	6.77394e-06
29992	'PILRA'	mRNA	1.86906	0.000207705
29995	'LMCD1'	mRNA	-2.14256	2.78561e-57
3004	'GZMM'	mRNA	4.2343	0.0290864
3005	'H1F0'	mRNA	-1.99377	7.54597e-64
3006	'HIST1H1C'	mRNA	-2.66912	3.16354e-156
3007	'HIST1H1D'	mRNA	-3.92722	1.66816e-65
3008	'HIST1H1E'	mRNA	-1.87386	8.20587e-44
3009	'HIST1H1B'	mRNA	-3.23192	1.29826e-125
3010	'HIST1H1T'	mRNA	3.92142	7.27724e-05
3012	'HIST1H2AE'	mRNA	-1.63559	3.07843e-35
3018	'HIST1H2BB'	mRNA	-1.36228	3.50879e-05
3020	'H3F3A'	mRNA	-1.27209	0.000276067
3024	'HIST1H1A'	mRNA	-2.24985	1.85873e-11
3038	'HAS3'	mRNA	1.12756	8.25066e-08
3059	'HCLS1'	mRNA	1.64674	0.0275625
3066	'HDAC2'	mRNA	-1.13304	2.43565e-22
3075	'CFH'	mRNA	2.12472	2.32113e-168
30816	'ERVW-1'	mRNA	1.4889	1.86541e-24
30817	'ADGRE2'	mRNA	2.03793	0.0324784
3082	'HGF'	mRNA	2.26875	8.14858e-05
3083	'HGFAC'	mRNA	3.02217	0.0119605
30844	'EHD4'	mRNA	1.5198	4.20058e-74
30846	'EHD2'	mRNA	-1.06351	1.87804e-113
3097	'HIVEP2'	mRNA	1.70301	4.99244e-217
311	'ANXA11'	mRNA	-1.13071	4.68669e-76
3112	'HLA-DOB'	mRNA	3.42397	3.57839e-06
3122	'HLA-DRA'	mRNA	2.70381	0.00595525
3133	'HLA-E'	mRNA	1.49244	1.49568e-135
3134	'HLA-F'	mRNA	2.21259	9.64284e-133
314	'AOC2'	mRNA	1.91235	1.13421e-10
3141	'HLCS'	mRNA	-1.0802	9.16445e-22
3149	'HMGB3'	mRNA	-1.34867	7.39996e-12
3156	'HMGCR'	mRNA	1.63219	1.36424e-132
3157	'HMGCS1'	mRNA	2.4326	1.07697e-256
3159	'HMGA1'	mRNA	1.24247	6.75228e-113
316	'AOX1'	mRNA	-1.28475	5.90021e-18
3164	'NR4A1'	mRNA	-1.20924	1.79066e-06
3169	'FOXA1'	mRNA	1.39788	0.000210606
317772	'HIST2H2AB'	mRNA	-1.73599	9.64076e-09
3188	'HNRNPH2'	mRNA	-1.53495	1.20892e-10
319089	'TTC6'	mRNA	2.46794	1.16955e-07
3200	'HOXA3'	mRNA	-1.07768	0.0078743
3204	'HOXA7'	mRNA	-1.23381	3.00595e-05
3206	'HOXA10'	mRNA	-1.37729	8.20714e-13
3208	'HPCA'	mRNA	2.53455	0.00323776
3209	'HOXA13'	mRNA	-1.39245	2.96899e-06
3213	'HOXB3'	mRNA	4.77359	0.000547414
322	'APBB1'	mRNA	-1.1653	8.93099e-24
3221	'HOXC4'	mRNA	-1.07545	1.02073e-06
3222	'HOXC5'	mRNA	-1.25449	0.00926216
3224	'HOXC8'	mRNA	-1.21395	0.00400476
3226	'HOXC10'	mRNA	-1.13219	4.77191e-14
3229	'HOXC13'	mRNA	-1.24116	0.00361137
323	'APBB2'	mRNA	1.20183	3.01701e-68
3232	'HOXD3'	mRNA	2.21461	0.000656823
3233	'HOXD4'	mRNA	1.31921	0.000277024
3274	'HRH2'	mRNA	4.69136	0.04469
3280	'HES1'	mRNA	2.46139	1.59898e-06
3283	'HSD3B1'	mRNA	4.70253	0.0350083
3284	'HSD3B2'	mRNA	2.85897	0.0142893
329	'BIRC2'	mRNA	1.49083	8.83227e-96
3290	'HSD11B1'	mRNA	4.55991	2.56691e-35
3292	'HSD17B1'	mRNA	1.5419	0.0112021
3293	'HSD17B3'	mRNA	3.81818	9.86814e-43
3299	'HSF4'	mRNA	1.04298	2.74988e-05
33	'ACADL'	mRNA	2.7171	0.00124875
330	'BIRC3'	mRNA	4.28576	0
3301	'DNAJA1'	mRNA	1.39436	3.9757e-108
3305	'HSPA1L'	mRNA	1.06725	0.00316417
3306	'HSPA2'	mRNA	-1.44616	3.47205e-34
3310	'HSPA6'	mRNA	3.8297	8.4939e-11
333932	'HIST2H3A'	mRNA	-1.36458	3.06569e-25
3352	'HTR1D'	mRNA	-2.79605	0.000449693
3363	'HTR7'	mRNA	2.58861	7.92976e-10
3371	'TNC'	mRNA	1.64588	3.75146e-158
3376	'IARS'	mRNA	-1.18795	3.19942e-86
338	'APOB'	mRNA	-2.95917	2.1899e-06
3383	'ICAM1'	mRNA	3.69689	0
338440	'ANO9'	mRNA	1.20642	3.64976e-06
338442	'HCAR2'	mRNA	3.96838	8.8718e-07
3386	'ICAM4'	mRNA	8.62783	3.0812e-11
338707	'B4GALNT4'	mRNA	-1.45576	5.78627e-06
339122	'RAB43'	mRNA	2.53454	2.2642e-158
339210	'C17orf67'	mRNA	1.91868	2.25162e-11
339302	'CPLX4'	mRNA	5.23275	0.00123325
339398	'LINGO4'	mRNA	5.40299	0.00371363
339416	'ANKRD45'	mRNA	1.37538	0.00924899
339512	'CCDC190'	mRNA	5.74799	0.000145115
339768	'ESPNL'	mRNA	3.75828	0.00524323
339834	'CCDC36'	mRNA	1.25258	0.00885323
3399	'ID3'	mRNA	1.96467	1.15079e-145
339967	'TMPRSS11A'	mRNA	1.10867	0.0129615
339977	'LRRC66'	mRNA	2.16971	5.5172e-06
339983	'NAT8L'	mRNA	3.2892	2.17191e-07
340252	'ZNF680'	mRNA	1.76764	2.09432e-16
340267	'COL28A1'	mRNA	2.61295	0.000106809
340348	'TSPAN33'	mRNA	6.49221	5.55972e-12
340359	'KLHL38'	mRNA	2.08032	0.013214
340390	'WDR97'	mRNA	1.6898	0.00231769
340419	'RSPO2'	mRNA	-4.85084	2.86453e-07
340527	'NHSL2'	mRNA	-2.47872	0.00382363
340980	'OR52B6'	mRNA	4.23162	1.70622e-13
341277	'OVCH2'	mRNA	3.27012	0.0352555
341346	'SMCO2'	mRNA	1.60041	4.13621e-07
341883	'LRRC9'	mRNA	2.7931	0.0258973
342035	'GLDN'	mRNA	-1.21774	1.30725e-07
3422	'IDI1'	mRNA	1.2542	1.10879e-36
342357	'ZKSCAN2'	mRNA	1.266	1.2313e-38
3428	'IFI16'	mRNA	1.36843	9.95391e-122
342897	'NCCRP1'	mRNA	3.72737	0.0283655
3429	'IFI27'	mRNA	2.14928	3.16388e-16
343	'AQP8'	mRNA	4.9779	0.0147993
3430	'IFI35'	mRNA	2.25229	5.50155e-126
3431	'SP110'	mRNA	3.18255	0
3433	'IFIT2'	mRNA	5.86134	0
3434	'IFIT1'	mRNA	3.88529	4.76755e-196
343505	'NBPF7'	mRNA	1.50289	0.0274024
343521	'TCTEX1D4'	mRNA	1.44828	2.67474e-17
3437	'IFIT3'	mRNA	4.71339	5.31875e-253
3439	'IFNA1'	mRNA	1.22537	0.000393106
344022	'NOTO'	mRNA	4.25915	0.0376346
345051	'REELD1'	mRNA	2.55874	0.0489971
345274	'SLC10A6'	mRNA	3.60431	1.80704e-10
345275	'HSD17B13'	mRNA	1.33519	0.031086
3455	'IFNAR2'	mRNA	1.86984	1.6325e-76
345630	'FBLL1'	mRNA	2.0397	0.000368319
3460	'IFNGR2'	mRNA	1.53183	7.35367e-76
346157	'ZNF391'	mRNA	1.22419	0.00102228
346653	'FAM71F2'	mRNA	1.69785	3.14367e-52
347148	'QRFP'	mRNA	1.5353	0.0272151
347516	'DGAT2L6'	mRNA	2.84547	0.045587
347733	'TUBB2B'	mRNA	-1.33496	0.000104167
3479	'IGF1'	mRNA	4.85274	9.22815e-06
347902	'AMIGO2'	mRNA	-1.45661	1.29924e-90
348174	'CLEC18A'	mRNA	3.45007	3.01438e-25
3483	'IGFALS'	mRNA	1.57938	0.0193795
348487	'FAM131C'	mRNA	-2.29918	0.00242893
348738	'C2orf48'	mRNA	1.74211	4.56011e-05
348807	'CFAP100'	mRNA	3.28405	5.391e-06
3491	'CYR61'	mRNA	-3.53807	4.39746e-39
349136	'WDR86'	mRNA	3.90533	3.42682e-34
349565	'NMNAT3'	mRNA	1.74541	0.00480598
352909	'DNAAF3'	mRNA	-1.52639	0.0492515
353091	'RAET1G'	mRNA	1.1846	0.00700986
353322	'ANKRD37'	mRNA	2.59304	0.000545824
353497	'POLN'	mRNA	1.58593	8.46228e-10
353500	'BMP8A'	mRNA	1.43256	0.00978714
355	'FAS'	mRNA	1.65149	4.86649e-60
3553	'IL1B'	mRNA	2.8407	6.37996e-35
3556	'IL1RAP'	mRNA	1.37573	9.40271e-15
3557	'IL1RN'	mRNA	1.70491	4.89598e-05
3561	'IL2RG'	mRNA	4.90166	0.0047503
3566	'IL4R'	mRNA	1.12695	1.44436e-39
3569	'IL6'	mRNA	3.00649	0
3570	'IL6R'	mRNA	-1.57406	1.33936e-11
3574	'IL7'	mRNA	3.53499	3.24029e-158
3575	'IL7R'	mRNA	3.777	0
3576	'CXCL8'	mRNA	5.81747	0
3581	'IL9R'	mRNA	2.1218	0.00081849
3589	'IL11'	mRNA	3.45467	2.56668e-152
3595	'IL12RB2'	mRNA	1.11944	0.0398375
3598	'IL13RA2'	mRNA	3.32818	0.00797932
359845	'RFLNB'	mRNA	-1.77937	1.00702e-54
360	'AQP3'	mRNA	4.85214	0.000499881
3600	'IL15'	mRNA	1.30299	1.79851e-10
3601	'IL15RA'	mRNA	3.63646	3.88083e-252
3603	'IL16'	mRNA	2.45566	1.47416e-14
3615	'IMPDH2'	mRNA	-1.50741	4.31821e-71
3617	'IMPG1'	mRNA	3.70886	6.26981e-05
3620	'IDO1'	mRNA	8.02948	0
3621	'ING1'	mRNA	1.05428	8.54364e-06
3624	'INHBA'	mRNA	1.37329	9.99229e-31
3625	'INHBB'	mRNA	-2.68916	0.00323623
3627	'CXCL10'	mRNA	12.2287	4.4413e-93
3632	'INPP5A'	mRNA	-1.19427	8.578e-19
3638	'INSIG1'	mRNA	1.87181	5.2694e-158
3652	'IPP'	mRNA	-1.25815	1.12266e-09
3656	'IRAK2'	mRNA	3.03229	1.25653e-135
3659	'IRF1'	mRNA	2.48732	2.67258e-296
366	'AQP9'	mRNA	1.84858	0.000233193
3660	'IRF2'	mRNA	1.58793	3.68873e-93
3665	'IRF7'	mRNA	3.22484	5.33124e-288
3669	'ISG20'	mRNA	4.59598	0
3672	'ITGA1'	mRNA	1.11032	7.87753e-64
3673	'ITGA2'	mRNA	2.36162	0
368	'ABCC6'	mRNA	1.71508	2.74925e-06
3695	'ITGB7'	mRNA	2.03048	8.15832e-08
3696	'ITGB8'	mRNA	1.14967	0.000331203
3700	'ITIH4'	mRNA	2.23883	4.31873e-19
3709	'ITPR2'	mRNA	1.00404	2.3802e-29
3714	'JAG2'	mRNA	-2.81673	0.0167823
3717	'JAK2'	mRNA	1.60091	9.96748e-53
3728	'JUP'	mRNA	-2.18166	7.03997e-08
3730	'ANOS1'	mRNA	2.90227	0.0344504
3732	'CD82'	mRNA	2.35678	1.3e-186
3742	'KCNA6'	mRNA	5.32907	0.00100193
374286	'CDRT1'	mRNA	1.25959	2.84022e-10
3743	'KCNA7'	mRNA	1.50388	1.44431e-07
374378	'GALNT18'	mRNA	-1.12979	3.35881e-10
374383	'NCR3LG1'	mRNA	1.66348	6.46518e-36
374407	'DNAJB13'	mRNA	2.90566	0.0160535
374462	'PTPRQ'	mRNA	-2.15838	1.44605e-50
374655	'ZNF710'	mRNA	1.35064	1.88883e-31
374659	'HDDC3'	mRNA	-1.30962	0.00176922
374872	'PEAK3'	mRNA	-1.40766	0.000307216
374946	'DRAXIN'	mRNA	2.52629	0.0288531
3750	'KCND1'	mRNA	1.30157	9.27711e-07
375033	'PEAR1'	mRNA	-1.07413	1.39968e-40
3751	'KCND2'	mRNA	-5.13069	0.000596808
3752	'KCND3'	mRNA	1.42799	0.0182755
375287	'RBM43'	mRNA	1.19341	1.49066e-19
375323	'LHFPL4'	mRNA	1.88378	1.24248e-05
375346	'STIMATE'	mRNA	1.00125	1.44523e-24
375444	'C5orf34'	mRNA	1.842	4.77191e-14
375593	'TRIM73'	mRNA	3.29852	0.0184837
3756	'KCNH1'	mRNA	-1.32275	7.64181e-26
3758	'KCNJ1'	mRNA	1.73513	0.033141
3770	'KCNJ14'	mRNA	1.92614	1.05819e-05
3772	'KCNJ15'	mRNA	4.89259	0.00522977
377677	'CA13'	mRNA	1.73341	4.03763e-07
3780	'KCNN1'	mRNA	2.73625	0.00126444
3781	'KCNN2'	mRNA	-2.86102	1.29256e-20
3786	'KCNQ3'	mRNA	-1.67443	1.6482e-07
3787	'KCNS1'	mRNA	2.21385	1.01792e-10
3790	'KCNS3'	mRNA	1.46583	1.31506e-10
3799	'KIF5B'	mRNA	-1.17765	2.04989e-70
3800	'KIF5C'	mRNA	2.44922	1.9812e-67
3815	'KIT'	mRNA	-3.55179	5.18363e-139
3818	'KLKB1'	mRNA	3.27865	2.69765e-10
382	'ARF6'	mRNA	-1.48107	0.00320654
3855	'KRT7'	mRNA	-1.28369	7.40721e-49
387104	'SOGA3'	mRNA	1.3502	5.68979e-25
387496	'RASL11A'	mRNA	-2.59057	1.15735e-15
387640	'SKIDA1'	mRNA	2.29239	0.00027282
387694	'SH2D4B'	mRNA	3.25298	0.0363433
387700	'SLC16A12'	mRNA	2.88175	0.000371545
387723	'C10orf143'	mRNA	1.0484	0.000733948
387748	'OR56B1'	mRNA	4.89243	0.00665744
388	'RHOB'	mRNA	-1.4443	6.32658e-99
3880	'KRT19'	mRNA	-3.23831	1.03385e-10
388121	'TNFAIP8L3'	mRNA	1.3417	0.0322065
388289	'C16orf47'	mRNA	3.69737	0.0299941
388323	'GLTPD2'	mRNA	1.1813	0.0480658
388341	'LRRC75A'	mRNA	1.40986	1.22644e-10
388394	'RPRML'	mRNA	5.70469	0.00112414
388403	'YPEL2'	mRNA	1.76727	9.36775e-29
388428	'PVALEF'	mRNA	3.3698	0.000204722
388524	'RPSAP58'	mRNA	-1.09837	0.00246621
388552	'BLOC1S3'	mRNA	1.7063	4.29862e-39
388591	'RNF207'	mRNA	-1.26178	2.86062e-06
388646	'GBP7'	mRNA	5.38531	0.00393911
388795	'EFCAB8'	mRNA	-1.1967	5.03287e-08
389119	'INKA1'	mRNA	1.0066	0.0366291
389125	'MUSTN1'	mRNA	1.12358	0.0174942
389337	'ARHGEF37'	mRNA	1.1076	0.000171676
389384	'C6orf222'	mRNA	4.69744	0.0474446
389432	'SAMD5'	mRNA	-2.41618	1.98017e-60
389602	'LOC389602'	mRNA	2.72403	0.0130147
389610	'XKR5'	mRNA	-1.45845	0.0159587
389766	'C9orf153'	mRNA	3.23218	0.0115506
389840	'MAP3K15'	mRNA	4.73106	0.0326083
3899	'AFF3'	mRNA	-1.3911	4.01956e-27
390059	'OR51M1'	mRNA	5.18559	0.00863551
390064	'OR51I2'	mRNA	3.51743	0.0483147
390066	'OR52D1'	mRNA	4.59883	0.0106952
390067	'OR52H1'	mRNA	4.02963	3.81769e-13
390072	'OR52N4'	mRNA	3.95934	0.0251057
390191	'OR5B12'	mRNA	3.86768	0.019412
3902	'LAG3'	mRNA	1.65308	0.00511993
390595	'UBAP1L'	mRNA	1.38546	3.17007e-21
390667	'PTX4'	mRNA	4.69994	0.0472085
390928	'ACP7'	mRNA	-2.10883	0.041575
390940	'PINLYP'	mRNA	2.26299	0.0108722
3918	'LAMC2'	mRNA	2.31685	1.02682e-12
392255	'GDF6'	mRNA	-3.12779	5.98857e-45
392307	'FAM221B'	mRNA	3.44672	0.00424337
392617	'ELFN1'	mRNA	2.133	1.66656e-20
3949	'LDLR'	mRNA	1.19135	2.12319e-99
3952	'LEP'	mRNA	5.11839	0.00203696
3959	'LGALS3BP'	mRNA	1.23172	1.07708e-30
3964	'LGALS8'	mRNA	1.21776	1.94015e-56
3965	'LGALS9'	mRNA	3.05471	1.51617e-78
3973	'LHCGR'	mRNA	3.84209	0.00376457
3976	'LIF'	mRNA	1.45991	1.60896e-45
3983	'ABLIM1'	mRNA	1.10936	4.97358e-20
3990	'LIPC'	mRNA	1.27983	0.000371663
399671	'HEATR4'	mRNA	2.37896	1.49618e-10
399697	'CTXN2'	mRNA	5.1929	0.00844101
399947	'C11orf87'	mRNA	2.72474	0.00999045
40	'ASIC2'	mRNA	1.69168	0.026137
400073	'C12orf76'	mRNA	1.80278	7.60265e-08
400224	'PLEKHD1'	mRNA	1.93462	7.21325e-07
400499	'LOC400499'	mRNA	2.89062	1.71087e-20
4005	'LMO2'	mRNA	6.84651	7.13736e-18
400709	'SIGLEC16'	mRNA	1.34854	0.0107008
400793	'C1orf226'	mRNA	-2.53131	0.0152115
4008	'LMO7'	mRNA	-1.50845	2.39213e-173
400823	'FAM177B'	mRNA	3.86184	8.98399e-05
400831	'C20orf202'	mRNA	3.12406	0.04454
400935	'IL17REL'	mRNA	2.13728	0.021984
400966	'RGPD1'	mRNA	1.34108	0.00790755
401027	'C2orf66'	mRNA	4.03503	3.11519e-17
401097	'C3orf80'	mRNA	2.25719	8.22796e-06
4012	'LNPEP'	mRNA	1.39563	3.41055e-130
401258	'RAB44'	mRNA	2.10937	0.0135112
4013	'VWA5A'	mRNA	-2.01068	1.56248e-19
401387	'LRRD1'	mRNA	4.22432	0.032084
401474	'SAMD12'	mRNA	-2.07579	2.70701e-211
401647	'GOLGA7B'	mRNA	5.25145	3.58247e-20
401934	'RNF223'	mRNA	4.7068	0.0327708
402415	'XKRX'	mRNA	3.23419	1.49161e-08
402569	'KPNA7'	mRNA	6.2386	2.86098e-14
402573	'C7orf61'	mRNA	1.79181	0.00177235
402665	'IGLON5'	mRNA	2.26351	0.0131058
402778	'IFITM10'	mRNA	1.41618	5.57674e-07
4040	'LRP6'	mRNA	-1.24101	8.93736e-41
4048	'LTA4H'	mRNA	-1.00174	2.47446e-15
4049	'LTA'	mRNA	2.40433	0.00457396
4056	'LTC4S'	mRNA	2.46178	0.00706178
4065	'LY75'	mRNA	2.57161	0.00148094
4067	'LYN'	mRNA	1.40337	7.38252e-40
4071	'TM4SF1'	mRNA	1.66678	3.25466e-118
4081	'MAB21L1'	mRNA	-2.66786	2.28325e-107
4084	'MXD1'	mRNA	1.27596	1.42054e-10
4086	'SMAD1'	mRNA	1.17805	3.71259e-17
4128	'MAOA'	mRNA	-2.20233	0.00706567
4130	'MAP1A'	mRNA	-1.9931	4.43935e-197
4137	'MAPT'	mRNA	-1.19476	8.72477e-11
414149	'ACBD7'	mRNA	-1.71249	0.0342362
414152	'C10orf105'	mRNA	-1.74628	0.000484224
4149	'MAX'	mRNA	1.02741	3.77826e-26
4155	'MBP'	mRNA	1.14673	7.18712e-05
4157	'MC1R'	mRNA	1.82793	4.31426e-08
4166	'CHST6'	mRNA	3.26535	2.50766e-10
4168	'MCF2'	mRNA	5.73725	4.45127e-06
4185	'ADAM11'	mRNA	2.08349	1.22883e-07
4189	'DNAJB9'	mRNA	2.35238	1.92468e-72
420	'ART4'	mRNA	1.94994	0.0114367
4207	'BORCS8-MEF2B'	mRNA	1.68075	4.28189e-08
4208	'MEF2C'	mRNA	1.06723	2.49804e-05
4210	'MEFV'	mRNA	4.50845	6.66006e-19
4222	'MEOX1'	mRNA	2.89686	0.0207715
4232	'MEST'	mRNA	-1.54805	5.9025e-27
4249	'MGAT5'	mRNA	-1.77457	2.65206e-168
4254	'KITLG'	mRNA	1.1011	2.89902e-27
4261	'CIITA'	mRNA	1.89072	3.46657e-31
4277	'MICB'	mRNA	1.06009	6.11604e-29
4283	'CXCL9'	mRNA	10.0145	8.03837e-16
4295	'MLN'	mRNA	2.72675	3.52553e-06
43	'ACHE'	mRNA	1.30726	0.0120346
4312	'MMP1'	mRNA	2.91246	0
4314	'MMP3'	mRNA	3.01217	1.50896e-203
4317	'MMP8'	mRNA	4.69576	0.0442479
4319	'MMP10'	mRNA	5.74492	0.00170076
4321	'MMP12'	mRNA	6.41119	1.06849e-05
4322	'MMP13'	mRNA	5.72393	0.00104868
434	'ASIP'	mRNA	2.2022	0.000539276
4343	'MOV10'	mRNA	1.37878	8.37825e-110
4352	'MPL'	mRNA	3.03212	0.00487944
4355	'MPP2'	mRNA	-1.35477	0.00015862
4356	'MPP3'	mRNA	-1.13143	0.000587406
43847	'KLK14'	mRNA	2.22534	0.00226043
440073	'IQSEC3'	mRNA	5.1929	0.00844101
440087	'SMCO3'	mRNA	2.14708	0.0155778
440163	'RNASE13'	mRNA	4.72966	0.0107687
440193	'CCDC88C'	mRNA	7.24595	7.35093e-07
440270	'GOLGA8B'	mRNA	-1.14327	4.45203e-12
440533	'PSG8'	mRNA	-1.80557	1.4367e-18
440672	'NUDT4B'	mRNA	1.1655	0.000368319
440686	'HIST2H3PS2'	mRNA	1.37853	3.34467e-13
440712	'RHEX'	mRNA	1.69154	0.0181253
440829	'SHISA8'	mRNA	1.25978	0.0303287
440836	'ODF3B'	mRNA	1.84983	9.35807e-17
441024	'MTHFD2L'	mRNA	1.5204	5.1292e-14
441027	'TMEM150C'	mRNA	3.32574	6.53974e-18
441168	'CALHM6'	mRNA	3.21361	2.61133e-05
441376	'AARD'	mRNA	-1.28863	0.0255484
441459	'ANKRD18B'	mRNA	1.49444	1.07883e-11
441631	'TSPAN11'	mRNA	1.14335	5.65175e-08
442213	'PTCHD4'	mRNA	1.93313	2.39385e-49
445815	'PALM2-AKAP2'	mRNA	2.23147	1.35712e-64
4481	'MSR1'	mRNA	2.1106	7.71429e-13
4486	'MST1R'	mRNA	1.19439	0.0240171
4487	'MSX1'	mRNA	3.05855	1.14673e-33
4493	'MT1E'	mRNA	1.6466	1.32849e-16
4501	'MT1X'	mRNA	2.80896	6.41057e-113
4502	'MT2A'	mRNA	3.98999	1.42747e-280
4544	'MTNR1B'	mRNA	6.55379	1.82156e-05
4599	'MX1'	mRNA	3.7502	0
4600	'MX2'	mRNA	3.97858	0
4602	'MYB'	mRNA	2.64408	3.69007e-08
4610	'MYCL'	mRNA	3.85037	0.00130868
4615	'MYD88'	mRNA	2.75102	0
462	'SERPINC1'	mRNA	2.37976	0.00312398
4621	'MYH3'	mRNA	1.03472	0.00541458
4640	'MYO1A'	mRNA	3.219	7.71579e-08
4647	'MYO7A'	mRNA	6.47872	1.80932e-11
4650	'MYO9B'	mRNA	1.09838	1.27674e-76
467	'ATF3'	mRNA	2.15155	3.34036e-22
4683	'NBN'	mRNA	1.61487	8.91801e-75
4703	'NEB'	mRNA	3.12128	3.60757e-18
4739	'NEDD9'	mRNA	-1.18504	3.31319e-10
4741	'NEFM'	mRNA	1.23326	0.0252108
4771	'NF2'	mRNA	-1.20063	3.24221e-66
4773	'NFATC2'	mRNA	1.0027	5.56627e-08
4774	'NFIA'	mRNA	-1.64024	5.07996e-21
4781	'NFIB'	mRNA	2.34906	1.63302e-10
4790	'NFKB1'	mRNA	1.20395	3.52483e-71
4791	'NFKB2'	mRNA	2.22079	1.61033e-219
4792	'NFKBIA'	mRNA	3.17779	4.21451e-120
4793	'NFKBIB'	mRNA	1.00604	3.29697e-12
4794	'NFKBIE'	mRNA	2.42448	2.64501e-72
4801	'NFYB'	mRNA	-1.27665	6.69225e-12
4804	'NGFR'	mRNA	7.91342	3.69695e-09
4807	'NHLH1'	mRNA	2.30609	0.000333168
4810	'NHS'	mRNA	1.54357	0.000178534
4814	'NINJ1'	mRNA	3.4628	0
482	'ATP1B2'	mRNA	3.5282	0.0105199
4824	'NKX3-1'	mRNA	2.91515	2.05105e-83
4854	'NOTCH3'	mRNA	3.73247	3.07638e-16
4860	'PNP'	mRNA	1.96268	2.4725e-40
4862	'NPAS2'	mRNA	1.20861	2.75478e-37
4867	'NPHP1'	mRNA	-1.22062	0.00656025
4868	'NPHS1'	mRNA	3.12325	0.0417632
4878	'NPPA'	mRNA	1.45966	0.00036272
4884	'NPTX1'	mRNA	2.54413	5.47623e-38
4891	'SLC11A2'	mRNA	1.3281	2.80216e-66
4901	'NRL'	mRNA	1.08288	0.0119491
4907	'NT5E'	mRNA	1.58137	1.39307e-167
4909	'NTF4'	mRNA	1.65101	3.54222e-06
491	'ATP2B2'	mRNA	1.4277	1.75506e-06
4915	'NTRK2'	mRNA	1.90679	0.000544138
4919	'ROR1'	mRNA	-2.27435	2.93268e-51
4920	'ROR2'	mRNA	-3.11223	0.0278088
4929	'NR4A2'	mRNA	4.21248	3.18017e-71
4938	'OAS1'	mRNA	4.34787	1.77835e-148
493861	'EID3'	mRNA	-1.77833	1.48127e-16
4939	'OAS2'	mRNA	3.5893	4.65243e-195
4940	'OAS3'	mRNA	2.83218	0
497190	'CLEC18B'	mRNA	3.44544	3.8962e-09
4974	'OMG'	mRNA	-1.32464	0.0105199
4975	'OMP'	mRNA	2.70994	0.000134308
4976	'OPA1'	mRNA	-1.05327	1.47962e-23
4992	'OR1F1'	mRNA	1.55275	0.000114483
5003	'SLC22A18AS'	mRNA	2.30076	1.74962e-15
5008	'OSM'	mRNA	5.33863	0.000891734
5016	'OVGP1'	mRNA	2.25984	1.39461e-05
5021	'OXTR'	mRNA	-2.38601	1.24676e-234
5027	'P2RX7'	mRNA	2.00173	4.09331e-26
5046	'PCSK6'	mRNA	2.11488	9.06445e-14
50486	'G0S2'	mRNA	4.59566	0.0107851
50487	'PLA2G3'	mRNA	7.09137	8.54457e-07
5050	'PAFAH1B3'	mRNA	-1.10047	2.0397e-05
50515	'CHST11'	mRNA	3.38067	2.55579e-27
5054	'SERPINE1'	mRNA	1.90336	0
5055	'SERPINB2'	mRNA	1.87887	0
50613	'UBQLN3'	mRNA	5.87313	3.8185e-12
50640	'PNPLA8'	mRNA	1.08108	5.50426e-21
50651	'SLC45A1'	mRNA	-1.31234	0.0170764
5079	'PAX5'	mRNA	9.17243	9.956e-18
50801	'KCNK4'	mRNA	3.78437	0.000817571
50831	'TAS2R3'	mRNA	2.27979	1.0108e-05
50832	'TAS2R4'	mRNA	2.46288	6.31702e-06
50837	'TAS2R7'	mRNA	4.43229	0.0171539
50846	'DHH'	mRNA	3.03146	0.00535934
50862	'RNF141'	mRNA	-1.05433	1.72732e-16
50863	'NTM'	mRNA	1.82453	1.1956e-58
50937	'CDON'	mRNA	-2.34331	1.6041e-07
5096	'PCCB'	mRNA	-1.4584	7.83086e-19
5097	'PCDH1'	mRNA	1.72283	0.0200514
50999	'TMED5'	mRNA	1.28113	3.0422e-51
5101	'PCDH9'	mRNA	-1.67442	1.71035e-50
51031	'GLOD4'	mRNA	-1.14027	9.94991e-15
51056	'LAP3'	mRNA	3.40638	0
51066	'SSUH2'	mRNA	2.60664	1.00307e-11
51110	'LACTB2'	mRNA	-1.65111	3.35719e-11
51129	'ANGPTL4'	mRNA	6.71598	7.75664e-06
51131	'PHF11'	mRNA	2.16154	9.80882e-64
51138	'COPS4'	mRNA	-1.54085	2.57717e-26
51151	'SLC45A2'	mRNA	3.63402	2.92068e-05
51156	'SERPINA10'	mRNA	1.55085	2.99429e-05
51161	'C3orf18'	mRNA	-1.1167	3.67009e-13
51168	'MYO15A'	mRNA	1.43553	0.00038625
51174	'TUBD1'	mRNA	1.5495	2.08385e-09
51191	'HERC5'	mRNA	4.15731	1.70353e-95
51196	'PLCE1'	mRNA	-1.18431	8.11997e-17
51200	'CPA4'	mRNA	-1.16865	1.54799e-31
51225	'ABI3'	mRNA	2.39636	0.0143929
51251	'NT5C3A'	mRNA	1.43442	4.96509e-18
51268	'PIPOX'	mRNA	2.77149	0.0210204
51274	'KLF3'	mRNA	1.16806	2.50128e-47
5128	'CDK17'	mRNA	1.49121	2.46211e-65
51280	'GOLM1'	mRNA	1.19704	2.66408e-28
51284	'TLR7'	mRNA	1.8485	0.0206018
5129	'CDK18'	mRNA	1.18184	0.0435727
51294	'PCDH12'	mRNA	2.04832	9.59505e-18
51296	'SLC15A3'	mRNA	3.33141	1.15079e-145
51309	'ARMCX1'	mRNA	1.0565	4.79667e-21
51313	'FAM198B'	mRNA	-2.83007	9.25297e-44
5132	'PDC'	mRNA	1.92805	0.0239861
51332	'SPTBN5'	mRNA	2.12152	7.03715e-64
51339	'DACT1'	mRNA	2.2671	0.000647848
51361	'HOOK1'	mRNA	5.38531	0.00393911
51365	'PLA1A'	mRNA	6.91909	2.04779e-06
5137	'PDE1C'	mRNA	-1.72051	4.0958e-58
51378	'ANGPT4'	mRNA	3.25154	0.0333671
5138	'PDE2A'	mRNA	4.01464	0.00239926
5139	'PDE3A'	mRNA	-1.06574	0.00563263
5142	'PDE4B'	mRNA	1.3133	1.52753e-89
51427	'ZNF107'	mRNA	1.53381	2.85015e-39
5144	'PDE4D'	mRNA	1.5072	1.35072e-11
51454	'GULP1'	mRNA	-1.03802	2.84228e-12
51458	'RHCG'	mRNA	2.64093	0.0191094
51471	'NAT8B'	mRNA	4.7068	0.0327708
51474	'LIMA1'	mRNA	1.14187	1.18189e-100
51478	'HSD17B7'	mRNA	1.80526	6.9888e-21
51479	'ANKFY1'	mRNA	1.41976	5.67474e-119
5148	'PDE6G'	mRNA	1.75286	0.0346243
51513	'ETV7'	mRNA	4.60691	3.35288e-117
51554	'ACKR4'	mRNA	1.45671	1.63032e-13
51555	'PEX5L'	mRNA	2.44849	4.48508e-18
51559	'NT5DC3'	mRNA	-1.14626	1.62154e-18
51561	'IL23A'	mRNA	2.22714	6.44523e-08
5157	'PDGFRL'	mRNA	4.92281	3.41387e-98
5162	'PDHB'	mRNA	-1.14298	1.17429e-16
51667	'NUB1'	mRNA	1.81316	6.30698e-91
51673	'TPPP3'	mRNA	2.61047	0.000298362
51703	'ACSL5'	mRNA	3.73037	3.15051e-14
51710	'ZNF44'	mRNA	1.68544	2.0001e-45
51733	'UPB1'	mRNA	4.20106	5.13856e-10
51738	'GHRL'	mRNA	1.81223	7.08503e-08
5174	'PDZK1'	mRNA	1.05376	0.0303985
51751	'HIGD1B'	mRNA	1.26287	0.0203477
51752	'ERAP1'	mRNA	1.28958	2.96635e-81
51764	'GNG13'	mRNA	1.08823	0.00225799
51778	'MYOZ2'	mRNA	2.43418	9.95755e-11
51807	'TUBA8'	mRNA	1.42854	1.38441e-27
5205	'ATP8B1'	mRNA	-1.71096	1.45637e-150
5208	'PFKFB2'	mRNA	-1.61956	2.47014e-06
5210	'PFKFB4'	mRNA	2.19202	1.01426e-53
5213	'PFKM'	mRNA	-1.27018	7.96849e-21
5217	'PFN2'	mRNA	-1.21921	1.55828e-60
5239	'PGM5'	mRNA	-1.21394	1.15993e-12
5264	'PHYH'	mRNA	-1.13845	2.29864e-06
5265	'SERPINA1'	mRNA	3.13993	0.0459114
5270	'SERPINE2'	mRNA	1.45152	3.56166e-224
5273	'SERPINB10'	mRNA	2.04586	0.00283761
5277	'PIGA'	mRNA	1.09282	5.56054e-06
5318	'PKP2'	mRNA	2.80047	0.02357
5321	'PLA2G4A'	mRNA	2.50238	6.87302e-107
5327	'PLAT'	mRNA	1.31043	1.39792e-55
5329	'PLAUR'	mRNA	1.31434	2.45701e-50
5334	'PLCL1'	mRNA	6.41406	1.24331e-11
53353	'LRP1B'	mRNA	1.97995	1.69419e-24
53354	'PANK1'	mRNA	1.09155	2.1261e-05
5336	'PLCG2'	mRNA	-3.30617	0.0161808
5345	'SERPINF2'	mRNA	3.91663	2.52967e-07
5349	'FXYD3'	mRNA	4.7068	0.0327708
5357	'PLS1'	mRNA	1.00961	6.03944e-10
5359	'PLSCR1'	mRNA	2.73222	6.44344e-228
53616	'ADAM22'	mRNA	1.64248	0.00629481
5362	'PLXNA2'	mRNA	1.77439	1.72034e-92
53630	'BCO1'	mRNA	4.88325	0.00458982
5365	'PLXNB3'	mRNA	-1.63917	3.48757e-07
5366	'PMAIP1'	mRNA	2.98533	2.93801e-68
5367	'PMCH'	mRNA	3.99542	0.0112975
5371	'PML'	mRNA	2.59447	0
53831	'GPR84'	mRNA	3.43719	2.43051e-05
53840	'TRIM34'	mRNA	1.03864	1.55659e-08
53917	'RAB24'	mRNA	1.35372	9.98484e-30
53947	'A4GALT'	mRNA	1.19611	3.12134e-19
5396	'PRRX1'	mRNA	1.00629	3.97592e-85
54020	'SLC37A1'	mRNA	1.89504	7.84754e-17
54039	'PCBP3'	mRNA	-1.25317	7.06055e-08
54106	'TLR9'	mRNA	3.02875	8.06657e-08
5413	'SEPT5'	mRNA	-1.30209	7.06275e-10
54149	'C21orf91'	mRNA	1.69291	3.99437e-22
5420	'PODXL'	mRNA	1.40735	6.5998e-23
5431	'POLR2B'	mRNA	-1.16137	1.33502e-32
54328	'GPR173'	mRNA	-1.00877	1.98172e-08
54331	'GNG2'	mRNA	1.16661	1.47366e-06
54361	'WNT4'	mRNA	1.42527	8.34716e-11
5437	'POLR2H'	mRNA	1.1226	1.73721e-14
54413	'NLGN3'	mRNA	2.26837	2.01633e-15
54429	'TAS2R5'	mRNA	2.26403	0.0001208
54436	'SH3TC1'	mRNA	3.45906	7.04222e-17
54440	'SASH3'	mRNA	2.37516	0.00279429
54463	'RETREG1'	mRNA	1.90539	1.50832e-19
54464	'XRN1'	mRNA	1.86827	4.59345e-247
54494	'C11orf71'	mRNA	2.43796	7.08252e-19
54498	'SMOX'	mRNA	2.70918	1.89046e-69
54502	'RBM47'	mRNA	1.96747	7.49528e-12
54518	'APBB1IP'	mRNA	-1.29777	0.0382239
5452	'POU2F2'	mRNA	2.28873	2.1741e-183
54532	'USP53'	mRNA	-1.79364	9.67399e-246
54538	'ROBO4'	mRNA	1.222	0.00107195
54541	'DDIT4'	mRNA	2.70321	1.94159e-182
54549	'SDK2'	mRNA	2.95127	7.8397e-06
54567	'DLL4'	mRNA	3.14847	7.35817e-06
54602	'NDFIP2'	mRNA	-1.25758	1.76936e-29
54625	'PARP14'	mRNA	3.36032	0
54676	'GTPBP2'	mRNA	1.0192	4.54845e-29
5468	'PPARG'	mRNA	-1.05797	5.63652e-07
54726	'OTUD4'	mRNA	1.79398	9.42184e-153
54739	'XAF1'	mRNA	2.34222	1.7483e-196
54751	'FBLIM1'	mRNA	-1.10652	2.33648e-33
54809	'SAMD9'	mRNA	2.93165	0
54813	'KLHL28'	mRNA	1.34001	1.60449e-18
54825	'CDHR2'	mRNA	1.07695	0.00124324
54843	'SYTL2'	mRNA	-1.88989	2.30378e-36
54858	'PGPEP1'	mRNA	-1.51999	2.52912e-30
54862	'CC2D1A'	mRNA	-1.05513	8.74066e-19
54869	'EPS8L1'	mRNA	1.38156	0.00889302
54874	'FNBP1L'	mRNA	-1.08836	6.90532e-09
54877	'ZCCHC2'	mRNA	1.83994	1.03895e-81
54887	'UHRF1BP1'	mRNA	1.80832	5.12422e-114
54891	'INO80D'	mRNA	1.07991	4.06177e-38
54897	'CASZ1'	mRNA	1.60372	0.00442919
54905	'CYP2W1'	mRNA	2.38016	0.0119
54947	'LPCAT2'	mRNA	2.22233	8.00681e-24
54957	'TXNL4B'	mRNA	1.31486	1.88961e-11
54972	'TMEM132A'	mRNA	1.83481	2.63849e-63
54979	'HRASLS2'	mRNA	6.43424	4.46961e-06
54988	'ACSM5'	mRNA	2.44105	2.89471e-05
55008	'HERC6'	mRNA	3.98991	0
55013	'MCUB'	mRNA	1.71576	2.04933e-25
55020	'TTC38'	mRNA	1.15093	4.70777e-23
55039	'TRMT12'	mRNA	-1.06515	0.000601569
55040	'EPN3'	mRNA	2.08903	0.0122266
55061	'SUSD4'	mRNA	3.52955	0.0454733
55065	'SLC52A1'	mRNA	2.78846	0.00321438
5507	'PPP1R3C'	mRNA	-1.05333	1.23496e-20
55072	'RNF31'	mRNA	1.04801	2.74003e-39
55080	'TAPBPL'	mRNA	1.1483	2.00838e-18
55084	'SOBP'	mRNA	1.77232	0.048383
55089	'SLC38A4'	mRNA	-2.23849	4.37331e-13
55092	'TMEM51'	mRNA	1.71916	9.8771e-21
55118	'CRTAC1'	mRNA	6.20099	0.000102166
55130	'ARMC4'	mRNA	-1.33561	0.00047819
55137	'FIGN'	mRNA	-1.17999	4.0245e-17
5514	'PPP1R10'	mRNA	1.7814	5.31037e-196
55151	'TMEM38B'	mRNA	1.02762	7.15563e-06
55172	'DNAAF2'	mRNA	1.13936	5.61535e-06
55198	'APPL2'	mRNA	-1.37374	5.5691e-66
55199	'FAM86C1'	mRNA	-1.71713	3.64733e-10
55206	'SBNO1'	mRNA	-1.06141	2.6825e-27
5521	'PPP2R2B'	mRNA	-2.10255	0.00683148
55214	'P3H2'	mRNA	2.17209	1.06545e-41
55222	'LRRC20'	mRNA	-1.24034	2.25287e-10
55224	'ETNK2'	mRNA	-1.86884	3.55707e-06
55231	'CCDC87'	mRNA	1.25976	0.0038958
55248	'TMEM206'	mRNA	1.12599	1.04249e-07
55260	'TMEM143'	mRNA	-1.01122	0.0026599
55268	'ECHDC2'	mRNA	-1.70279	5.25729e-32
55281	'TMEM140'	mRNA	2.76661	6.68398e-142
55286	'C4orf19'	mRNA	1.02544	5.18056e-08
55289	'ACOXL'	mRNA	1.37159	0.0312666
55300	'PI4K2B'	mRNA	1.80797	5.03405e-56
55303	'GIMAP4'	mRNA	4.72094	0.0316523
55304	'SPTLC3'	mRNA	-1.42557	2.56191e-06
55326	'AGPAT5'	mRNA	-1.68614	2.77194e-11
5533	'PPP3CC'	mRNA	1.35407	1.58798e-36
55336	'FBXL8'	mRNA	1.01992	0.000225069
55337	'C19orf66'	mRNA	2.02639	1.8185e-105
55351	'STK32B'	mRNA	-1.3114	3.55455e-42
55357	'TBC1D2'	mRNA	-1.87161	7.73224e-80
5540	'NPY4R'	mRNA	-1.78521	0.000104211
554251	'FBXO48'	mRNA	1.56849	1.11205e-05
554282	'FAM72C'	mRNA	1.22227	0.043686
554313	'HIST2H4B'	mRNA	-1.05539	1.23754e-09
55435	'AP1AR'	mRNA	1.2624	3.3937e-12
55466	'DNAJA4'	mRNA	2.03295	0.00857623
55504	'TNFRSF19'	mRNA	-1.64492	3.75762e-56
55507	'GPRC5D'	mRNA	-1.41845	2.36835e-06
55509	'BATF3'	mRNA	3.68214	3.13024e-55
55515	'ASIC4'	mRNA	3.84618	1.79997e-21
5552	'SRGN'	mRNA	1.89774	8.95623e-08
55521	'TRIM36'	mRNA	4.49558	5.33551e-34
5553	'PRG2'	mRNA	3.10853	0.0264263
55534	'MAML3'	mRNA	1.27328	1.51122e-28
55552	'ZNF823'	mRNA	1.66037	2.53782e-15
55553	'SOX6'	mRNA	-1.2856	1.27205e-17
55577	'NAGK'	mRNA	1.27321	2.54433e-32
55589	'BMP2K'	mRNA	-1.7156	3.38643e-165
55601	'DDX60'	mRNA	2.37758	1.13387e-194
55603	'TENT5A'	mRNA	1.65483	1.43003e-121
55604	'CARMIL1'	mRNA	-1.08366	6.99087e-25
55605	'KIF21A'	mRNA	-2.80759	1.56969e-08
55607	'PPP1R9A'	mRNA	-1.40232	0.0462745
55615	'PRR5'	mRNA	-1.52693	9.94262e-07
55619	'DOCK10'	mRNA	1.27036	6.94638e-100
55620	'STAP2'	mRNA	1.44143	0.0102795
55625	'ZDHHC7'	mRNA	-1.2249	7.53942e-46
55629	'PNRC2'	mRNA	1.10622	2.62336e-33
5563	'PRKAA2'	mRNA	-1.1086	1.20308e-05
55679	'LIMS2'	mRNA	-1.04497	1.68083e-36
55715	'DOK4'	mRNA	-1.05613	1.89947e-06
55727	'BTBD7'	mRNA	-1.1265	5.01114e-23
55748	'CNDP2'	mRNA	1.08264	4.49371e-35
55765	'INAVA'	mRNA	2.30137	0.000227327
5578	'PRKCA'	mRNA	-2.18851	3.52894e-182
55790	'CSGALNACT1'	mRNA	2.90339	3.72724e-43
55800	'SCN3B'	mRNA	1.72722	0.00790873
55802	'DCP1A'	mRNA	1.33609	1.59573e-59
55805	'LRP2BP'	mRNA	1.42464	5.57735e-11
55811	'ADCY10'	mRNA	1.98305	6.76615e-09
55818	'KDM3A'	mRNA	1.37897	2.447e-42
55821	'ALLC'	mRNA	2.42977	0.0344042
55825	'PECR'	mRNA	-1.36911	0.00127667
5583	'PRKCH'	mRNA	1.69771	0.00535934
55840	'EAF2'	mRNA	1.56653	0.0121968
55843	'ARHGAP15'	mRNA	4.2343	0.0291635
55872	'PBK'	mRNA	-1.48726	2.06695e-12
55889	'GOLGA6B'	mRNA	6.56124	1.60555e-05
55891	'LENEP'	mRNA	2.79059	0.0248256
55893	'ZNF395'	mRNA	-1.23422	1.70573e-30
55901	'THSD1'	mRNA	1.49189	0.000368331
55905	'RNF114'	mRNA	1.49989	7.86725e-70
55906	'ZC4H2'	mRNA	-1.17908	0.000322041
55916	'NXT2'	mRNA	1.36409	1.10462e-07
55930	'MYO5C'	mRNA	2.43601	0.0319141
56	'ACRV1'	mRNA	1.22451	0.00312298
5603	'MAPK13'	mRNA	1.05038	2.78825e-05
5608	'MAP2K6'	mRNA	-1.11866	6.02706e-05
5610	'EIF2AK2'	mRNA	1.23132	1.31736e-121
56114	'PCDHGA1'	mRNA	1.03356	0.0388825
56159	'TEX11'	mRNA	5.01113	0.00343382
5618	'PRLR'	mRNA	4.53832	2.02115e-31
56243	'KIAA1217'	mRNA	2.21015	3.09038e-278
56253	'CRTAM'	mRNA	4.40151	0.000236339
56256	'SERTAD4'	mRNA	-1.54676	5.93319e-12
56259	'CTNNBL1'	mRNA	1.62125	2.24202e-62
5629	'PROX1'	mRNA	4.39692	1.19283e-05
5641	'LGMN'	mRNA	1.64912	3.16879e-88
56479	'KCNQ5'	mRNA	2.17147	6.52174e-75
56548	'CHST7'	mRNA	1.59885	3.02252e-10
5655	'KLK10'	mRNA	5.71389	0.000997611
56605	'ERO1B'	mRNA	1.58821	1.33331e-06
5662	'PSD'	mRNA	2.43025	3.60012e-06
56624	'ASAH2'	mRNA	1.07369	0.0470892
56673	'C11orf16'	mRNA	2.24339	2.58807e-07
56676	'ASCL3'	mRNA	2.67002	0.00242462
56776	'FMN2'	mRNA	-1.63354	7.54289e-136
5678	'PSG9'	mRNA	-1.10706	2.1159e-08
56833	'SLAMF8'	mRNA	3.85541	9.57481e-16
5685	'PSMA4'	mRNA	1.25948	2.91917e-58
56901	'NDUFA4L2'	mRNA	1.34145	0.000962416
56903	'PAPOLB'	mRNA	1.45889	0.0300779
56906	'THAP10'	mRNA	1.04412	0.000532168
56907	'SPIRE1'	mRNA	-1.07004	1.65364e-26
56911	'MAP3K7CL'	mRNA	1.18198	0.0105145
56912	'IFT46'	mRNA	-1.06578	8.75984e-09
56920	'SEMA3G'	mRNA	4.22104	0.0353504
56936	'CCDC177'	mRNA	4.71683	0.0319848
56938	'ARNTL2'	mRNA	1.53322	3.48833e-78
56943	'ENY2'	mRNA	1.0202	4.28786e-12
56947	'MFF'	mRNA	-1.01429	1.70734e-25
56956	'LHX9'	mRNA	-1.31735	5.00108e-11
56957	'OTUD7B'	mRNA	1.11919	1.81699e-42
5696	'PSMB8'	mRNA	1.26882	2.26663e-32
5698	'PSMB9'	mRNA	2.12913	9.13513e-97
5699	'PSMB10'	mRNA	2.21427	2.8663e-62
57007	'ACKR3'	mRNA	1.18092	0.0019542
57047	'PLSCR2'	mRNA	4.7844	1.14355e-71
57085	'AGTRAP'	mRNA	1.13209	3.38768e-24
57089	'ENTPD7'	mRNA	1.16135	3.56304e-38
57091	'CASS4'	mRNA	4.43349	1.16538e-22
57101	'ANO2'	mRNA	2.97404	3.52998e-06
57118	'CAMK1D'	mRNA	1.34008	0.00011417
57119	'EPPIN'	mRNA	1.76631	0.0374449
57121	'LPAR5'	mRNA	5.38147	0.00434025
57124	'CD248'	mRNA	-1.12017	8.50798e-117
57139	'RGL3'	mRNA	-1.12603	3.85418e-09
57157	'PHTF2'	mRNA	-1.29815	3.62688e-27
57162	'PELI1'	mRNA	1.7287	6.40181e-10
57165	'GJC2'	mRNA	2.01475	0.000170635
57167	'SALL4'	mRNA	-1.0181	0.0154827
57168	'ASPHD2'	mRNA	2.78272	7.17482e-49
57169	'ZNFX1'	mRNA	2.31899	0
57171	'DOLPP1'	mRNA	-1.25576	1.47642e-07
57185	'NIPAL3'	mRNA	-1.62622	3.74837e-115
57194	'ATP10A'	mRNA	1.88106	4.95682e-100
57211	'ADGRG6'	mRNA	-1.54299	1.4467e-08
57214	'CEMIP'	mRNA	-1.52143	3.02783e-138
57223	'PPP4R3B'	mRNA	-1.02295	4.37186e-20
57228	'SMAGP'	mRNA	1.16045	2.37068e-10
5724	'PTAFR'	mRNA	2.88076	0.000118112
573	'BAG1'	mRNA	2.29075	6.7858e-68
57348	'TTYH1'	mRNA	1.32349	0.00378417
57381	'RHOJ'	mRNA	-1.46333	7.44298e-33
5739	'PTGIR'	mRNA	1.47386	5.10162e-39
5740	'PTGIS'	mRNA	-1.09169	3.42794e-14
57403	'RAB22A'	mRNA	-1.34962	8.80634e-27
57412	'AS3MT'	mRNA	-2.24432	0.0156086
5743	'PTGS2'	mRNA	1.9169	1.48918e-131
57447	'NDRG2'	mRNA	2.96571	2.27225e-25
57449	'PLEKHG5'	mRNA	-1.40578	2.63043e-05
57451	'TENM2'	mRNA	1.29363	0.041038
57464	'STRIP2'	mRNA	1.59109	2.38378e-14
57473	'ZNF512B'	mRNA	-1.12252	7.23824e-27
57475	'PLEKHH1'	mRNA	1.00493	0.0486852
57476	'GRAMD1B'	mRNA	1.00215	1.6496e-17
57493	'HEG1'	mRNA	-1.04355	1.25516e-125
57523	'NYNRIN'	mRNA	-1.0969	9.23992e-24
57528	'KCTD16'	mRNA	-2.77079	5.56838e-111
5753	'PTK6'	mRNA	2.60192	3.45701e-14
57533	'TBC1D14'	mRNA	-1.59474	2.106e-45
57535	'KIAA1324'	mRNA	-1.2977	0.000846633
57537	'SORCS2'	mRNA	2.78727	2.41429e-18
57538	'ALPK3'	mRNA	4.40297	2.05211e-52
57552	'NCEH1'	mRNA	1.71798	1.98342e-143
57556	'SEMA6A'	mRNA	-1.97346	1.73163e-65
57560	'IFT80'	mRNA	-3.11318	4.99295e-20
57561	'ARRDC3'	mRNA	3.06622	0
57568	'SIPA1L2'	mRNA	-1.25471	2.93468e-29
57578	'UNC79'	mRNA	3.00123	3.40257e-11
57580	'PREX1'	mRNA	1.01799	0.00117422
57582	'KCNT1'	mRNA	2.87778	0.0446604
57593	'EBF4'	mRNA	3.54492	0.00322809
57596	'BEGAIN'	mRNA	1.73906	1.65121e-06
57604	'TRMT9B'	mRNA	-1.36189	4.80134e-19
57609	'DIP2B'	mRNA	1.43606	2.82263e-78
57619	'SHROOM3'	mRNA	-1.93162	7.14635e-63
57631	'LRCH2'	mRNA	1.23949	1.44884e-17
57639	'CCDC146'	mRNA	1.43929	5.37504e-07
57642	'COL20A1'	mRNA	3.75236	5.73925e-05
57644	'MYH7B'	mRNA	1.02515	0.00403292
57664	'PLEKHA4'	mRNA	3.30956	0
57674	'RNF213'	mRNA	2.50874	0
57684	'ZBTB26'	mRNA	-1.39899	7.64988e-05
57692	'MAGEE1'	mRNA	-1.20384	0.000215116
57698	'SHTN1'	mRNA	-1.48752	7.01441e-29
57706	'DENND1A'	mRNA	1.03867	1.06351e-57
57722	'IGDCC4'	mRNA	-3.17962	0.00415462
57758	'SCUBE2'	mRNA	3.83142	2.14021e-25
57801	'HES4'	mRNA	1.92796	9.33217e-31
5781	'PTPN11'	mRNA	-1.20937	1.25806e-64
57823	'SLAMF7'	mRNA	4.41285	0.000175114
57828	'CATSPERG'	mRNA	3.06344	6.00567e-10
5783	'PTPN13'	mRNA	-1.25358	1.41637e-113
57835	'SLC4A5'	mRNA	1.14748	6.30141e-10
5784	'PTPN14'	mRNA	-1.22513	1.75239e-143
5790	'PTPRCAP'	mRNA	1.53853	0.00422847
5792	'PTPRF'	mRNA	-1.03277	3.04393e-34
5819	'NECTIN2'	mRNA	1.21528	8.45933e-47
58191	'CXCL16'	mRNA	3.45796	9.5153e-30
5825	'ABCD3'	mRNA	-1.66404	4.12709e-24
5836	'PYGL'	mRNA	-1.8654	2.83477e-34
5837	'PYGM'	mRNA	1.49802	0.00819083
58472	'SQOR'	mRNA	1.97117	1.88705e-218
58494	'JAM2'	mRNA	2.32211	4.47701e-14
58499	'ZNF462'	mRNA	1.1244	4.10502e-27
58504	'ARHGAP22'	mRNA	1.18207	3.90223e-44
58512	'DLGAP3'	mRNA	3.54358	0.0411524
5860	'QDPR'	mRNA	-1.03077	7.51103e-07
5863	'RGL2'	mRNA	1.47432	4.7979e-51
5867	'RAB4A'	mRNA	-1.18769	5.58281e-05
5874	'RAB27B'	mRNA	1.29757	1.3079e-18
5883	'RAD9A'	mRNA	1.06947	8.38389e-09
5889	'RAD51C'	mRNA	-1.05636	0.00136407
58985	'IL22RA1'	mRNA	2.44202	7.80515e-24
5913	'RAPSN'	mRNA	1.76582	0.0169753
5918	'RARRES1'	mRNA	1.74002	7.29463e-09
5920	'RARRES3'	mRNA	2.75827	2.77705e-26
59274	'TLNRD1'	mRNA	1.18142	1.10266e-18
59277	'NTN4'	mRNA	-1.72467	6.18243e-291
59340	'HRH4'	mRNA	3.85546	0.00397405
59344	'ALOXE3'	mRNA	2.28137	0.00108436
59345	'GNB4'	mRNA	1.39275	1.36862e-61
5947	'RBP1'	mRNA	1.06164	0.0282142
594855	'CPLX3'	mRNA	5.84411	0.000613523
5955	'RCN2'	mRNA	-1.20752	3.41317e-14
597	'BCL2A1'	mRNA	8.40818	1.42457e-10
5970	'RELA'	mRNA	1.52639	1.17896e-139
5971	'RELB'	mRNA	2.14463	3.362e-75
5980	'REV3L'	mRNA	-1.01709	3.69391e-69
5993	'RFX5'	mRNA	1.18262	1.63905e-38
5998	'RGS3'	mRNA	1.54398	4.05158e-25
6000	'RGS7'	mRNA	-1.32416	1.2494e-31
6007	'RHD'	mRNA	3.22289	7.09475e-15
6010	'RHO'	mRNA	4.96602	0.0164091
6013	'RLN1'	mRNA	3.70187	0.0339459
60401	'EDA2R'	mRNA	-1.10041	1.24324e-10
60437	'CDH26'	mRNA	1.52874	0.000397602
60489	'APOBEC3G'	mRNA	3.14696	2.04052e-174
60494	'CCDC81'	mRNA	1.09593	0.0390355
6059	'ABCE1'	mRNA	-1.13879	2.27027e-21
60598	'KCNK15'	mRNA	-1.5122	8.12871e-06
60672	'MIIP'	mRNA	1.47344	1.96263e-21
60677	'CELF6'	mRNA	1.66111	4.50474e-07
6092	'ROBO2'	mRNA	-1.11721	6.42262e-47
6097	'RORC'	mRNA	6.29447	7.6028e-05
6101	'RP1'	mRNA	4.06226	2.30599e-05
6117	'RPA1'	mRNA	-1.04114	1.61116e-20
613227	'HIGD1C'	mRNA	2.18748	2.93643e-23
[truncated: 1,023 more rows]

## Sheet: 24 hpi
Gene ID	Gene Symbol	Type	Log2FoldChange	Qvalue
1	'A1BG'	mRNA	-1.05823	0.0403417
100128242	'LOC100128242'	mRNA	4.91214	2.40794e-05
100128569	'C19orf71'	mRNA	1.58864	0.0229855
100128927	'ZBTB42'	mRNA	1.06833	0.000137661
100131378	'C11orf91'	mRNA	1.69036	0.00097027
100131897	'INSYN2B'	mRNA	1.4248	1.40238e-10
10014	'HDAC5'	mRNA	-1.10813	1.79454e-33
100170841	'EPOP'	mRNA	2.84557	0.000397108
10019	'SH2B3'	mRNA	1.46527	2.63796e-123
10024	'TROAP'	mRNA	-1.20304	1.93888e-06
100293534	'C4B_2'	mRNA	3.1664	1.74239e-07
1004	'CDH6'	mRNA	-2.59631	3.9756e-25
10046	'MAMLD1'	mRNA	-1.55514	4.4016e-52
100463486	'MTRNR2L8'	mRNA	3.32132	4.76616e-12
100505502	'LOC100505502'	mRNA	-1.03208	0.00324305
100506115	'SMIM25'	mRNA	1.94209	0.0248123
100506736	'SLFN12L'	mRNA	4.34532	5.00967e-06
100507203	'SMLR1'	mRNA	2.30772	0.00782872
100526694	'MSANTD3-TMEFF1'	mRNA	1.21685	1.66253e-05
100526794	'NT5C1B-RDH14'	mRNA	1.99195	0.0157141
100532726	'NDUFC2-KCTD14'	mRNA	-3.47665	0.0343689
10056	'FARSB'	mRNA	-1.06993	2.26272e-09
100653049	'LOC100653049'	mRNA	1.87369	0.00383851
10068	'IL18BP'	mRNA	1.78004	2.95058e-31
100861412	'FSBP'	mRNA	-4.33253	0.00510662
100996842	'LOC100996842'	mRNA	2.07487	3.58266e-07
10105	'PPIF'	mRNA	1.17644	9.46973e-35
101060179	'LOC101060179'	mRNA	-2.31487	0.000636335
101060389	'TBC1D3D'	mRNA	1.3906	6.73345e-06
10112	'KIF20A'	mRNA	-1.43206	3.47888e-21
1012	'CDH13'	mRNA	1.79864	1.31261e-09
10129	'FRY'	mRNA	-1.88462	5.9789e-55
10135	'NAMPT'	mRNA	2.79239	0
10144	'FAM13A'	mRNA	2.22315	1.30879e-78
10148	'EBI3'	mRNA	5.23378	5.89826e-08
10160	'FARP1'	mRNA	-1.48232	1.19372e-85
1018	'CDK3'	mRNA	1.13154	0.00961122
101928147	'FAM243A'	mRNA	2.92409	0.0036859
101928268	'LOC101928268'	mRNA	1.57821	0.0239778
101928422	'LOC101928422'	mRNA	2.62677	4.93704e-40
101928635	'LOC101928635'	mRNA	2.51988	5.82265e-79
101929747		mRNA	1.96152	0.0129738
101929805	'LOC101929805'	mRNA	1.12417	0.000153404
10194	'TSHZ1'	mRNA	-1.52953	2.94499e-53
10202	'DHRS2'	mRNA	2.23756	0.00992539
10221	'TRIB1'	mRNA	1.06496	9.24438e-10
10235	'RASGRP2'	mRNA	-1.36306	0.0444733
10253	'SPRY2'	mRNA	1.7634	5.94632e-46
102723750	'LOC102723750'	mRNA	-1.16027	0.0338274
102724219	'LOC102724219'	mRNA	1.2271	0.00115047
102724751	'LOC102724751'	mRNA	5.64899	0.016923
102724965	'LOC102724965'	mRNA	1.84522	0.0013966
102800317	'TPTEP2-CSNK1E'	mRNA	1.18719	0.0149955
103	'ADAR'	mRNA	1.22508	4.47606e-128
10318	'TNIP1'	mRNA	1.37768	2.92957e-101
10344	'CCL26'	mRNA	2.04584	0.00644673
10346	'TRIM22'	mRNA	2.42133	1.03291e-244
10350	'ABCA9'	mRNA	2.23254	1.58932e-10
10360	'NPM3'	mRNA	-1.76765	0.00107158
10365	'KLF2'	mRNA	-1.91931	1.79559e-21
10371	'SEMA3A'	mRNA	1.58904	2.78848e-55
10384	'BTN3A3'	mRNA	1.94223	4.23226e-94
10385	'BTN2A2'	mRNA	1.38284	9.97795e-21
10391	'CORO2B'	mRNA	2.00848	0.0027294
10397	'NDRG1'	mRNA	2.99515	0
10398	'MYL9'	mRNA	-1.87274	7.89147e-171
10402	'ST3GAL6'	mRNA	1.61982	2.28664e-07
10411	'RAPGEF3'	mRNA	1.31359	2.45324e-06
10437	'IFI30'	mRNA	3.80662	3.18849e-67
10449	'ACAA2'	mRNA	-1.11927	2.50683e-06
10468	'FST'	mRNA	1.83725	1.99051e-133
10475	'TRIM38'	mRNA	1.71298	2.37573e-134
10493	'VAT1'	mRNA	-1.01514	4.82986e-59
10509	'SEMA4B'	mRNA	1.68927	1.29412e-43
1051	'CEBPB'	mRNA	1.77997	2.20603e-22
105371242	'PPIAL4H'	mRNA	5.65986	0.0165047
105371727	'LOC105371727'	mRNA	2.73521	0.0348569
105371932	'LOC105371932'	mRNA	1.0755	0.006895
105372824	'LOC105372824'	mRNA	1.44684	0.0317803
105374811	'LOC105374811'	mRNA	1.26282	7.72575e-09
105376714	'LOC105376714'	mRNA	5.00433	6.69889e-42
105377805	'LOC105377805'	mRNA	1.91495	0.00868253
105378189	'LOC105378189'	mRNA	1.0958	0.00662589
105379177	'LOC105379177'	mRNA	1.02383	0.0126228
10544	'PROCR'	mRNA	1.10491	2.88129e-14
10561	'IFI44'	mRNA	3.2698	1.61556e-99
10591	'DNPH1'	mRNA	-1.21731	0.00730912
10603	'SH2B2'	mRNA	1.12917	0.00769713
10616	'RBCK1'	mRNA	1.32865	3.52606e-93
10628	'TXNIP'	mRNA	1.16538	1.24951e-55
10653	'SPINT2'	mRNA	1.63598	0.0161154
10656	'KHDRBS3'	mRNA	-2.83245	0.0313614
10673	'TNFSF13B'	mRNA	2.61631	2.02501e-12
10687	'PNMA2'	mRNA	1.32254	0.0069134
1071	'CETP'	mRNA	2.39274	1.17763e-52
10753	'CAPN9'	mRNA	-3.67696	0.0291184
107984203	'LOC107984203'	mRNA	1.51695	0.0221483
107984449	'LOC107984449'	mRNA	5.30989	5.16033e-09
107984832	'LOC107984832'	mRNA	-3.52613	0.0254058
107985082	'LOC107985082'	mRNA	2.14961	0.000479921
107985687	'LOC107985687'	mRNA	1.45487	0.0346096
107986797	'LOC107986797'	mRNA	1.04706	1.90509e-16
107986982	'LOC107986982'	mRNA	1.10575	7.89834e-07
107987158	'LOC107987158'	mRNA	1.09869	1.30288e-06
10855	'HPSE'	mRNA	1.19767	4.06559e-05
10865	'ARID5A'	mRNA	1.04061	7.30488e-12
10905	'MAN1A2'	mRNA	-1.1246	3.9443e-22
10906	'TRAFD1'	mRNA	1.1674	2.2224e-20
10949	'HNRNPA0'	mRNA	-1.41863	1.88602e-21
10950	'BTG3'	mRNA	1.31245	2.06299e-13
10952	'SEC61B'	mRNA	-1.0538	1.44106e-05
10957	'PNRC1'	mRNA	1.32564	2.03872e-48
10964	'IFI44L'	mRNA	4.44717	3.0264e-236
10969	'EBNA1BP2'	mRNA	-1.1043	6.2108e-06
11007	'CCDC85B'	mRNA	1.45445	1.59411e-53
11034	'DSTN'	mRNA	-1.28941	5.06754e-75
11054	'OGFR'	mRNA	1.08389	1.18474e-23
11067	'DEPP1'	mRNA	-3.31877	0.00790077
11069	'RAPGEF4'	mRNA	3.36097	1.2464e-08
11077	'HSF2BP'	mRNA	-3.86305	0.00732545
110806280	'CCDC194'	mRNA	4.82526	4.05271e-05
11082	'ESM1'	mRNA	9.39822	5.80723e-62
11092	'SPACA9'	mRNA	-1.40734	0.00833062
11118	'BTN3A2'	mRNA	1.55874	9.04563e-83
11119	'BTN3A1'	mRNA	1.66524	6.99283e-99
11120	'BTN2A1'	mRNA	1.16941	3.12885e-26
11149	'BVES'	mRNA	1.06906	5.0716e-07
11174	'ADAMTS6'	mRNA	1.8329	2.38944e-124
11177	'BAZ1A'	mRNA	1.26349	7.72293e-34
11182	'SLC2A6'	mRNA	1.41369	8.98575e-27
11199	'ANXA10'	mRNA	3.04197	2.08266e-14
11217	'AKAP2'	mRNA	1.18496	7.32757e-72
11221	'DUSP10'	mRNA	1.06725	6.33927e-29
112268237	'LOC112268237'	mRNA	2.12474	8.59385e-07
112268349	'LOC112268349'	mRNA	-1.5977	0.03392
112268444	'LOC112268444'	mRNA	1.44438	4.12022e-06
11228	'RASSF8'	mRNA	1.32332	4.24982e-57
11237	'RNF24'	mRNA	1.2096	5.31958e-58
1124	'CHN2'	mRNA	2.4859	0.0474902
112487	'DTD2'	mRNA	-1.20214	0.00171881
112574	'SNX18'	mRNA	-1.19435	1.40373e-14
11258	'DCTN3'	mRNA	-1.08692	2.48313e-09
11262	'SP140'	mRNA	2.69241	3.01497e-17
11274	'USP18'	mRNA	2.76194	1.28579e-112
11277	'TREX1'	mRNA	3.25302	8.42949e-142
1129	'CHRM2'	mRNA	-2.0435	4.16692e-55
113026	'PLCD3'	mRNA	-1.24545	3.36753e-20
11315	'PARK7'	mRNA	-1.07943	1.59139e-12
11346	'SYNPO'	mRNA	-1.66037	1.72738e-66
113730	'KLHDC7B'	mRNA	4.20907	3.83929e-30
113791	'PIK3IP1'	mRNA	1.95911	8.90015e-27
114112	'TXNRD3'	mRNA	-1.98686	4.60055e-05
114548	'NLRP3'	mRNA	3.02232	0.0177604
114793	'FMNL2'	mRNA	1.99759	1.29164e-72
114876	'OSBPL1A'	mRNA	-1.07334	2.98157e-12
114880	'OSBPL6'	mRNA	1.56066	0.00738625
114897	'C1QTNF1'	mRNA	1.87253	1.57458e-221
114907	'FBXO32'	mRNA	1.80244	9.54631e-15
114928	'GPRASP2'	mRNA	-3.8996	0.00928509
114984	'FLYWCH2'	mRNA	-1.34755	0.0003471
115123	'MARCH3'	mRNA	2.10188	2.36446e-22
115207	'KCTD12'	mRNA	1.19015	0.011974
115330	'GPR146'	mRNA	2.8246	3.59342e-24
115361	'GBP4'	mRNA	2.51171	2.23041e-126
115362	'GBP5'	mRNA	6.29704	8.73156e-55
115572	'TENT5B'	mRNA	-1.0996	0.0255726
115701	'ALPK2'	mRNA	-1.55147	3.17742e-95
115704	'EVI5L'	mRNA	-1.01051	9.76182e-09
115811	'IQCD'	mRNA	1.19966	0.0207133
115950	'ZNF653'	mRNA	1.05106	0.0153639
116071	'BATF2'	mRNA	3.53353	1.23978e-267
116369	'SLC26A8'	mRNA	2.67196	0.049283
116443	'GRIN3A'	mRNA	-1.62638	0.0172289
116843	'SLC18B1'	mRNA	1.52504	0.0496553
116966	'WDR17'	mRNA	-1.28198	0.0037766
117178	'SSX2IP'	mRNA	-1.28567	5.68726e-09
117248	'GALNT15'	mRNA	1.61042	2.38441e-10
1185	'CLCN6'	mRNA	1.20048	1.09952e-42
118980	'SFXN2'	mRNA	-2.22049	0.000956956
119391	'GSTO2'	mRNA	1.66731	1.20107e-23
119392	'SFR1'	mRNA	1.15754	0.000504925
1195	'CLK1'	mRNA	1.73103	1.75628e-45
119774	'OR52K2'	mRNA	6.41696	0.000401804
120	'ADD3'	mRNA	1.08628	5.08142e-50
120224	'TMEM45B'	mRNA	2.37915	0.00362916
121268	'RHEBL1'	mRNA	2.68426	9.9926e-08
1230	'CCR1'	mRNA	5.12212	0.00679582
123688	'HYKK'	mRNA	-1.35654	0.0118988
123775	'C16orf46'	mRNA	1.39751	0.00628466
124359	'CDYL2'	mRNA	1.75551	0.0022651
125	'ADH1B'	mRNA	-1.93403	0.0372379
125061	'AFMID'	mRNA	-1.05032	0.0230666
125228	'FAM210A'	mRNA	1.41123	1.0381e-14
126069	'ZNF491'	mRNA	-1.56412	0.0101957
1261	'CNGA3'	mRNA	3.47118	0.0034995
126299	'ZNF428'	mRNA	-1.19051	0.0393876
1263	'PLK3'	mRNA	1.16078	8.04212e-14
126321	'MFSD12'	mRNA	2.00601	4.67401e-82
1265	'CNN2'	mRNA	-2.34556	3.22955e-193
126626	'GABPB2'	mRNA	-1.32049	0.00125976
127002	'ATXN7L2'	mRNA	-2.21842	3.19073e-14
127003	'C1orf194'	mRNA	-3.87675	4.01479e-18
127294	'MYOM3'	mRNA	3.6339	0.0387284
127544	'RNF19B'	mRNA	2.02268	1.26112e-26
127665	'ZNF648'	mRNA	2.86097	0.000904646
1277	'COL1A1'	mRNA	-1.54266	4.28034e-150
128061	'C1orf131'	mRNA	-1.11336	0.0383516
1281	'COL3A1'	mRNA	-1.17328	8.63973e-37
128209	'KLF17'	mRNA	1.61117	4.64271e-05
128312	'HIST3H2BB'	mRNA	2.07557	6.8756e-15
128434	'VSTM2L'	mRNA	4.25965	0.0207208
128486	'FITM2'	mRNA	-1.15421	3.37518e-05
128497	'SPATA25'	mRNA	1.45771	0.00479884
1287	'COL4A5'	mRNA	-1.31805	1.88111e-09
1289	'COL5A1'	mRNA	-1.15095	2.0011e-116
129607	'CMPK2'	mRNA	5.01458	0
130132	'RFTN2'	mRNA	1.69923	0.0458957
1303	'COL12A1'	mRNA	-1.18309	0
130399	'ACVR1C'	mRNA	1.91651	0.00917472
130749	'CPO'	mRNA	1.00439	4.41176e-06
130888	'FBXO36'	mRNA	-1.38405	0.0048097
131566	'DCBLD2'	mRNA	1.99724	0
1316	'KLF6'	mRNA	1.37204	4.44821e-81
132884	'EVC2'	mRNA	1.18282	3.50728e-13
134147	'CMBL'	mRNA	-1.40845	2.86409e-07
134285	'TMEM171'	mRNA	1.64645	1.87977e-13
134429	'STARD4'	mRNA	1.74311	2.18613e-78
135	'ADORA2A'	mRNA	5.535	3.60588e-14
135112	'NCOA7'	mRNA	1.19581	1.10145e-35
1356	'CP'	mRNA	1.8983	0.00242051
1359	'CPA3'	mRNA	-1.18404	0.013333
137075	'CLDN23'	mRNA	1.46108	1.47963e-08
1374	'CPT1A'	mRNA	-1.48919	1.01888e-38
137835	'TMEM71'	mRNA	1.58151	0.0286582
1379	'CR1L'	mRNA	6.31651	5.48887e-07
138151	'NACC2'	mRNA	-1.27887	2.23979e-19
138428	'PTRH1'	mRNA	-2.19248	0.000805618
1390	'CREM'	mRNA	1.21879	2.20936e-06
139324	'HDX'	mRNA	1.38244	1.31731e-09
139411	'PTCHD1'	mRNA	8.00982	3.96155e-08
1396	'CRIP1'	mRNA	-3.49853	0.0333541
140432	'RNF113B'	mRNA	-1.21404	0.0316881
140564	'APOBEC3D'	mRNA	1.15093	1.25987e-05
140691	'TRIM69'	mRNA	2.32021	4.09188e-06
140710	'SOGA1'	mRNA	-1.04378	2.91564e-47
140711	'TLDC2'	mRNA	3.53045	2.09383e-07
140766	'ADAMTS14'	mRNA	-3.31918	6.80454e-13
140876	'RIPOR3'	mRNA	1.59318	4.6351e-14
1429	'CRYZ'	mRNA	-1.01318	0.00353704
143630	'UBQLNL'	mRNA	2.20038	6.65777e-05
143689	'PIWIL4'	mRNA	1.88992	9.91395e-05
1437	'CSF2'	mRNA	5.38345	7.38026e-32
1440	'CSF3'	mRNA	5.70532	1.18767e-09
144132	'DNHD1'	mRNA	1.20764	1.67092e-29
144165	'PRICKLE1'	mRNA	-1.4025	1.18436e-10
144347	'RFLNA'	mRNA	6.12636	0.00491693
144453	'BEST3'	mRNA	4.07261	2.12015e-06
144455	'E2F7'	mRNA	1.99439	5.86689e-110
144809	'FAM216B'	mRNA	4.72475	0.0340296
146183	'OTOA'	mRNA	1.14741	0.00141957
147	'ADRA1B'	mRNA	-3.38318	0.00060122
147015	'DHRS13'	mRNA	1.15334	0.00618913
147111	'NOTUM'	mRNA	1.88007	0.0268406
148022	'TICAM1'	mRNA	1.40675	1.83634e-31
148252	'DIRAS1'	mRNA	-1.82396	0.000383683
148523	'CIART'	mRNA	2.05676	7.64932e-11
1490	'CTGF'	mRNA	-1.21325	1.12812e-54
15	'AANAT'	mRNA	2.78049	0.000915649
1501	'CTNND2'	mRNA	3.22099	0.0082009
150274	'HSCB'	mRNA	1.08973	0.000315525
150350	'ENTHD1'	mRNA	2.22569	0.0277934
150365	'MEI1'	mRNA	2.11979	8.356e-07
1506	'CTRL'	mRNA	1.53729	0.00850344
150864	'FAM117B'	mRNA	1.67969	1.11169e-10
151176	'ERFE'	mRNA	1.4832	0.020687
151449	'GDF7'	mRNA	-1.33674	0.000118253
151636	'DTX3L'	mRNA	1.77633	2.11212e-175
1520	'CTSS'	mRNA	5.68654	0
152519	'NIPAL1'	mRNA	1.91474	6.98286e-15
152831	'KLB'	mRNA	2.07505	1.14135e-05
152877	'FAM53A'	mRNA	1.10457	0.0090386
152926	'PPM1K'	mRNA	2.24122	3.13395e-85
153222	'CREBRF'	mRNA	1.2535	9.77418e-38
153768	'PRELID2'	mRNA	1.18366	5.79078e-15
154075	'SAMD3'	mRNA	1.38218	3.20958e-10
154141	'MBOAT1'	mRNA	-1.51402	1.87966e-10
157285	'PRAG1'	mRNA	-2.89634	1.17545e-19
1573	'CYP2J2'	mRNA	2.65299	1.5485e-16
158158	'RASEF'	mRNA	2.53816	0.000574366
158219	'TTC39B'	mRNA	1.15856	1.12039e-09
158399	'ZNF483'	mRNA	-1.21013	0.0170835
158586	'ZXDB'	mRNA	1.00611	1.16447e-07
1588	'CYP19A1'	mRNA	-2.64003	0.00293996
159091	'FAM122C'	mRNA	1.39504	2.61286e-05
1594	'CYP27B1'	mRNA	2.08226	0.000580838
1595	'CYP51A1'	mRNA	1.55899	8.69159e-104
160335	'TMTC2'	mRNA	-1.02764	2.89582e-08
160492	'LMNTD1'	mRNA	2.22593	0.00689693
161145	'TMEM229B'	mRNA	2.43272	8.58673e-07
1612	'DAPK1'	mRNA	-2.13305	5.44019e-07
161582	'DNAAF4'	mRNA	-3.32913	0.0485189
162282	'ANKFN1'	mRNA	-6.39748	7.48332e-07
162394	'SLFN5'	mRNA	1.1476	1.61311e-90
162461	'TMEM92'	mRNA	1.62929	0.00119729
162517	'FBXO39'	mRNA	1.87919	6.57188e-05
162989	'DEDD2'	mRNA	1.01562	4.26201e-08
163732	'CITED4'	mRNA	2.65577	0.000639113
164284	'APCDD1L'	mRNA	1.89018	9.04382e-10
1645	'AKR1C1'	mRNA	2.30023	1.34543e-17
1649	'DDIT3'	mRNA	1.10137	1.17295e-06
165140	'OXER1'	mRNA	2.04476	0.0262514
167359	'NIM1K'	mRNA	1.913	2.2139e-08
168667	'BMPER'	mRNA	1.08966	2.65618e-22
169611	'OLFML2A'	mRNA	-1.02112	0.0287757
170384	'FUT11'	mRNA	1.35956	7.12903e-37
170589	'GPHA2'	mRNA	2.64969	0.0246175
170689	'ADAMTS15'	mRNA	-3.09236	8.08743e-44
1717	'DHCR7'	mRNA	1.35957	6.82682e-84
1728	'NQO1'	mRNA	-1.69545	2.44579e-134
1757	'SARDH'	mRNA	2.61515	0.00043743
1760	'DMPK'	mRNA	-1.09002	2.56753e-25
1794	'DOCK2'	mRNA	1.16959	0.00942002
1812	'DRD1'	mRNA	-3.97277	0.00529027
182	'JAG1'	mRNA	-1.99665	2.74421e-30
1837	'DTNA'	mRNA	2.53623	3.47815e-47
1839	'HBEGF'	mRNA	3.31256	8.71727e-46
1846	'DUSP4'	mRNA	2.04314	9.26403e-74
1847	'DUSP5'	mRNA	1.95569	1.30783e-48
1848	'DUSP6'	mRNA	1.98714	1.84907e-90
1890	'TYMP'	mRNA	3.34113	6.7331e-23
1891	'ECH1'	mRNA	-1.25602	1.36068e-09
19	'ABCA1'	mRNA	2.63762	2.9416e-133
1903	'S1PR3'	mRNA	1.06506	3.5294e-56
1944	'EFNA3'	mRNA	3.16003	2.02025e-06
1947	'EFNB1'	mRNA	-2.47679	0.00665318
1948	'EFNB2'	mRNA	-1.49144	1.86214e-54
1955	'MEGF9'	mRNA	-1.34479	1.47327e-08
196	'AHR'	mRNA	1.17231	9.73613e-90
1960	'EGR3'	mRNA	2.53978	0.00866416
196883	'ADCY4'	mRNA	1.50673	5.46945e-26
197135	'PATL2'	mRNA	1.95688	2.10802e-08
197259	'MLKL'	mRNA	2.41492	2.13903e-45
1997	'ELF1'	mRNA	1.17682	1.32727e-73
200316	'APOBEC3F'	mRNA	1.14049	5.00172e-23
2004	'ELK3'	mRNA	1.08113	8.75032e-42
200403	'VWA3B'	mRNA	2.76142	0.0399457
200844	'C3orf67'	mRNA	1.99118	4.6401e-07
201176	'ARHGAP27'	mRNA	1.93468	1.20221e-14
2015	'ADGRE1'	mRNA	2.29634	4.71296e-11
201799	'TMEM154'	mRNA	5.68852	0.0155498
202	'CRYBG1'	mRNA	1.3238	2.45283e-78
2021	'ENDOG'	mRNA	-1.71068	0.0273994
2026	'ENO2'	mRNA	2.58539	1.27562e-152
202658	'TRIM39-RPP21'	mRNA	2.15429	0.016706
2034	'EPAS1'	mRNA	-1.95998	0
2036	'EPB41L1'	mRNA	-1.11772	1.09029e-11
2044	'EPHA5'	mRNA	-1.91862	7.23901e-67
2048	'EPHB2'	mRNA	1.64516	4.32847e-06
205	'AK4'	mRNA	3.30334	8.30129e-149
2052	'EPHX1'	mRNA	-1.08666	1.92975e-09
205428	'C3orf58'	mRNA	1.20322	8.04527e-15
2065	'ERBB3'	mRNA	-1.31794	0.00427201
2068	'ERCC2'	mRNA	-1.00283	3.2254e-15
2069	'EREG'	mRNA	2.27203	1.72758e-144
2081	'ERN1'	mRNA	1.94452	1.47953e-54
2109	'ETFB'	mRNA	-1.48129	3.02928e-06
2110	'ETFDH'	mRNA	-1.01897	5.85966e-06
2115	'ETV1'	mRNA	1.53317	1.42398e-09
2118	'ETV4'	mRNA	2.33463	1.42489e-42
2123	'EVI2A'	mRNA	1.13092	0.00060584
215	'ABCD1'	mRNA	1.09556	2.24855e-22
216	'ALDH1A1'	mRNA	-3.51876	0
2184	'FAH'	mRNA	-1.07627	9.34546e-05
2185	'PTK2B'	mRNA	-1.53946	6.23033e-12
219285	'SAMD9L'	mRNA	2.95324	0
2194	'FASN'	mRNA	1.39335	5.43654e-93
219537	'SMTNL1'	mRNA	3.57563	1.43289e-25
219699	'UNC5B'	mRNA	-2.01692	2.55507e-16
219833	'C11orf45'	mRNA	1.09445	0.0113986
219855	'SLC37A2'	mRNA	1.00191	2.04754e-05
219956	'OR9Q1'	mRNA	5.67741	0.00665318
219968	'OR5B21'	mRNA	2.52741	1.36207e-06
2201	'FBN2'	mRNA	-2.03853	1.5514e-266
220213	'OTUD1'	mRNA	1.42818	6.28291e-09
220296	'HEPACAM'	mRNA	5.4037	0.000142929
220323	'OAF'	mRNA	1.36574	1.2051e-10
220441	'RNF152'	mRNA	1.01176	2.91278e-08
2209	'FCGR1A'	mRNA	2.99547	0.000919026
221	'ALDH3B1'	mRNA	-1.12861	1.02172e-24
221037	'JMJD1C'	mRNA	1.05381	1.14317e-39
221061	'FAM171A1'	mRNA	-1.18394	1.49756e-14
221079	'ARL5B'	mRNA	1.10578	5.95121e-11
221091	'LRRN4CL'	mRNA	-2.11052	1.38925e-10
221178	'SPATA13'	mRNA	1.26022	3.72128e-50
221393	'ADGRF4'	mRNA	2.7254	0.00727612
221468	'TMEM217'	mRNA	2.36546	3.94391e-05
221687	'RNF182'	mRNA	1.26916	1.55907e-09
2222	'FDFT1'	mRNA	1.00003	5.80487e-40
2224	'FDPS'	mRNA	1.12714	4.71448e-41
222584	'FAM83B'	mRNA	4.71547	0.0228807
222663	'SCUBE3'	mRNA	1.93045	0.0263883
222865	'TMEM130'	mRNA	-2.24609	0.000336715
222950	'NYAP1'	mRNA	1.20645	0.000304075
223117	'SEMA3D'	mRNA	-1.31905	3.68595e-26
2232	'FDXR'	mRNA	-1.14217	2.52295e-05
224	'ALDH3A2'	mRNA	-1.23332	7.64962e-09
2254	'FGF9'	mRNA	-6.10871	2.23128e-06
2271	'FH'	mRNA	-1.72386	2.71137e-39
2273	'FHL1'	mRNA	-3.23327	4.35053e-126
22807	'IKZF2'	mRNA	1.59722	3.61301e-31
22808	'MRAS'	mRNA	-1.60888	3.2254e-15
22809	'ATF5'	mRNA	1.43578	1.56284e-17
22822	'PHLDA1'	mRNA	1.27529	2.63734e-112
22836	'RHOBTB3'	mRNA	-1.50624	3.33694e-119
22849	'CPEB3'	mRNA	1.0703	0.000347676
22871	'NLGN1'	mRNA	-1.22611	1.27025e-18
22890	'ZBTB1'	mRNA	1.52747	8.51912e-57
22891	'ZNF365'	mRNA	-2.60622	3.60502e-07
22927	'HABP4'	mRNA	-1.04783	6.25548e-05
22932	'POMZP3'	mRNA	-1.10522	4.32004e-05
2296	'FOXC1'	mRNA	-1.41371	7.63796e-10
2297	'FOXD1'	mRNA	1.00368	2.55119e-05
22998	'LIMCH1'	mRNA	-1.09126	1.5644e-09
230	'ALDOC'	mRNA	2.19399	2.42159e-08
2300	'FOXL1'	mRNA	1.17366	0.00109677
23002	'DAAM1'	mRNA	-1.35797	3.31697e-05
23015	'GOLGA8A'	mRNA	1.2831	1.72318e-35
23022	'PALLD'	mRNA	-1.65497	1.98814e-81
23025	'UNC13A'	mRNA	4.15964	5.25241e-08
2303	'FOXC2'	mRNA	1.5703	7.85329e-19
23036	'ZNF292'	mRNA	1.36297	9.6781e-69
23070	'CMTR1'	mRNA	1.19163	2.02803e-33
23081	'KDM4C'	mRNA	1.18632	8.32566e-26
23092	'ARHGAP26'	mRNA	-1.13076	0.00117652
231	'AKR1B1'	mRNA	1.44249	9.36129e-67
23108	'RAP1GAP2'	mRNA	1.18796	5.85626e-09
23120	'ATP10B'	mRNA	3.0104	0.0101472
23138	'N4BP3'	mRNA	2.47553	3.36557e-13
2316	'FLNA'	mRNA	-1.71408	6.35082e-282
2317	'FLNB'	mRNA	1.45309	2.04546e-96
23171	'GPD1L'	mRNA	-1.87947	0.00204925
23175	'LPIN1'	mRNA	1.39621	4.09453e-97
23180	'RFTN1'	mRNA	1.00023	2.03409e-28
23189	'KANK1'	mRNA	-1.33935	7.8126e-47
23220	'DTX4'	mRNA	1.46985	3.40494e-15
23239	'PHLPP1'	mRNA	1.0035	2.98059e-10
23255	'MTCL1'	mRNA	-1.23642	1.92497e-36
23266	'ADGRL2'	mRNA	1.31917	2.89531e-21
23286	'WWC1'	mRNA	1.47477	7.85441e-15
2330	'FMO5'	mRNA	1.14561	0.000147837
23308	'ICOSLG'	mRNA	3.54411	0.0298775
2332	'FMR1'	mRNA	1.25766	8.62822e-21
23338	'JADE2'	mRNA	1.12909	1.27124e-52
23363	'OBSL1'	mRNA	-1.00893	5.74578e-18
23366	'KIAA0895'	mRNA	-1.16104	0.0290901
23424	'TDRD7'	mRNA	1.87236	3.53237e-95
23428	'SLC7A8'	mRNA	-1.35016	3.11658e-05
23460	'ABCA6'	mRNA	2.51547	6.22119e-28
23466	'CBX6'	mRNA	-1.18591	3.47025e-69
23500	'DAAM2'	mRNA	-2.76097	3.1922e-32
23515	'MORC3'	mRNA	1.22507	1.84123e-22
23516	'SLC39A14'	mRNA	2.47159	0
2353	'FOS'	mRNA	-2.07589	0.000102723
23550	'PSD4'	mRNA	1.26973	0.000291828
23559	'WBP1'	mRNA	-1.31669	5.41466e-08
23562	'CLDN14'	mRNA	3.64329	5.3442e-10
23576	'DDAH1'	mRNA	-1.10193	3.44282e-55
23586	'DDX58'	mRNA	3.47694	0
23596	'OPN3'	mRNA	-1.64559	4.54417e-16
23613	'ZMYND8'	mRNA	1.41651	2.16183e-53
23630	'KCNE5'	mRNA	2.6268	0.000543953
23650	'TRIM29'	mRNA	-3.42951	0.0231446
23671	'TMEFF2'	mRNA	-1.78626	6.23644e-06
23682	'RAB38'	mRNA	1.39316	0.00119427
23753	'SDF2L1'	mRNA	-1.04793	0.0148771
23764	'MAFF'	mRNA	1.80267	1.0104e-76
23780	'APOL2'	mRNA	1.40507	6.60187e-52
238	'ALK'	mRNA	1.0423	0.00101333
24	'ABCA4'	mRNA	1.56067	0.000149015
24138	'IFIT5'	mRNA	1.1363	1.53507e-24
24142	'NAA80'	mRNA	1.1801	9.01752e-05
24145	'PANX1'	mRNA	1.37276	4.37003e-62
24147	'FJX1'	mRNA	1.03277	2.43835e-15
2494	'NR5A2'	mRNA	1.70085	0.0030127
2512	'FTL'	mRNA	-1.30128	4.03822e-110
253260	'RICTOR'	mRNA	2.18331	5.55894e-260
2533	'FYB1'	mRNA	4.16005	4.97227e-16
253430	'IPMK'	mRNA	1.04642	4.31867e-07
2537	'IFI6'	mRNA	1.92495	4.11539e-16
2539	'G6PD'	mRNA	-1.25418	1.08795e-72
254122	'SNX32'	mRNA	-1.50544	0.0236202
254863	'TMEM256'	mRNA	-1.1623	0.00121554
255488	'RNF144B'	mRNA	2.27651	1.08356e-53
255783	'INAFM1'	mRNA	1.07654	0.00169081
256586	'LYSMD2'	mRNA	1.05813	0.0044495
256646	'NUTM1'	mRNA	3.83056	0.00310235
257044	'CATSPERE'	mRNA	1.7451	1.80382e-13
257364	'SNX33'	mRNA	1.13443	3.49705e-50
25758	'KIAA1549L'	mRNA	1.28936	1.40161e-49
25780	'RASGRP3'	mRNA	1.72674	5.87053e-17
25794	'FSCN2'	mRNA	-1.16754	8.50784e-08
25801	'GCA'	mRNA	1.02396	0.000649786
25802	'LMOD1'	mRNA	-4.7244	1.46942e-09
25805	'BAMBI'	mRNA	-4.5845	0.00131117
25816	'TNFAIP8'	mRNA	1.26471	2.91715e-11
25841	'ABTB2'	mRNA	1.96222	4.8908e-42
25865	'PRKD2'	mRNA	1.04709	2.49624e-20
25890	'ABI3BP'	mRNA	3.28244	2.9941e-201
25895	'EEF1AKMT3'	mRNA	1.35323	9.09553e-09
25906	'ANAPC15'	mRNA	-1.35622	0.0044495
25907	'TMEM158'	mRNA	3.72898	8.40975e-172
259173	'ALS2CL'	mRNA	-1.17396	0.000174772
259307	'IL4I1'	mRNA	4.83998	3.79951e-177
25938	'HEATR5A'	mRNA	-1.023	9.68003e-19
25939	'SAMHD1'	mRNA	1.50876	4.00722e-66
25946	'ZNF385A'	mRNA	1.0626	2.87234e-09
25987	'TSKU'	mRNA	1.52058	3.19196e-33
26018	'LRIG1'	mRNA	2.84202	6.96731e-109
26022	'TMEM98'	mRNA	-1.16597	3.08704e-15
26063	'DECR2'	mRNA	-1.16419	2.49296e-05
26118	'WSB1'	mRNA	1.72497	4.77556e-119
2615	'LRRC32'	mRNA	5.10016	0.0142478
26154	'ABCA12'	mRNA	1.60265	0.047758
26157	'GIMAP2'	mRNA	1.72291	0.00451822
2619	'GAS1'	mRNA	-1.40248	6.83873e-14
26212	'OR2B6'	mRNA	5.3839	0.000246182
26298	'EHF'	mRNA	4.70747	5.75064e-271
2633	'GBP1'	mRNA	1.86472	7.35146e-112
2634	'GBP2'	mRNA	1.54338	7.64859e-24
2635	'GBP3'	mRNA	2.64459	5.17374e-43
26355	'FAM162A'	mRNA	1.65707	2.45999e-12
2651	'GCNT2'	mRNA	1.94356	0.00163087
26511	'CHIC2'	mRNA	1.57469	2.57557e-88
26519	'TIMM10'	mRNA	1.2563	1.57438e-06
26521	'TIMM8B'	mRNA	-1.30487	0.00702297
26525	'IL36RN'	mRNA	6.09394	0.00136461
266743	'NPAS4'	mRNA	-3.73728	0.00991312
2669	'GEM'	mRNA	2.05079	1.41627e-28
2674	'GFRA1'	mRNA	-2.34538	3.80506e-60
26740	'OR1J2'	mRNA	1.17257	0.0053044
268	'AMH'	mRNA	1.06997	0.000198355
2687	'GGT5'	mRNA	2.83088	3.73626e-05
26958	'COPG2'	mRNA	-1.04781	5.31386e-10
26959	'HBP1'	mRNA	1.05138	3.30108e-25
26996	'GPR160'	mRNA	1.3935	0.00482213
27	'ABL2'	mRNA	1.22886	4.02857e-51
27033	'ZBTB32'	mRNA	1.46584	0.0162087
2710	'GK'	mRNA	1.85033	2.87721e-33
27106	'ARRDC2'	mRNA	2.311	3.39603e-61
27113	'BBC3'	mRNA	1.14031	8.84589e-06
27129	'HSPB7'	mRNA	-1.81312	7.02524e-07
27133	'KCNH5'	mRNA	-3.67632	0.000140461
272	'AMPD3'	mRNA	2.71139	1.26041e-140
27232	'GNMT'	mRNA	2.03261	0.0117446
27289	'RND1'	mRNA	3.0494	0.00642005
27303	'RBMS3'	mRNA	1.21141	2.12038e-48
27314	'RAB30'	mRNA	-1.01822	3.461e-09
27439	'TMEM121B'	mRNA	2.15381	0.0223495
27440	'HDHD5'	mRNA	1.43146	7.46482e-29
2762	'GMDS'	mRNA	-1.29912	1.09548e-15
2766	'GMPR'	mRNA	2.58999	3.91533e-91
2790	'GNG10'	mRNA	-1.12871	0.00180086
2791	'GNG11'	mRNA	1.76568	4.43619e-29
2798	'GNRHR'	mRNA	1.45388	4.41097e-08
2817	'GPC1'	mRNA	-1.19789	3.81289e-43
28231	'SLCO4A1'	mRNA	3.06016	7.78336e-63
2831	'NPBWR1'	mRNA	-1.70398	0.0148771
28316	'CDH20'	mRNA	2.27351	0.000232729
2833	'CXCR3'	mRNA	2.33848	0.023907
283316	'CD163L1'	mRNA	1.98752	1.65758e-26
283417	'DPY19L2'	mRNA	1.05648	4.99536e-09
283849	'EXOC3L1'	mRNA	5.03579	4.53859e-07
284021	'MILR1'	mRNA	2.33691	4.51123e-08
284217	'LAMA1'	mRNA	1.94955	1.46244e-38
284273	'ZADH2'	mRNA	-1.01904	9.8781e-20
284418	'FAM71E2'	mRNA	3.23064	0.0157141
284439	'SLC25A42'	mRNA	-1.13274	0.000423942
284611	'FAM102B'	mRNA	-1.54246	2.88272e-12
284612	'SYPL2'	mRNA	-3.51582	1.37801e-37
284805	'C20orf203'	mRNA	2.43292	0.0487713
284996	'RNF149'	mRNA	1.20846	6.85636e-26
28514	'DLL1'	mRNA	1.54848	0.0264626
285704	'RGMB'	mRNA	1.98605	8.63468e-240
285761	'DCBLD1'	mRNA	1.7934	4.06651e-66
285966	'TCAF2'	mRNA	2.17324	1.65289e-65
286223	'C9orf47'	mRNA	1.64234	1.56771e-09
286343	'LURAP1L'	mRNA	1.39915	1.04159e-24
286826	'LIN9'	mRNA	1.08542	0.00631713
2878	'GPX3'	mRNA	1.81992	4.28579e-07
2897	'GRIK1'	mRNA	2.41272	9.79488e-14
28974	'C19orf53'	mRNA	-1.00059	0.00311043
2898	'GRIK2'	mRNA	-1.71599	3.65652e-26
28986	'MAGEH1'	mRNA	-1.13442	0.00327319
290	'ANPEP'	mRNA	1.70318	7.37064e-232
29015	'SLC43A3'	mRNA	1.9275	8.44298e-109
2903	'GRIN2A'	mRNA	1.93863	0.000159138
2905	'GRIN2C'	mRNA	-2.73964	0.0388152
29057	'FAM156A'	mRNA	-1.90902	5.72049e-07
29070	'CCDC113'	mRNA	-1.8689	0.00124632
29106	'SCG3'	mRNA	2.59554	0.00998568
29121	'CLEC2D'	mRNA	1.04578	1.8381e-08
29126	'CD274'	mRNA	4.18656	1.25947e-76
2919	'CXCL1'	mRNA	3.14037	2.13483e-85
2920	'CXCL2'	mRNA	4.02752	3.02742e-108
2921	'CXCL3'	mRNA	5.33815	7.19323e-81
2934	'GSN'	mRNA	-1.37444	2.77762e-77
2941	'GSTA4'	mRNA	-1.14674	0.00529027
2944	'GSTM1'	mRNA	-1.07784	7.9605e-07
2946	'GSTM2'	mRNA	-1.84176	5.83069e-05
2947	'GSTM3'	mRNA	-1.46595	8.04399e-10
29798	'C2orf27A'	mRNA	1.25624	4.34263e-13
2982	'GUCY1A1'	mRNA	4.4363	0.00375015
29923	'HILPDA'	mRNA	3.31435	1.17677e-70
29950	'SERTAD1'	mRNA	1.10136	1.66383e-06
2997	'GYS1'	mRNA	1.45248	7.17554e-81
29995	'LMCD1'	mRNA	-1.60932	2.95208e-21
30001	'ERO1A'	mRNA	1.91569	4.03677e-90
30011	'SH3KBP1'	mRNA	1.03589	3.04607e-12
3005	'H1F0'	mRNA	1.63936	3.3651e-50
302	'ANXA2'	mRNA	-1.07522	1.62227e-149
3020	'H3F3A'	mRNA	-1.27026	1.26392e-08
3033	'HADH'	mRNA	-1.04676	0.000286756
3037	'HAS2'	mRNA	2.84232	2.16908e-80
3075	'CFH'	mRNA	2.0391	6.94565e-123
30811	'HUNK'	mRNA	-1.06534	0.00115784
30817	'ADGRE2'	mRNA	2.83034	0.00354322
3082	'HGF'	mRNA	2.27897	0.00108875
3084	'NRG1'	mRNA	1.49599	6.07804e-83
30851	'TAX1BP3'	mRNA	-1.30506	4.65923e-23
3087	'HHEX'	mRNA	1.38738	2.63939e-11
3097	'HIVEP2'	mRNA	1.63364	2.19565e-141
3099	'HK2'	mRNA	1.90426	2.33357e-204
3106	'HLA-B'	mRNA	1.14996	2.52401e-39
3107	'HLA-C'	mRNA	1.16004	1.06932e-26
3133	'HLA-E'	mRNA	1.26254	7.36737e-63
3134	'HLA-F'	mRNA	2.41831	3.27122e-112
3149	'HMGB3'	mRNA	-1.96092	1.91874e-09
3156	'HMGCR'	mRNA	1.36936	1.49966e-69
3157	'HMGCS1'	mRNA	2.15808	2.57024e-185
3159	'HMGA1'	mRNA	2.14409	0
3162	'HMOX1'	mRNA	1.68695	3.06014e-26
3163	'HMOX2'	mRNA	-1.1685	5.38247e-06
3188	'HNRNPH2'	mRNA	-1.61187	1.54404e-05
3207	'HOXA11'	mRNA	-1.18845	3.07635e-11
3213	'HOXB3'	mRNA	4.23056	0.0433401
329	'BIRC2'	mRNA	1.13267	1.04426e-38
3290	'HSD11B1'	mRNA	4.76409	1.13091e-30
3295	'HSD17B4'	mRNA	-1.12502	5.16159e-15
3299	'HSF4'	mRNA	1.02734	0.00143493
330	'BIRC3'	mRNA	4.37221	0
3306	'HSPA2'	mRNA	-2.34123	1.87825e-31
3336	'HSPE1'	mRNA	-1.72775	6.72968e-06
333929	'SNAI3'	mRNA	5.3662	0.00438556
3340	'NDST1'	mRNA	-1.07136	1.01371e-87
3363	'HTR7'	mRNA	2.74251	1.86643e-08
3371	'TNC'	mRNA	1.42217	1.48153e-83
338	'APOB'	mRNA	-5.2865	9.20009e-05
3383	'ICAM1'	mRNA	2.18672	0
338322	'NLRP10'	mRNA	1.23006	3.18552e-06
338376	'IFNE'	mRNA	2.50267	1.01271e-16
338382	'RAB7B'	mRNA	-1.9248	0.00535777
3384	'ICAM2'	mRNA	2.78806	1.04303e-05
338773	'TMEM119'	mRNA	-1.32756	1.02154e-100
339105	'PRSS53'	mRNA	1.3832	5.19649e-06
339122	'RAB43'	mRNA	1.62796	7.71828e-33
339210	'C17orf67'	mRNA	1.52226	0.00149799
339416	'ANKRD45'	mRNA	1.78581	0.00165588
339967	'TMPRSS11A'	mRNA	1.32186	0.0107583
340156	'MYLK4'	mRNA	1.06789	0.0112344
340252	'ZNF680'	mRNA	1.02732	0.000947492
340307	'CTAGE6'	mRNA	3.49107	3.51849e-05
340348	'TSPAN33'	mRNA	3.63411	0.0277784
340419	'RSPO2'	mRNA	-3.73529	0.00192998
340980	'OR52B6'	mRNA	2.45973	0.0146159
341346	'SMCO2'	mRNA	1.68038	1.88088e-05
3418	'IDH2'	mRNA	-2.00305	1.33667e-24
342035	'GLDN'	mRNA	-2.07021	1.31027e-07
342184	'FMN1'	mRNA	1.25259	2.4832e-46
3422	'IDI1'	mRNA	1.40084	6.39173e-35
3428	'IFI16'	mRNA	1.70151	1.75648e-149
3429	'IFI27'	mRNA	4.06652	1.75852e-58
3430	'IFI35'	mRNA	2.15926	1.57873e-65
3431	'SP110'	mRNA	3.09555	4.55427e-205
3433	'IFIT2'	mRNA	4.85905	0
3434	'IFIT1'	mRNA	3.35853	1.94624e-230
343450	'KCNT2'	mRNA	1.24302	0.00307583
343521	'TCTEX1D4'	mRNA	1.37978	2.60791e-08
3437	'IFIT3'	mRNA	3.82454	5.58935e-256
3439	'IFNA1'	mRNA	2.14965	1.04764e-10
345193	'LRIT3'	mRNA	1.72395	0.0382916
3456	'IFNB1'	mRNA	8.07251	3.13571e-08
347733	'TUBB2B'	mRNA	-1.72697	0.00132833
347902	'AMIGO2'	mRNA	-3.55983	2.37988e-99
3487	'IGFBP4'	mRNA	-1.05765	2.0558e-37
3488	'IGFBP5'	mRNA	-1.08694	5.5552e-101
3491	'CYR61'	mRNA	-1.12485	3.8181e-100
349136	'WDR86'	mRNA	1.54405	0.0315714
353322	'ANKRD37'	mRNA	4.42063	1.69831e-14
3552	'IL1A'	mRNA	1.85907	0.000184309
3553	'IL1B'	mRNA	4.49935	1.39568e-148
3554	'IL1R1'	mRNA	1.2845	8.446e-47
3556	'IL1RAP'	mRNA	1.67485	6.68051e-17
3566	'IL4R'	mRNA	1.25148	4.66768e-38
3569	'IL6'	mRNA	2.40695	5.57015e-292
3570	'IL6R'	mRNA	-2.95489	3.28479e-09
3574	'IL7'	mRNA	2.10268	1.39854e-26
3575	'IL7R'	mRNA	2.65731	1.35652e-124
3576	'CXCL8'	mRNA	5.77117	0
3589	'IL11'	mRNA	3.51343	7.3362e-182
3590	'IL11RA'	mRNA	-1.41888	1.21572e-09
3592	'IL12A'	mRNA	1.75413	0.00508757
3598	'IL13RA2'	mRNA	3.54696	0.0195057
359845	'RFLNB'	mRNA	-2.1456	7.8521e-33
359948	'IRF2BP2'	mRNA	1.14352	5.09521e-36
3600	'IL15'	mRNA	1.02548	0.000185474
3601	'IL15RA'	mRNA	2.76218	2.76259e-90
3615	'IMPDH2'	mRNA	-1.00853	5.09313e-24
3617	'IMPG1'	mRNA	2.95464	0.0277877
3620	'IDO1'	mRNA	5.47845	4.40785e-167
3624	'INHBA'	mRNA	2.17131	1.29734e-74
3627	'CXCL10'	mRNA	9.54287	8.92106e-55
3638	'INSIG1'	mRNA	2.89043	0
3656	'IRAK2'	mRNA	3.40782	6.26984e-140
3659	'IRF1'	mRNA	1.83458	2.50904e-114
366	'AQP9'	mRNA	3.19491	1.5714e-14
3660	'IRF2'	mRNA	1.08828	6.53355e-24
3662	'IRF4'	mRNA	-3.47779	0.0356491
3665	'IRF7'	mRNA	3.33926	1.16408e-168
3669	'ISG20'	mRNA	3.21287	1.23251e-116
3672	'ITGA1'	mRNA	1.10773	8.26456e-58
3673	'ITGA2'	mRNA	3.09361	0
3676	'ITGA4'	mRNA	-1.31128	5.36696e-25
3678	'ITGA5'	mRNA	1.08095	2.14374e-162
3682	'ITGAE'	mRNA	-1.385	0.0284295
3707	'ITPKB'	mRNA	-1.13838	2.915e-08
3708	'ITPR1'	mRNA	1.27481	0.0315743
3728	'JUP'	mRNA	-1.14686	0.0181246
3732	'CD82'	mRNA	1.99925	6.63223e-100
3738	'KCNA3'	mRNA	2.56006	5.53704e-05
374	'AREG'	mRNA	2.55965	0.000111754
374383	'NCR3LG1'	mRNA	1.56338	8.10919e-20
374659	'HDDC3'	mRNA	-1.73741	0.00976504
374860	'ANKRD30B'	mRNA	1.33008	3.00733e-18
3749	'KCNC4'	mRNA	1.1031	6.73053e-05
3756	'KCNH1'	mRNA	-1.22998	2.72902e-13
375757	'SWI5'	mRNA	-1.09392	0.0160854
3781	'KCNN2'	mRNA	-1.20499	0.000152074
3790	'KCNS3'	mRNA	1.75226	5.21357e-11
3815	'KIT'	mRNA	-1.78157	4.86463e-37
3838	'KPNA2'	mRNA	-1.11762	5.6326e-27
3866	'KRT15'	mRNA	3.3016	4.25093e-07
387496	'RASL11A'	mRNA	-3.7391	2.67501e-07
387778	'SPDYC'	mRNA	3.01268	0.0101871
388	'RHOB'	mRNA	-1.03658	5.80639e-38
3885	'KRT34'	mRNA	1.50011	9.46827e-05
388566	'ZNF470'	mRNA	1.63381	5.93415e-16
3887	'KRT81'	mRNA	2.09568	3.00447e-06
389136	'VGLL3'	mRNA	-1.3813	2.15497e-62
389199	'LOC389199'	mRNA	1.60505	0.0342667
3892	'KRT86'	mRNA	1.71232	1.98937e-07
389432	'SAMD5'	mRNA	-2.38699	6.43361e-28
389602	'LOC389602'	mRNA	3.22394	0.0142677
390	'RND3'	mRNA	1.27078	2.01218e-152
390067	'OR52H1'	mRNA	2.41718	0.012011
390201	'OR10V1'	mRNA	2.90401	0.049222
3908	'LAMA2'	mRNA	-1.18548	2.96959e-11
390928	'ACP7'	mRNA	2.42615	9.22496e-09
3914	'LAMB3'	mRNA	1.45918	4.37778e-67
3918	'LAMC2'	mRNA	2.21543	3.335e-09
392255	'GDF6'	mRNA	-1.23481	4.15028e-08
392509	'ARL13A'	mRNA	2.8926	0.008622
392617	'ELFN1'	mRNA	1.8722	1.41803e-10
3927	'LASP1'	mRNA	-1.0291	4.70451e-71
3945	'LDHB'	mRNA	-1.09152	1.68235e-16
3949	'LDLR'	mRNA	1.83268	4.92094e-276
3955	'LFNG'	mRNA	2.86724	0.00108226
3959	'LGALS3BP'	mRNA	1.87342	6.92831e-42
3964	'LGALS8'	mRNA	1.44885	2.67439e-62
3965	'LGALS9'	mRNA	4.30557	2.75094e-122
3976	'LIF'	mRNA	3.4143	3.06731e-233
3992	'FADS1'	mRNA	1.06844	2.58491e-52
399473	'SPRED3'	mRNA	1.10589	5.49955e-16
4000	'LMNA'	mRNA	-1.02558	1.58142e-76
400073	'C12orf76'	mRNA	1.14779	0.0353778
4005	'LMO2'	mRNA	4.38458	0.000314139
400745	'SH2D5'	mRNA	1.52146	4.39919e-21
4008	'LMO7'	mRNA	-1.5089	8.66144e-117
401024	'FSIP2'	mRNA	1.14729	0.00271645
4012	'LNPEP'	mRNA	1.21933	1.63561e-77
4013	'VWA5A'	mRNA	-1.00423	0.000136361
402569	'KPNA7'	mRNA	4.2454	0.000367573
4045	'LSAMP'	mRNA	1.48476	0.00196044
404672	'GTF2H5'	mRNA	-1.06864	1.23705e-05
4047	'LSS'	mRNA	1.17287	1.48732e-61
4061	'LY6E'	mRNA	1.05466	6.78785e-39
4071	'TM4SF1'	mRNA	1.3615	1.64833e-56
4081	'MAB21L1'	mRNA	-1.56282	2.46137e-32
4130	'MAP1A'	mRNA	-1.27447	5.77744e-71
4133	'MAP2'	mRNA	-1.08533	7.67706e-18
4137	'MAPT'	mRNA	-1.31602	1.85871e-06
414152	'C10orf105'	mRNA	-3.3679	0.00683666
414899	'BLID'	mRNA	1.22155	1.68011e-06
4170	'MCL1'	mRNA	1.10975	2.1029e-55
4189	'DNAJB9'	mRNA	1.27667	1.66093e-09
4192	'MDK'	mRNA	1.59421	1.83734e-35
4210	'MEFV'	mRNA	2.23173	0.0290493
4232	'MEST'	mRNA	-3.65761	1.91206e-22
4249	'MGAT5'	mRNA	-1.26533	5.21104e-67
4254	'KITLG'	mRNA	1.36864	1.00626e-38
4283	'CXCL9'	mRNA	8.54723	3.92216e-10
4299	'AFF1'	mRNA	1.29515	1.42612e-118
4311	'MME'	mRNA	1.18774	1.07427e-151
4312	'MMP1'	mRNA	4.10251	0
4314	'MMP3'	mRNA	4.12001	0
4319	'MMP10'	mRNA	6.43558	0.0010988
4320	'MMP11'	mRNA	-1.27272	0.00179771
4321	'MMP12'	mRNA	5.72655	0.00193918
4343	'MOV10'	mRNA	1.22424	1.83025e-90
4354	'MPP1'	mRNA	-1.17752	5.96238e-05
440533	'PSG8'	mRNA	1.16114	1.05738e-17
440672	'NUDT4B'	mRNA	1.58536	2.37392e-05
440829	'SHISA8'	mRNA	1.4836	0.0380164
440836	'ODF3B'	mRNA	2.40258	1.0767e-25
441024	'MTHFD2L'	mRNA	1.44971	2.89668e-08
441054	'C4orf47'	mRNA	3.44518	1.16029e-11
441155	'LOC441155'	mRNA	1.70511	0.0378203
441376	'AARD'	mRNA	-2.84498	0.0324749
442213	'PTCHD4'	mRNA	1.29864	1.96035e-13
445571	'CBWD3'	mRNA	1.54329	0.000661795
445815	'PALM2-AKAP2'	mRNA	1.45383	8.60587e-16
4481	'MSR1'	mRNA	2.54098	1.18471e-16
4487	'MSX1'	mRNA	1.75725	7.31163e-06
448834	'KPRP'	mRNA	4.80763	0.00196653
4493	'MT1E'	mRNA	2.13324	5.34556e-25
4494	'MT1F'	mRNA	4.37802	2.15232e-08
4501	'MT1X'	mRNA	3.04492	8.55963e-76
4502	'MT2A'	mRNA	3.35648	0
4521	'NUDT1'	mRNA	-1.27976	0.0210984
4597	'MVD'	mRNA	1.2835	1.01876e-20
4599	'MX1'	mRNA	3.20376	3.7126e-192
4600	'MX2'	mRNA	3.80992	0
4601	'MXI1'	mRNA	2.42368	1.44037e-60
4602	'MYB'	mRNA	3.37156	1.05669e-12
4603	'MYBL1'	mRNA	1.36361	1.05571e-26
4609	'MYC'	mRNA	1.34721	1.04291e-34
4615	'MYD88'	mRNA	2.03236	4.38864e-172
4637	'MYL6'	mRNA	-1.65022	1.11734e-77
4642	'MYO1D'	mRNA	-1.08568	0.00033008
4648	'MYO7B'	mRNA	-1.43746	1.72994e-05
467	'ATF3'	mRNA	2.2584	8.13725e-17
4681	'NBL1'	mRNA	1.04278	2.14685e-12
4683	'NBN'	mRNA	1.38724	2.77052e-39
4703	'NEB'	mRNA	1.90993	0.00218355
4716	'NDUFB10'	mRNA	-1.00282	5.40024e-07
4726	'NDUFS6'	mRNA	-1.10413	0.0172958
4739	'NEDD9'	mRNA	-1.03583	5.94628e-05
4751	'NEK2'	mRNA	-1.4255	0.000702225
4774	'NFIA'	mRNA	-1.92106	5.02481e-13
4791	'NFKB2'	mRNA	1.79108	6.56893e-87
4792	'NFKBIA'	mRNA	1.72209	4.37605e-67
4794	'NFKBIE'	mRNA	2.12482	4.21009e-39
4801	'NFYB'	mRNA	-1.56886	1.79521e-08
4810	'NHS'	mRNA	1.69278	0.00175259
4811	'NID1'	mRNA	1.05701	1.68801e-137
4814	'NINJ1'	mRNA	2.28434	1.55186e-99
4824	'NKX3-1'	mRNA	2.20774	4.61527e-26
4832	'NME3'	mRNA	-1.09664	0.00166247
4860	'PNP'	mRNA	1.49127	7.94855e-10
4864	'NPC1'	mRNA	1.21483	1.30768e-71
4884	'NPTX1'	mRNA	2.51418	4.43657e-29
4901	'NRL'	mRNA	1.39115	0.00827165
4907	'NT5E'	mRNA	2.08581	9.06527e-280
4913	'NTHL1'	mRNA	-1.3599	0.0155784
4919	'ROR1'	mRNA	-1.7646	3.81179e-20
4923	'NTSR1'	mRNA	2.12786	0.000313479
4929	'NR4A2'	mRNA	2.82474	6.1269e-20
4938	'OAS1'	mRNA	4.25674	3.53575e-268
4939	'OAS2'	mRNA	3.04814	9.88248e-227
4940	'OAS3'	mRNA	2.91245	0
5003	'SLC22A18AS'	mRNA	1.10864	0.0409157
501	'ALDH7A1'	mRNA	-1.29244	1.6379e-12
5019	'OXCT1'	mRNA	-1.02801	4.91683e-06
5021	'OXTR'	mRNA	-2.17124	2.0368e-111
5027	'P2RX7'	mRNA	1.15044	7.80931e-05
5033	'P4HA1'	mRNA	1.17877	7.9207e-51
5046	'PCSK6'	mRNA	1.01671	0.0418889
50509	'COL5A3'	mRNA	-2.41493	3.99786e-27
5054	'SERPINE1'	mRNA	1.80497	8.29118e-180
5055	'SERPINB2'	mRNA	1.52324	0
5079	'PAX5'	mRNA	4.2115	0.0442264
50832	'TAS2R4'	mRNA	1.75405	0.0315567
50862	'RNF141'	mRNA	-1.4577	3.47156e-14
50863	'NTM'	mRNA	1.7039	1.22618e-26
51056	'LAP3'	mRNA	2.26157	2.82166e-148
51065	'RPS27L'	mRNA	-1.15413	1.66582e-08
51109	'RDH11'	mRNA	1.14834	1.2311e-23
51110	'LACTB2'	mRNA	-1.51872	2.29523e-05
51129	'ANGPTL4'	mRNA	11.4617	2.2224e-20
51131	'PHF11'	mRNA	1.87905	2.08785e-40
51138	'COPS4'	mRNA	-1.20139	1.38409e-10
51141	'INSIG2'	mRNA	1.78329	4.67053e-23
51155	'JPT1'	mRNA	-1.1337	1.49921e-06
51156	'SERPINA10'	mRNA	1.5683	0.0013372
51171	'HSD17B14'	mRNA	-1.66272	0.00129639
51191	'HERC5'	mRNA	3.57559	1.14875e-99
51200	'CPA4'	mRNA	-2.9276	8.72554e-43
51225	'ABI3'	mRNA	3.06803	0.00659203
51251	'NT5C3A'	mRNA	1.22503	1.16511e-08
51256	'TBC1D7'	mRNA	-1.19562	0.0105244
51258	'MRPL51'	mRNA	-1.10541	1.11937e-06
5128	'CDK17'	mRNA	1.11242	1.77367e-25
51280	'GOLM1'	mRNA	1.47287	1.9373e-30
51286	'CEND1'	mRNA	-1.17002	0.0268574
5129	'CDK18'	mRNA	1.61508	0.0106128
51296	'SLC15A3'	mRNA	3.07993	1.70833e-81
51299	'NRN1'	mRNA	2.61164	0.00164818
51301	'GCNT4'	mRNA	-1.20094	5.65524e-06
51308	'REEP2'	mRNA	-2.71216	0.00900018
51313	'FAM198B'	mRNA	-5.1998	2.8917e-14
51317	'PHF21A'	mRNA	1.15474	7.64105e-40
51332	'SPTBN5'	mRNA	1.42188	2.8232e-14
51365	'PLA1A'	mRNA	5.70628	0.0149769
51367	'POP5'	mRNA	-1.42827	0.0034891
51372	'TMA7'	mRNA	-1.14482	8.98561e-05
5138	'PDE2A'	mRNA	4.46115	0.000981859
5139	'PDE3A'	mRNA	-1.61929	0.0120736
51427	'ZNF107'	mRNA	1.54534	8.01633e-29
51428	'DDX41'	mRNA	1.05387	5.27843e-18
5144	'PDE4D'	mRNA	1.84737	2.99923e-13
51463	'GPR89B'	mRNA	-1.88274	0.00559181
51477	'ISYNA1'	mRNA	-1.18473	0.000311616
51478	'HSD17B7'	mRNA	1.63366	1.89094e-11
51499	'TRIAP1'	mRNA	-1.17317	0.00278312
515	'ATP5PB'	mRNA	-1.08863	4.2089e-14
51513	'ETV7'	mRNA	3.1652	2.21731e-29
51537	'MTFP1'	mRNA	1.68979	8.53266e-06
51540	'SCLY'	mRNA	-1.07338	0.0164098
51554	'ACKR4'	mRNA	1.64962	5.00013e-14
5157	'PDGFRL'	mRNA	4.74299	8.37402e-77
516	'ATP5MC1'	mRNA	-1.23149	2.31533e-05
51626	'DYNC2LI1'	mRNA	-1.11657	0.0336242
5163	'PDK1'	mRNA	2.99512	7.42851e-154
51649	'MRPS23'	mRNA	-1.09252	0.00766582
5165	'PDK3'	mRNA	1.61737	0.000398766
51690	'LSM7'	mRNA	-1.06457	0.00591797
51703	'ACSL5'	mRNA	2.99562	2.07067e-05
51738	'GHRL'	mRNA	1.39428	0.00296581
5175	'PECAM1'	mRNA	3.37456	0.000627496
51752	'ERAP1'	mRNA	1.60369	1.04665e-113
51754	'TMEM8B'	mRNA	-1.07313	6.18534e-06
518	'ATP5MC3'	mRNA	-1.06033	9.75892e-13
5187	'PER1'	mRNA	1.59738	9.4105e-36
5205	'ATP8B1'	mRNA	-1.54455	1.86233e-80
5208	'PFKFB2'	mRNA	-1.95291	0.000264254
5209	'PFKFB3'	mRNA	1.86803	3.32181e-119
521	'ATP5ME'	mRNA	-1.1785	0.00582917
5210	'PFKFB4'	mRNA	4.02689	0
5214	'PFKP'	mRNA	1.0763	4.61285e-56
5228	'PGF'	mRNA	2.31007	6.30387e-06
5264	'PHYH'	mRNA	-1.22437	0.000510083
5270	'SERPINE2'	mRNA	2.00916	0
5273	'SERPINB10'	mRNA	2.16256	0.00824305
5277	'PIGA'	mRNA	1.14187	0.000541406
5307	'PITX1'	mRNA	-1.46114	1.0079e-07
5321	'PLA2G4A'	mRNA	1.2573	1.78215e-11
5325	'PLAGL1'	mRNA	1.01306	1.4021e-14
5327	'PLAT'	mRNA	1.89907	9.03523e-77
5328	'PLAU'	mRNA	1.03527	1.48358e-47
5329	'PLAUR'	mRNA	1.86863	3.55955e-84
53353	'LRP1B'	mRNA	2.20374	9.01991e-25
5336	'PLCG2'	mRNA	-3.45944	0.034147
5347	'PLK1'	mRNA	-1.11261	5.93847e-12
5352	'PLOD2'	mRNA	1.50204	1.23562e-146
5359	'PLSCR1'	mRNA	2.48134	6.4476e-102
53616	'ADAM22'	mRNA	1.83339	0.00547841
5366	'PMAIP1'	mRNA	2.36668	5.31252e-22
5371	'PML'	mRNA	2.13929	0
5396	'PRRX1'	mRNA	1.00461	1.18855e-47
54020	'SLC37A1'	mRNA	1.1746	0.00096201
54039	'PCBP3'	mRNA	-1.5325	6.7118e-06
54149	'C21orf91'	mRNA	1.03191	3.75481e-05
5420	'PODXL'	mRNA	1.31029	1.69322e-13
54206	'ERRFI1'	mRNA	1.53421	2.4844e-10
5441	'POLR2L'	mRNA	-1.03002	5.79638e-13
54478	'PIMREG'	mRNA	-1.35789	1.82277e-05
54492	'NEURL1B'	mRNA	-1.03897	0.000182155
54498	'SMOX'	mRNA	1.35135	1.10261e-07
54502	'RBM47'	mRNA	1.9142	7.36426e-09
54517	'PUS7'	mRNA	1.35693	1.14486e-13
5452	'POU2F2'	mRNA	2.71137	9.27011e-214
54538	'ROBO4'	mRNA	1.64577	0.00095828
54541	'DDIT4'	mRNA	2.64335	6.16101e-121
54549	'SDK2'	mRNA	2.33901	0.0277484
54567	'DLL4'	mRNA	3.13309	0.00151644
54583	'EGLN1'	mRNA	1.94795	8.45353e-87
54602	'NDFIP2'	mRNA	-1.23393	2.07131e-15
54625	'PARP14'	mRNA	2.58768	0
54665	'RSBN1'	mRNA	1.41451	4.10396e-19
54674	'LRRN3'	mRNA	1.77804	5.60367e-06
54676	'GTPBP2'	mRNA	1.379	2.03944e-33
54677	'CROT'	mRNA	-1.04162	0.000478322
54726	'OTUD4'	mRNA	1.23994	6.05475e-46
54739	'XAF1'	mRNA	2.51154	3.99995e-110
54809	'SAMD9'	mRNA	2.78242	0
54843	'SYTL2'	mRNA	-1.02785	8.50784e-08
54877	'ZCCHC2'	mRNA	1.37099	1.88025e-29
54913	'RPP25'	mRNA	1.16311	0.022448
54920	'DUS2'	mRNA	-1.04503	0.00683162
54957	'TXNL4B'	mRNA	1.09683	5.61174e-05
54961	'SSH3'	mRNA	-1.11382	4.465e-07
54972	'TMEM132A'	mRNA	2.63488	1.28955e-178
54979	'HRASLS2'	mRNA	5.12212	0.00679582
54988	'ACSM5'	mRNA	2.17416	0.00540991
55	'ACPP'	mRNA	3.47422	0.000318377
55008	'HERC6'	mRNA	3.28986	1.86478e-276
55033	'FKBP14'	mRNA	-1.18844	1.30943e-11
55083	'KIF26B'	mRNA	-1.90087	3.58377e-09
55084	'SOBP'	mRNA	2.80678	0.000745455
55089	'SLC38A4'	mRNA	-2.12194	2.53349e-06
55092	'TMEM51'	mRNA	1.00532	0.000370026
55117	'SLC6A15'	mRNA	2.66182	2.50957e-17
55137	'FIGN'	mRNA	-1.16443	1.21849e-09
55138	'FAM90A1'	mRNA	-2.10429	0.0270398
55139	'ANKZF1'	mRNA	1.21613	2.40343e-16
55143	'CDCA8'	mRNA	-1.05718	2.10201e-07
55177	'RMDN3'	mRNA	-1.19836	5.05944e-05
55196	'KIAA1551'	mRNA	1.1292	1.95233e-20
55199	'FAM86C1'	mRNA	-1.67278	3.6677e-05
55214	'P3H2'	mRNA	1.54339	2.03475e-11
55279	'ZNF654'	mRNA	1.00069	1.0968e-12
55281	'TMEM140'	mRNA	2.53949	4.4168e-79
552891	'DNAJC25-GNG10'	mRNA	2.35817	0.00230673
55336	'FBXL8'	mRNA	1.028	0.00330143
55337	'C19orf66'	mRNA	1.9744	4.48695e-82
55342	'STRBP'	mRNA	-1.08908	0.000141301
55359	'STYK1'	mRNA	2.0995	1.27322e-09
5540	'NPY4R'	mRNA	-1.80677	0.0140383
55454	'CSGALNACT2'	mRNA	1.22174	7.4567e-47
5549	'PRELP'	mRNA	-1.56567	4.66268e-08
55508	'SLC35E3'	mRNA	1.03061	2.07437e-06
55509	'BATF3'	mRNA	2.03251	1.37268e-07
5552	'SRGN'	mRNA	1.7081	0.000635561
55521	'TRIM36'	mRNA	3.83685	2.28012e-17
55589	'BMP2K'	mRNA	-1.16929	1.72437e-75
55601	'DDX60'	mRNA	2.01655	1.00491e-83
55603	'TENT5A'	mRNA	1.85128	4.28658e-133
55605	'KIF21A'	mRNA	-1.11007	0.0481225
55615	'PRR5'	mRNA	-1.82553	0.000335447
55616	'ASAP3'	mRNA	-1.41444	4.39991e-08
55620	'STAP2'	mRNA	1.47711	0.0368456
55635	'DEPDC1'	mRNA	-1.04199	1.31945e-05
55636	'CHD7'	mRNA	4.24373	0.00408983
55647	'RAB20'	mRNA	3.27282	1.2021e-13
55679	'LIMS2'	mRNA	-1.88578	3.54907e-46
55689	'YEATS2'	mRNA	1.44311	6.88311e-75
5569	'PKIA'	mRNA	1.09281	0.00438864
55740	'ENAH'	mRNA	-1.35359	4.28847e-27
55742	'PARVA'	mRNA	-1.02479	5.47763e-45
55752	'SEPT11'	mRNA	-1.06724	1.71561e-84
5578	'PRKCA'	mRNA	-1.31718	2.25964e-57
55780	'ERMARD'	mRNA	-1.2562	1.91192e-06
55789	'DEPDC1B'	mRNA	-1.30912	0.0161723
55790	'CSGALNACT1'	mRNA	2.02623	2.36323e-12
55805	'LRP2BP'	mRNA	1.15509	9.059e-05
55811	'ADCY10'	mRNA	1.30946	0.0226314
55818	'KDM3A'	mRNA	2.25892	2.41738e-105
55824	'PAG1'	mRNA	1.44012	1.61161e-24
5583	'PRKCH'	mRNA	1.93937	0.0136585
55893	'ZNF395'	mRNA	1.55659	8.47368e-68
55902	'ACSS2'	mRNA	1.00179	3.92369e-14
55905	'RNF114'	mRNA	1.05926	1.97692e-24
55959	'SULF2'	mRNA	-1.86816	2.25505e-36
5598	'MAPK7'	mRNA	1.06817	9.09583e-19
5603	'MAPK13'	mRNA	1.52776	5.53553e-10
5604	'MAP2K1'	mRNA	1.68096	6.26055e-53
5610	'EIF2AK2'	mRNA	1.58946	1.11967e-133
5618	'PRLR'	mRNA	3.81624	1.85512e-15
56243	'KIAA1217'	mRNA	1.49673	1.58508e-93
56259	'CTNNBL1'	mRNA	1.01645	1.22366e-13
56271	'BEX4'	mRNA	-3.62672	0.0220601
5629	'PROX1'	mRNA	3.55455	0.0114162
56342	'PPAN'	mRNA	1.10033	0.00141911
5641	'LGMN'	mRNA	1.5941	1.80968e-51
5646	'PRSS3'	mRNA	1.33687	9.33948e-06
56479	'KCNQ5'	mRNA	2.26764	2.13626e-58
56606	'SLC2A9'	mRNA	-1.89149	0.0169797
56655	'POLE4'	mRNA	-1.08314	0.000537836
567	'B2M'	mRNA	1.09122	1.23539e-32
5670	'PSG2'	mRNA	2.40508	1.89681e-09
5676	'PSG7'	mRNA	1.60618	0.0199726
56829	'ZC3HAV1'	mRNA	1.02184	3.52457e-42
56833	'SLAMF8'	mRNA	3.0648	7.33744e-06
56899	'ANKS1B'	mRNA	1.20184	1.9557e-09
56911	'MAP3K7CL'	mRNA	2.08266	1.32728e-06
56929	'FEM1C'	mRNA	1.41567	1.21513e-40
56937	'PMEPA1'	mRNA	-1.14266	0.000819936
56938	'ARNTL2'	mRNA	1.11323	9.74877e-27
56953	'NT5M'	mRNA	1.06647	0.0171647
5698	'PSMB9'	mRNA	1.60629	3.05013e-37
5699	'PSMB10'	mRNA	1.15048	6.55058e-09
57047	'PLSCR2'	mRNA	3.30542	1.09992e-22
57085	'AGTRAP'	mRNA	1.23931	4.3188e-23
571	'BACH1'	mRNA	1.51943	1.44525e-114
57119	'EPPIN'	mRNA	2.15056	0.0277712
57124	'CD248'	mRNA	-1.19859	2.98013e-126
57136	'APMAP'	mRNA	-1.00721	7.87853e-20
57143	'ADCK1'	mRNA	-1.87985	0.00107496
57157	'PHTF2'	mRNA	-1.00777	6.58583e-11
57168	'ASPHD2'	mRNA	1.21757	0.000266548
57169	'ZNFX1'	mRNA	1.75104	2.67185e-231
57180	'ACTR3B'	mRNA	-1.38384	0.0137472
57181	'SLC39A10'	mRNA	-1.61964	8.55817e-19
57194	'ATP10A'	mRNA	1.16478	2.28945e-20
57214	'CEMIP'	mRNA	-2.35352	4.41454e-254
57228	'SMAGP'	mRNA	1.00206	3.62368e-05
573	'BAG1'	mRNA	1.47095	6.05064e-10
57381	'RHOJ'	mRNA	-1.27673	2.0415e-15
5739	'PTGIR'	mRNA	1.05364	5.89394e-12
5742	'PTGS1'	mRNA	1.38424	1.97896e-141
5743	'PTGS2'	mRNA	2.77109	4.86911e-260
57447	'NDRG2'	mRNA	1.97173	2.48123e-05
57460	'PPM1H'	mRNA	-1.42237	5.09969e-05
57461	'ISY1'	mRNA	-1.06828	0.0334693
57464	'STRIP2'	mRNA	1.53698	3.28696e-09
57476	'GRAMD1B'	mRNA	1.09796	1.03763e-12
57493	'HEG1'	mRNA	-1.14694	6.25807e-183
57533	'TBC1D14'	mRNA	-1.24842	1.47791e-18
57535	'KIAA1324'	mRNA	2.26489	4.94075e-10
57556	'SEMA6A'	mRNA	-2.31208	3.1069e-39
57561	'ARRDC3'	mRNA	2.23251	7.87015e-99
57568	'SIPA1L2'	mRNA	-1.42202	1.76949e-20
57575	'PCDH10'	mRNA	-1.23093	0.000135336
57580	'PREX1'	mRNA	1.40884	6.28003e-05
57595	'PDZD4'	mRNA	1.58224	0.0218407
576	'ADGRB2'	mRNA	-1.11329	4.95035e-16
57616	'TSHZ3'	mRNA	1.0775	1.30671e-16
57619	'SHROOM3'	mRNA	-1.581	7.11537e-23
57643	'ZSWIM5'	mRNA	1.77154	2.71349e-77
57644	'MYH7B'	mRNA	1.28828	0.00217868
57664	'PLEKHA4'	mRNA	2.83965	1.04032e-136
57674	'RNF213'	mRNA	1.76827	2.78569e-240
57695	'USP37'	mRNA	1.13605	2.39477e-17
57758	'SCUBE2'	mRNA	1.70922	0.0419761
57801	'HES4'	mRNA	1.99071	4.68038e-22
57821	'CCDC181'	mRNA	2.9971	0.0231506
5787	'PTPRB'	mRNA	2.51114	3.90059e-25
5789	'PTPRD'	mRNA	1.26514	0.0254132
5801	'PTPRR'	mRNA	2.24785	0.0362121
5805	'PTS'	mRNA	-1.0092	0.013643
5810	'RAD1'	mRNA	-1.00473	1.41408e-06
58191	'CXCL16'	mRNA	3.42846	3.70003e-23
5831	'PYCR1'	mRNA	-1.14559	7.6878e-21
5836	'PYGL'	mRNA	-1.7661	1.37107e-16
58489	'ABHD17C'	mRNA	1.14184	1.40325e-15
58504	'ARHGAP22'	mRNA	1.54844	2.25031e-71
58516	'SINHCAF'	mRNA	1.06834	0.00170141
58538	'MPP4'	mRNA	1.14126	0.00295457
5867	'RAB4A'	mRNA	-1.51285	0.00113312
587	'BCAT2'	mRNA	-1.89851	2.80461e-12
5874	'RAB27B'	mRNA	2.46895	1.62533e-71
58985	'IL22RA1'	mRNA	1.26864	0.00173289
5918	'RARRES1'	mRNA	1.41721	0.000434211
5920	'RARRES3'	mRNA	1.96813	1.30856e-06
5924	'RASGRF2'	mRNA	2.03234	2.10449e-80
59277	'NTN4'	mRNA	-1.5559	2.13423e-168
59348	'ZNF350'	mRNA	1.07031	6.37641e-06
5935	'RBM3'	mRNA	-1.22568	1.9789e-15
59350	'RXFP1'	mRNA	1.56384	2.0336e-05
5955	'RCN2'	mRNA	-1.09834	4.33663e-07
597	'BCL2A1'	mRNA	7.0831	7.06428e-06
5970	'RELA'	mRNA	1.22715	3.66084e-66
5971	'RELB'	mRNA	2.22668	1.03567e-66
60	'ACTB'	mRNA	-2.08636	1.52664e-249
6007	'RHD'	mRNA	2.19512	0.000487546
6018	'RLF'	mRNA	1.23532	4.7307e-32
60468	'BACH2'	mRNA	4.00673	1.14981e-05
60489	'APOBEC3G'	mRNA	2.04576	1.08324e-39
60598	'KCNK15'	mRNA	-1.60357	0.00227024
6098	'ROS1'	mRNA	4.5613	3.09374e-07
6121	'RPE65'	mRNA	1.28749	0.000137038
613227	'HIGD1C'	mRNA	1.09728	0.00874372
6196	'RPS6KA2'	mRNA	-1.6883	3.4764e-12
623	'BDKRB1'	mRNA	2.81385	4.89091e-97
6236	'RRAD'	mRNA	2.40056	5.51338e-08
624	'BDKRB2'	mRNA	1.67614	6.89865e-90
6251	'RSU1'	mRNA	-1.03003	5.11688e-17
627	'BDNF'	mRNA	-1.42018	2.63771e-54
6272	'SORT1'	mRNA	-1.78356	1.33807e-10
629	'CFB'	mRNA	2.50752	7.54713e-88
63027	'SLC22A23'	mRNA	1.67365	1.95014e-35
6303	'SAT1'	mRNA	2.81146	7.60042e-77
6307	'MSMO1'	mRNA	2.28688	4.91625e-242
6309	'SC5D'	mRNA	1.22501	1.84052e-25
6319	'SCD'	mRNA	2.94161	1.19816e-280
6326	'SCN2A'	mRNA	-1.54039	8.04436e-06
6328	'SCN3A'	mRNA	1.96146	0.00435153
634	'CEACAM1'	mRNA	1.13501	0.0335871
6342	'SCP2'	mRNA	-1.19715	1.15467e-18
6346	'CCL1'	mRNA	7.5466	3.94617e-07
6347	'CCL2'	mRNA	2.34791	8.51186e-153
6348	'CCL3'	mRNA	6.08603	0.00531833
6352	'CCL5'	mRNA	6.66658	1.74579e-225
6354	'CCL7'	mRNA	5.03652	6.36726e-10
6355	'CCL8'	mRNA	5.72672	1.31403e-07
6364	'CCL20'	mRNA	4.61052	3.11123e-14
6372	'CXCL6'	mRNA	4.10023	7.36572e-18
6373	'CXCL11'	mRNA	12.2975	8.30545e-24
6382	'SDC1'	mRNA	-1.74637	1.08925e-19
6383	'SDC2'	mRNA	-2.7872	1.09248e-11
6387	'CXCL12'	mRNA	-1.21811	3.9851e-80
63895	'PIEZO2'	mRNA	-1.114	3.65658e-86
63917	'GALNT11'	mRNA	-1.00646	7.46036e-07
64072	'CDH23'	mRNA	-1.65412	7.9212e-06
64078	'SLC28A3'	mRNA	1.65175	0.0225101
64108	'RTP4'	mRNA	3.77646	2.60816e-20
64109	'CRLF2'	mRNA	3.35771	0.000135315
64115	'VSIR'	mRNA	-1.91176	2.32115e-54
64116	'SLC39A8'	mRNA	1.71016	1.4289e-50
64123	'ADGRL4'	mRNA	1.358	5.09475e-11
64135	'IFIH1'	mRNA	3.24723	1.88287e-235
64167	'ERAP2'	mRNA	1.61328	1.30617e-66
64221	'ROBO3'	mRNA	1.22204	1.89563e-05
642517	'AGAP9'	mRNA	1.05777	2.13679e-07
64284	'RAB17'	mRNA	3.2218	0.0429697
64332	'NFKBIZ'	mRNA	1.91262	1.04001e-67
643338	'C15orf62'	mRNA	-1.03782	0.0433952
64359	'NXN'	mRNA	-1.97893	3.80013e-42
643664	'SLC35G6'	mRNA	1.65597	0.00987614
643677	'CCDC168'	mRNA	2.16037	0.0246829
643866	'CBLN3'	mRNA	1.09356	1.83811e-13
64393	'ZMAT3'	mRNA	-1.13365	4.59925e-13
644096	'SDHAF1'	mRNA	1.01111	0.00683948
6446	'SGK1'	mRNA	1.0656	5.49349e-41
644815	'FAM83G'	mRNA	1.2026	6.65035e-19
645191	'LINGO3'	mRNA	-2.51593	0.0195057
64651	'CSRNP1'	mRNA	2.11525	1.46728e-69
646658	'SYNDIG1L'	mRNA	1.80961	0.000376188
646851	'FAM227A'	mRNA	-1.06545	0.0386054
64761	'PARP12'	mRNA	2.28281	5.04611e-115
64781	'CERK'	mRNA	-1.09265	1.63785e-08
64798	'DEPTOR'	mRNA	-2.24407	0.000378288
6480	'ST6GAL1'	mRNA	1.61122	0.0191804
64866	'CDCP1'	mRNA	2.91212	6.2256e-11
64919	'BCL11B'	mRNA	2.14736	0.0156379
6492	'SIM1'	mRNA	-1.10772	7.14278e-15
64943	'NT5DC2'	mRNA	-1.43576	1.86481e-14
64975	'MRPL41'	mRNA	-1.01768	0.00196048
650	'BMP2'	mRNA	2.33063	0.0136813
65010	'SLC26A6'	mRNA	1.40696	1.34403e-20
6502	'SKP2'	mRNA	-1.45165	1.81173e-28
6506	'SLC1A2'	mRNA	1.35894	5.92977e-21
6508	'SLC4A3'	mRNA	-2.35794	1.82678e-06
6512	'SLC1A7'	mRNA	-3.57132	0.00341733
65124	'SOWAHC'	mRNA	1.70582	3.31105e-32
6513	'SLC2A1'	mRNA	1.31389	1.08449e-112
6515	'SLC2A3'	mRNA	1.43096	5.09662e-53
651746	'ANKRD33B'	mRNA	-1.52328	1.38352e-25
652	'BMP4'	mRNA	-1.36303	2.05714e-20
65249	'ZSWIM4'	mRNA	1.63339	6.93108e-34
6525	'SMTN'	mRNA	1.35598	1.18126e-32
6526	'SLC5A3'	mRNA	1.35043	3.58333e-53
65263	'PYCR3'	mRNA	-1.40088	0.000885539
65268	'WNK2'	mRNA	2.86825	0.00569445
6533	'SLC6A6'	mRNA	-1.24045	2.09217e-93
6536	'SLC6A9'	mRNA	1.48347	2.46023e-51
653659	'TMEM183B'	mRNA	1.96841	0.017659
6542	'SLC7A2'	mRNA	3.08369	2.15334e-12
654463	'FER1L6'	mRNA	2.60964	0.00645843
654502	'IQCJ'	mRNA	4.23781	0.0424737
6558	'SLC12A2'	mRNA	-1.42561	3.83551e-13
6574	'SLC20A1'	mRNA	1.19376	1.62271e-88
6575	'SLC20A2'	mRNA	-1.84995	7.68196e-85
6583	'SLC22A4'	mRNA	1.94469	1.18037e-57
6591	'SNAI2'	mRNA	-1.19124	4.62666e-10
664	'BNIP3'	mRNA	2.7263	1.47142e-193
6648	'SOD2'	mRNA	2.84419	5.07723e-279
665	'BNIP3L'	mRNA	1.58711	1.80384e-130
6662	'SOX9'	mRNA	2.74411	1.12924e-23
6672	'SP100'	mRNA	1.68624	6.61143e-133
6676	'SPAG4'	mRNA	1.50136	0.000718903
6697	'SPR'	mRNA	-1.22321	0.000459459
6708	'SPTA1'	mRNA	4.7398	0.0330648
6713	'SQLE'	mRNA	1.8869	5.38045e-148
6720	'SREBF1'	mRNA	1.1704	8.06704e-49
6737	'TRIM21'	mRNA	2.35734	2.34585e-98
675	'BRCA2'	mRNA	1.35232	1.07681e-33
6751	'SSTR1'	mRNA	-1.10627	2.20474e-18
6769	'STAC'	mRNA	-2.88326	1.41283e-08
6772	'STAT1'	mRNA	1.41492	2.33604e-93
6781	'STC1'	mRNA	4.29557	0
6804	'STX1A'	mRNA	1.7121	4.35172e-38
6809	'STX3'	mRNA	1.09753	8.72934e-17
6818	'SULT1A3'	mRNA	-5.96372	1.83901e-05
684	'BST2'	mRNA	4.1382	3.38908e-95
6840	'SVIL'	mRNA	1.26223	8.68312e-21
685	'BTC'	mRNA	4.2469	0.0154911
687	'KLF9'	mRNA	-1.02224	7.65826e-16
6875	'TAF4B'	mRNA	1.54226	4.53245e-09
6876	'TAGLN'	mRNA	-1.19832	6.12086e-75
6890	'TAP1'	mRNA	2.74848	8.27718e-270
6891	'TAP2'	mRNA	2.25127	2.17391e-236
6892	'TAPBP'	mRNA	1.39252	2.83014e-166
6909	'TBX2'	mRNA	1.67983	4.31244e-22
6910	'TBX5'	mRNA	1.0248	1.00282e-53
692312	'PPAN-P2RY11'	mRNA	1.44661	4.67607e-17
694	'BTG1'	mRNA	1.33233	8.75032e-42
6988	'TCTA'	mRNA	-1.01481	7.48332e-07
7006	'TEC'	mRNA	1.69912	4.04538e-11
7022	'TFAP2C'	mRNA	1.1695	5.03792e-19
7035	'TFPI'	mRNA	1.32262	3.27199e-94
7037	'TFRC'	mRNA	-1.06481	8.74512e-23
7042	'TGFB2'	mRNA	-3.05302	9.39822e-06
7050	'TGIF1'	mRNA	1.0085	2.2208e-14
7056	'THBD'	mRNA	3.73043	1.52134e-07
7057	'THBS1'	mRNA	-1.42526	2.42631e-219
7076	'TIMP1'	mRNA	1.10366	1.33653e-88
7078	'TIMP3'	mRNA	1.41444	2.05903e-123
7097	'TLR2'	mRNA	1.8781	0.0459896
7098	'TLR3'	mRNA	3.41079	1.06468e-56
71	'ACTG1'	mRNA	-2.21644	0
710	'SERPING1'	mRNA	1.89885	3.30615e-62
7111	'TMOD1'	mRNA	1.38552	2.85288e-12
7127	'TNFAIP2'	mRNA	1.02443	5.0697e-38
7128	'TNFAIP3'	mRNA	3.45614	0
7130	'TNFAIP6'	mRNA	4.96124	5.6765e-46
7133	'TNFRSF1B'	mRNA	2.31073	2.75863e-46
716	'C1S'	mRNA	1.05296	2.56073e-40
7162	'TPBG'	mRNA	1.74924	1.36012e-93
7168	'TPM1'	mRNA	-1.31605	3.76171e-81
7169	'TPM2'	mRNA	-1.52177	4.12733e-50
7171	'TPM4'	mRNA	-1.07623	2.34949e-92
718	'C3'	mRNA	2.14836	3.39453e-101
7185	'TRAF1'	mRNA	4.91302	2.15934e-285
719	'C3AR1'	mRNA	2.89572	4.77094e-06
72	'ACTG2'	mRNA	-3.30753	4.93799e-17
7201	'TRHR'	mRNA	3.23702	0.00122027
7225	'TRPC6'	mRNA	-3.47474	7.90386e-13
7262	'PHLDA2'	mRNA	1.70331	1.04803e-40
727910	'TLCD2'	mRNA	-1.45127	7.23506e-05
727936	'GXYLT2'	mRNA	-1.39414	5.19866e-06
728	'C5AR1'	mRNA	1.49176	0.00448839
7280	'TUBB2A'	mRNA	-1.44358	3.09775e-18
728047	'GOLGA8O'	mRNA	-1.19059	0.0381179
728392	'LOC728392'	mRNA	-1.47824	4.06734e-07
728537	'C2orf92'	mRNA	1.323	8.58673e-07
7286	'TUFT1'	mRNA	-2.22144	1.1445e-13
7291	'TWIST1'	mRNA	-1.21459	1.45627e-24
729359	'PLIN4'	mRNA	-1.51515	0.000121893
7294	'TXK'	mRNA	2.12977	9.84523e-09
729438	'CASTOR2'	mRNA	-2.08273	1.18425e-21
7296	'TXNRD1'	mRNA	-1.05712	3.4411e-97
730159	'TEX50'	mRNA	5.9265	0.000346245
730755	'KRTAP2-3'	mRNA	1.53272	7.97643e-06
731220	'RFX8'	mRNA	2.29221	1.16522e-36
7318	'UBA7'	mRNA	1.79487	6.86916e-63
734	'OSGIN2'	mRNA	1.52071	4.92001e-14
7378	'UPP1'	mRNA	1.27099	8.01196e-15
7412	'VCAM1'	mRNA	5.69552	0.0153447
7414	'VCL'	mRNA	-1.11593	1.00461e-109
7422	'VEGFA'	mRNA	1.61289	8.1055e-118
7424	'VEGFC'	mRNA	1.82917	2.35599e-239
7433	'VIPR1'	mRNA	3.65548	0.0205968
7436	'VLDLR'	mRNA	1.84234	1.24065e-05
7439	'BEST1'	mRNA	1.16951	3.83156e-10
7450	'VWF'	mRNA	-1.3966	0.0429972
7453	'WARS'	mRNA	2.32971	7.91885e-252
7472	'WNT2'	mRNA	-3.37564	0.039522
7498	'XDH'	mRNA	3.55865	1.6299e-15
7533	'YWHAH'	mRNA	-1.05744	8.85942e-26
7546	'ZIC2'	mRNA	2.06669	0.00423307
7673	'ZNF222'	mRNA	1.13127	0.00311247
768	'CA9'	mRNA	4.73077	0.0336591
7706	'TRIM25'	mRNA	1.21633	5.31846e-71
771	'CA12'	mRNA	1.13052	5.80133e-09
7849	'PAX8'	mRNA	2.05104	1.70738e-19
7869	'SEMA3B'	mRNA	-1.28547	7.40397e-27
788	'SLC25A20'	mRNA	-1.64221	0.000166771
78995	'C17orf53'	mRNA	1.0171	6.27284e-06
790	'CAD'	mRNA	-1.04171	2.17356e-26
79017	'GGCT'	mRNA	-1.89522	0.0069154
79025	'FNDC11'	mRNA	1.61952	0.00950293
79056	'PRRG4'	mRNA	3.23299	0.00458668
79072	'FASTKD3'	mRNA	-1.10479	0.0464678
79094	'CHAC1'	mRNA	1.3047	4.66707e-13
79132	'DHX58'	mRNA	2.26239	2.59659e-43
79187	'FSD1'	mRNA	-1.02074	0.015254
79365	'BHLHE41'	mRNA	3.31314	0.000453766
79590	'MRPL24'	mRNA	-1.12248	0.00055349
79622	'SNRNP25'	mRNA	-1.27948	0.0177399
79631	'EFL1'	mRNA	1.62645	6.10667e-71
79633	'FAT4'	mRNA	-1.75981	1.29969e-157
79634	'SCRN3'	mRNA	-1.06764	2.74807e-05
79649	'MAP7D3'	mRNA	-1.20543	1.99678e-10
79651	'RHBDF2'	mRNA	2.38823	1.03737e-55
79668	'PARP8'	mRNA	1.40962	1.04084e-11
79669	'C3orf52'	mRNA	1.64607	1.90022e-13
79674	'VEPH1'	mRNA	1.04828	1.27603e-14
79680	'RTL10'	mRNA	-1.43496	1.33759e-24
79690	'GAL3ST4'	mRNA	1.08332	0.000275862
79750	'ZNF385D'	mRNA	2.7034	0.012383
79754	'ASB13'	mRNA	-1.32069	8.60231e-05
79772	'MCTP1'	mRNA	3.32473	1.09783e-12
7980	'TFPI2'	mRNA	6.09007	0
79805	'VASH2'	mRNA	1.84833	0.0140734
79827	'CLMP'	mRNA	1.12703	1.29343e-39
79836	'LONRF3'	mRNA	1.2108	0.00191936
79841	'AGBL2'	mRNA	1.0995	0.00552098
79845	'RNF122'	mRNA	2.57392	8.49443e-13
79921	'TCEAL4'	mRNA	-1.03039	0.00121966
79925	'SPEF2'	mRNA	1.19013	1.04431e-05
79930	'DOK3'	mRNA	1.96948	1.7342e-15
79931	'TNIP3'	mRNA	4.69487	1.60498e-05
79949	'PLEKHS1'	mRNA	-5.42548	5.83069e-05
79974	'CPED1'	mRNA	1.56919	2.45649e-47
79993	'ELOVL7'	mRNA	3.60408	9.49786e-17
80008	'TMEM156'	mRNA	2.83255	0.0211308
80021	'TMEM62'	mRNA	1.18987	9.42823e-56
80071	'CCDC15'	mRNA	1.47004	1.46314e-12
80122	'MAP3K19'	mRNA	1.33242	0.0385733
80149	'ZC3H12A'	mRNA	1.79379	2.60286e-26
80176	'SPSB1'	mRNA	1.13989	3.82479e-11
80201	'HKDC1'	mRNA	-3.42879	0.0350936
80206	'FHOD3'	mRNA	-1.03234	2.41937e-28
80243	'PREX2'	mRNA	-3.13386	0.0136194
80318	'GKAP1'	mRNA	1.63737	0.0425778
80323	'CCDC68'	mRNA	1.81501	5.70054e-12
80329	'ULBP1'	mRNA	1.64519	0.00425365
80380	'PDCD1LG2'	mRNA	2.14509	7.19713e-133
8061	'FOSL1'	mRNA	2.28007	5.09646e-139
80746	'TSEN2'	mRNA	-1.10886	0.00449251
8082	'SSPN'	mRNA	-1.10513	0.000601754
80820	'EEPD1'	mRNA	-2.4468	7.02041e-05
80830	'APOL6'	mRNA	2.00442	1.07634e-164
80833	'APOL3'	mRNA	2.40172	7.76721e-29
80852	'GRIP2'	mRNA	1.63116	7.57469e-37
80863	'PRRT1'	mRNA	-1.3853	0.0135323
8091	'HMGA2'	mRNA	1.56391	3.58291e-111
81	'ACTN4'	mRNA	-1.36468	2.16874e-175
81035	'COLEC12'	mRNA	-2.0248	1.62394e-39
8111	'GPR68'	mRNA	1.66429	2.02332e-11
814	'CAMK4'	mRNA	1.01462	0.000626846
8148	'TAF15'	mRNA	-1.13472	4.76186e-09
81544	'GDPD5'	mRNA	-2.03508	7.69604e-10
81579	'PLA2G12A'	mRNA	-1.06605	0.000572052
81606	'LBH'	mRNA	-1.5395	1.34712e-21
81610	'FAM83D'	mRNA	-1.06692	0.000197511
81622	'UNC93B1'	mRNA	1.24025	3.9288e-23
81697	'OR2B2'	mRNA	2.75546	0.0294112
81704	'DOCK8'	mRNA	-1.48228	0.00211763
81796	'SLCO5A1'	mRNA	2.324	1.21093e-09
81831	'NETO2'	mRNA	1.03464	0.00553226
81844	'TRIM56'	mRNA	1.38508	2.1638e-61
81848	'SPRY4'	mRNA	2.50226	9.92869e-124
8200	'GDF5'	mRNA	-1.73265	3.04376e-06
8224	'SYN3'	mRNA	1.02929	3.63682e-11
825	'CAPN3'	mRNA	1.19479	2.63617e-06
834	'CASP1'	mRNA	1.30823	1.20146e-29
8342	'HIST1H2BM'	mRNA	1.20393	1.00441e-15
83439	'TCF7L1'	mRNA	-1.2788	0.00362326
83444	'INO80B'	mRNA	-1.10252	0.00787681
83461	'CDCA3'	mRNA	-1.04034	1.24065e-05
83463	'MXD3'	mRNA	-1.34407	7.66344e-05
83483	'PLVAP'	mRNA	6.08925	0.00357047
83541	'FAM110A'	mRNA	1.20112	1.44332e-05
83641	'FAM107B'	mRNA	1.08843	6.37306e-37
83666	'PARP9'	mRNA	1.684	1.34048e-78
83667	'SESN2'	mRNA	1.26323	1.2883e-11
8368	'HIST1H4L'	mRNA	1.27886	9.70211e-06
837	'CASP4'	mRNA	1.05373	1.43101e-25
83716	'CRISPLD2'	mRNA	-1.0991	2.62732e-24
83729	'INHBE'	mRNA	2.23097	8.82753e-05
83758	'RBP5'	mRNA	1.24074	3.14313e-12
83851	'SYT16'	mRNA	-2.15	0.0037687
83854	'ANGPTL6'	mRNA	3.11073	0.00131427
83872	'HMCN1'	mRNA	-1.43728	1.39564e-06
83891	'SNX25'	mRNA	1.05493	4.00655e-09
83892	'KCTD10'	mRNA	-1.22294	2.2078e-32
83895	'KRTAP1-5'	mRNA	-1.24902	5.58303e-15
83943	'IMMP2L'	mRNA	1.23841	6.73142e-14
83988	'NCALD'	mRNA	2.82896	4.30542e-06
84069	'PLEKHN1'	mRNA	2.57778	4.02669e-30
84073	'MYCBPAP'	mRNA	-2.23648	0.00608792
84166	'NLRC5'	mRNA	1.15169	4.54225e-64
84206	'MEX3B'	mRNA	-1.29522	4.36954e-05
84225	'ZMYND15'	mRNA	5.70473	0.000773187
84230	'LRRC8C'	mRNA	1.55597	7.9639e-39
84263	'HSDL2'	mRNA	-1.51765	7.95236e-11
84279	'PRADC1'	mRNA	-1.7126	0.0118041
843	'CASP10'	mRNA	1.33728	0.00832345
84306	'PDCD2L'	mRNA	-1.4248	0.0333071
8434	'RECK'	mRNA	-1.20079	1.98917e-90
8436	'CAVIN2'	mRNA	-1.23659	0.00113439
84419	'C15orf48'	mRNA	4.08502	1.63695e-37
84451	'MAP3K21'	mRNA	1.39616	0.000137038
84466	'MEGF10'	mRNA	3.21639	0.00340404
8448	'DOC2A'	mRNA	1.87369	0.00341153
84561	'SLC12A8'	mRNA	-2.59078	1.44532e-29
8462	'KLF11'	mRNA	1.16717	4.3036e-13
84620	'ST6GAL2'	mRNA	4.09696	0.000217856
84628	'NTNG2'	mRNA	1.42661	1.48502e-09
84659	'RNASE7'	mRNA	2.38098	0.011772
84667	'HES7'	mRNA	2.81321	1.44982e-10
84674	'CARD6'	mRNA	3.17412	1.56636e-22
84688	'C9orf24'	mRNA	1.28753	3.66388e-06
84706	'GPT2'	mRNA	1.13232	5.67591e-07
84709	'MGARP'	mRNA	-2.70674	1.86614e-06
84808	'PERM1'	mRNA	1.87814	1.84907e-05
84824	'FCRLA'	mRNA	3.33313	0.000161186
84866	'TMEM25'	mRNA	-1.93415	2.96838e-06
84870	'RSPO3'	mRNA	4.7305	2.89655e-42
84875	'PARP10'	mRNA	2.6084	3.23572e-83
84879	'MFSD2A'	mRNA	2.36852	7.28252e-12
84886	'C1orf198'	mRNA	-2.13813	4.47275e-108
84904	'ARHGEF39'	mRNA	1.61263	3.32248e-119
84913	'ATOH8'	mRNA	-1.08607	2.1509e-13
8492	'PRSS12'	mRNA	-1.10208	8.49323e-35
84930	'MASTL'	mRNA	1.37695	1.74144e-37
84935	'MEDAG'	mRNA	1.73184	0.000311616
84940	'CORO6'	mRNA	-3.40562	0.0430227
84947	'SERAC1'	mRNA	-1.14011	1.70554e-09
84951	'TNS4'	mRNA	-3.23107	0.00110225
84955	'NUDCD1'	mRNA	1.01209	1.12924e-10
84957	'RELT'	mRNA	1.17531	0.000122963
8496	'PPFIBP1'	mRNA	1.18414	2.13556e-46
84962	'AJUBA'	mRNA	-1.40049	6.24683e-51
84969	'TOX2'	mRNA	1.0746	7.88986e-08
8497	'PPFIA4'	mRNA	5.83645	1.50414e-40
84988	'PPP1R16A'	mRNA	1.24814	1.0372e-16
85012	'TCEAL3'	mRNA	-1.09344	0.00259823
8502	'PKP4'	mRNA	-1.25008	2.64632e-22
8507	'ENC1'	mRNA	1.58815	1.24051e-47
8515	'ITGA10'	mRNA	1.3972	0.00179443
8519	'IFITM1'	mRNA	3.27895	1.83363e-44
85363	'TRIM5'	mRNA	1.97655	1.71147e-150
8542	'APOL1'	mRNA	2.90884	5.30378e-46
8543	'LMO4'	mRNA	1.23218	2.59624e-14
85441	'HELZ2'	mRNA	2.8207	6.53382e-176
85446	'ZFHX2'	mRNA	1.36418	1.64286e-08
85449	'KIAA1755'	mRNA	3.99607	9.88064e-58
85450	'ITPRIP'	mRNA	2.05211	5.34064e-156
85462	'FHDC1'	mRNA	1.27862	0.0386218
85463	'ZC3H12C'	mRNA	1.92882	5.14594e-93
8548	'BLZF1'	mRNA	1.3366	4.78978e-27
8553	'BHLHE40'	mRNA	3.57026	1.1467e-205
8556	'CDC14A'	mRNA	1.58168	2.93345e-07
8618	'CADPS'	mRNA	3.356	6.77072e-08
8626	'TP63'	mRNA	5.45928	0.00197238
8638	'OASL'	mRNA	5.55854	0
8651	'SOCS1'	mRNA	1.9221	0.000254047
8659	'ALDH4A1'	mRNA	-1.4634	1.87657e-06
8663	'EIF3C'	mRNA	-1.34675	3.90008e-21
868	'CBLB'	mRNA	1.40126	1.59347e-24
8710	'SERPINB7'	mRNA	1.83108	1.59548e-12
87178	'PNPT1'	mRNA	2.41246	6.32611e-137
8731	'RNMT'	mRNA	1.13001	2.5169e-26
8740	'TNFSF14'	mRNA	3.03062	2.13393e-11
8743	'TNFSF10'	mRNA	7.05243	6.55546e-26
8744	'TNFSF9'	mRNA	1.1335	0.000318377
8764	'TNFRSF14'	mRNA	1.02445	0.00823607
8767	'RIPK2'	mRNA	2.22709	2.75706e-86
8797	'TNFRSF10A'	mRNA	1.63486	0.000291203
88	'ACTN2'	mRNA	3.82209	2.24528e-24
8809	'IL18R1'	mRNA	4.34961	9.41068e-07
8828	'NRP2'	mRNA	2.29237	4.89463e-64
8829	'NRP1'	mRNA	1.18372	9.43187e-141
8837	'CFLAR'	mRNA	1.30167	2.24309e-134
8840	'WISP1'	mRNA	3.02778	1.01425e-08
8854	'ALDH1A2'	mRNA	4.07629	3.19313e-18
8862	'APLN'	mRNA	4.2333	0.0158801
8864	'PER2'	mRNA	1.06493	1.00407e-07
8870	'IER3'	mRNA	2.62157	2.06326e-148
8871	'SYNJ2'	mRNA	1.02036	1.01362e-84
8876	'VNN1'	mRNA	3.82204	0.00319764
8877	'SPHK1'	mRNA	2.6231	4.98909e-78
891	'CCNB1'	mRNA	-1.14239	1.11209e-11
8911	'CACNA1I'	mRNA	8.25168	4.46933e-10
8926	'SNURF'	mRNA	-1.19923	0.0108589
894	'CCND2'	mRNA	-1.06023	1.41335e-19
8942	'KYNU'	mRNA	3.09998	9.58766e-19
8970	'HIST1H2BJ'	mRNA	1.48496	1.23122e-21
8971	'H1FX'	mRNA	1.06597	6.21511e-12
8987	'STBD1'	mRNA	1.44503	8.08762e-15
8988	'HSPB3'	mRNA	-2.46646	0.00059017
8989	'TRPA1'	mRNA	3.24139	0.00157808
89890	'KBTBD6'	mRNA	-1.14034	7.15792e-06
899	'CCNF'	mRNA	-1.25195	1.49851e-09
8991	'SELENBP1'	mRNA	-1.35683	0.000231493
8995	'TNFSF18'	mRNA	6.91581	3.19791e-05
89958	'SAPCD2'	mRNA	-1.57338	1.28429e-07
901	'CCNG2'	mRNA	1.75364	5.95429e-56
90102	'PHLDB2'	mRNA	1.03003	2.07339e-42
90226	'UCN2'	mRNA	1.50316	3.40176e-09
9023	'CH25H'	mRNA	4.12855	6.45462e-11
90338	'ZNF160'	mRNA	1.093	4.8238e-26
9037	'SEMA5A'	mRNA	-1.2126	2.25271e-179
9057	'SLC7A6'	mRNA	-1.20534	7.39887e-27
9066	'SYT7'	mRNA	4.91637	1.03589e-50
9069	'CLDN12'	mRNA	1.28997	8.08391e-18
9076	'CLDN1'	mRNA	4.01334	4.25193e-153
90865	'IL33'	mRNA	9.24274	1.24091e-17
90874	'ZNF697'	mRNA	1.34331	4.37236e-09
91010	'FMNL3'	mRNA	1.27902	7.42978e-50
9111	'NMI'	mRNA	2.1376	1.03125e-41
91179	'SCARF2'	mRNA	-1.05092	3.73338e-07
9120	'SLC16A6'	mRNA	2.65901	1.94702e-38
9122	'SLC16A4'	mRNA	1.54698	2.66021e-54
9123	'SLC16A3'	mRNA	1.27173	1.18125e-112
9127	'P2RX6'	mRNA	-1.20215	0.000403562
9133	'CCNB2'	mRNA	-1.02815	2.30526e-06
91351	'DDX60L'	mRNA	2.36789	1.81613e-209
9149	'DYRK1B'	mRNA	1.23923	0.000170932
91523	'PCED1B'	mRNA	-1.94781	6.04892e-07
91543	'RSAD2'	mRNA	7.19062	6.79088e-105
91584	'PLXNA4'	mRNA	3.50554	0.0202262
91624	'NEXN'	mRNA	-1.21714	1.39278e-08
91689	'SMDT1'	mRNA	-1.17731	0.00714362
9173	'IL1RL1'	mRNA	8.11079	3.73174e-08
91828	'EXOC3L4'	mRNA	3.97074	0.00613716
92154	'MTSS1L'	mRNA	-1.2132	3.04277e-33
92241	'RCSD1'	mRNA	6.11466	7.64915e-17
9235	'IL32'	mRNA	3.82243	1.57854e-154
9241	'NOG'	mRNA	2.75257	2.81646e-13
9246	'UBE2L6'	mRNA	1.72424	1.16127e-102
9249	'DHRS3'	mRNA	-1.82729	3.30052e-14
9258	'MFHAS1'	mRNA	1.09745	1.30959e-28
92610	'TIFA'	mRNA	1.32208	5.46561e-05
9267	'CYTH1'	mRNA	1.48693	1.25287e-18
92737	'DNER'	mRNA	5.23733	4.30746e-11
92815	'HIST3H2A'	mRNA	2.01125	1.53431e-10
92840	'REEP6'	mRNA	-2.43101	0.0263642
9289	'ADGRG1'	mRNA	1.61694	0.0171387
929	'CD14'	mRNA	-1.04128	0.0402642
93034	'NT5C1B'	mRNA	2.74205	0.0495319
9308	'CD83'	mRNA	1.50357	5.35551e-15
93109	'TMEM44'	mRNA	1.08509	4.95354e-09
93145	'OLFM2'	mRNA	-1.24597	0.000111637
93185	'IGSF8'	mRNA	1.07846	9.8666e-19
93233	'CCDC114'	mRNA	1.5248	0.00785959
93474	'ZNF670'	mRNA	1.48243	9.71519e-06
9394	'HS6ST1'	mRNA	-1.67999	6.88463e-65
9407	'TMPRSS11D'	mRNA	2.33067	1.25249e-07
94240	'EPSTI1'	mRNA	2.53242	3.85849e-162
944	'TNFSF8'	mRNA	3.25179	5.71388e-06
9447	'AIM2'	mRNA	3.9568	7.96992e-51
9456	'HOMER1'	mRNA	1.28334	1.11605e-07
9465	'AKAP7'	mRNA	1.15206	0.00282973
9473	'THEMIS2'	mRNA	3.93165	5.6257e-105
9481	'SLC25A27'	mRNA	-1.77232	0.00827165
9498	'SLC4A8'	mRNA	-1.19502	1.13069e-05
95	'ACY1'	mRNA	-1.11922	0.0127029
950	'SCARB2'	mRNA	1.0235	9.0862e-122
9500	'MAGED1'	mRNA	-1.07841	4.05811e-58
9507	'ADAMTS4'	mRNA	1.58853	2.68819e-16
9518	'GDF15'	mRNA	1.58858	0.00461031
9536	'PTGES'	mRNA	1.36446	6.03364e-22
9537	'TP53I11'	mRNA	-2.43066	2.58213e-41
9540	'TP53I3'	mRNA	-1.01499	0.000266124
9572	'NR1D1'	mRNA	2.29949	8.52592e-108
958	'CD40'	mRNA	1.23119	3.60319e-07
9581	'PREPL'	mRNA	-1.092	4.13332e-16
9589	'WTAP'	mRNA	1.53551	1.70293e-94
9603	'NFE2L3'	mRNA	1.41226	3.94411e-29
9636	'ISG15'	mRNA	3.48682	1.91512e-40
9638	'FEZ1'	mRNA	-1.08412	0.000540031
9641	'IKBKE'	mRNA	1.60812	3.2121e-49
965	'CD58'	mRNA	1.8339	3.33823e-18
968	'CD68'	mRNA	3.15199	0
97	'ACYP1'	mRNA	1.26436	6.01797e-07
972	'CD74'	mRNA	2.13523	1.19475e-07
9729	'KIAA0408'	mRNA	2.87324	0.00192804
9732	'DOCK4'	mRNA	1.15837	0.00180115
9750	'RIPOR2'	mRNA	-1.16184	8.07432e-17
976	'ADGRE5'	mRNA	1.19579	1.28201e-30
9760	'TOX'	mRNA	-1.61749	5.92914e-22
9761	'MLEC'	mRNA	-1.09055	5.52414e-36
9781	'RNF144A'	mRNA	1.81751	0.00221656
9787	'DLGAP5'	mRNA	-1.05596	5.32617e-05
9788	'MTSS1'	mRNA	3.14415	5.63125e-71
9814	'SFI1'	mRNA	1.23198	2.45497e-19
9818	'NUP58'	mRNA	1.06974	9.64733e-22
9830	'TRIM14'	mRNA	1.68875	4.74811e-175
9855	'FARP2'	mRNA	-1.06416	5.99023e-09
9859	'CEP170'	mRNA	1.11503	1.05692e-45
9881	'TRANK1'	mRNA	2.16939	5.76374e-170
9886	'RHOBTB1'	mRNA	-2.94127	7.15687e-32
9890	'PLPPR4'	mRNA	-2.68771	1.5416e-18
9891	'NUAK1'	mRNA	-1.24931	4.73554e-12
9903	'KLHL21'	mRNA	1.43797	6.83022e-43
991	'CDC20'	mRNA	-1.57543	2.68789e-19
9914	'ATP2C2'	mRNA	1.08905	0.000253431
9915	'ARNT2'	mRNA	-1.3064	3.63023e-37
9945	'GFPT2'	mRNA	3.07055	7.0955e-46
9948	'WDR1'	mRNA	-1.18759	2.44021e-71
9955	'HS3ST3A1'	mRNA	1.31186	7.09098e-25
9973	'CCS'	mRNA	-1.56045	0.00215927
9997	'SCO2'	mRNA	1.37203	7.08312e-10
BGIG9606_36373		mRNA	1.68641	5.20645e-06
BGIG9606_36485		mRNA	1.21265	9.96741e-14
BGIG9606_36555		mRNA	6.12347	0.000135432
BGIG9606_37078		mRNA	2.09234	0.00202031
BGIG9606_37098		mRNA	3.09569	7.53775e-11
BGIG9606_37601		mRNA	1.69147	0.0254391
BGIG9606_37929		mRNA	1.30571	3.79445e-08
BGIG9606_38338		mRNA	1.42459	0.0069293
BGIG9606_38997		mRNA	1.22567	0.0280588
BGIG9606_39167		mRNA	3.22544	0.013098
BGIG9606_39218		mRNA	1.03999	2.48038e-11
BGIG9606_40321		mRNA	4.34132	2.098e-06
BGIG9606_40512		mRNA	1.11101	0.000289982
BGIG9606_40734		mRNA	1.15659	0.0294723
BGIG9606_41426		mRNA	2.79835	0.0001382
BGIG9606_41676		mRNA	1.85284	0.0250574
BGIG9606_41743		mRNA	1.23273	0.0305056
BGIG9606_41758		mRNA	2.98156	0.022367
BGIG9606_41843		mRNA	-4.14631	0.0032118
BGIG9606_42372		mRNA	3.21054	0.00528441
BGIG9606_42940		mRNA	2.24798	0.0194664
BGIG9606_43906		mRNA	2.7406	0.00129691
BGIG9606_44006		mRNA	2.81139	3.55408e-121
BGIG9606_44227		mRNA	1.43067	0.00369345
BGIG9606_44249		mRNA	2.23186	2.42325e-05
BGIG9606_44391		mRNA	2.23739	1.18644e-05
BGIG9606_44941		mRNA	1.40679	0.00357577
BGIG9606_45024		mRNA	2.94518	0.00277812
BGIG9606_45047		mRNA	2.17928	4.46861e-08
BGIG9606_45048		mRNA	1.77381	0.00360647
BGIG9606_46224		mRNA	6.06614	0.00552649
BGIG9606_47421		mRNA	1.77053	1.30842e-06
BGIG9606_47624		mRNA	2.32476	1.76179e-71
BGIG9606_47716		mRNA	3.81611	0.0499645
BGIG9606_48072		mRNA	1.14306	0.0104914
BGIG9606_48887		mRNA	1.57127	0.0179488
BGIG9606_49071		mRNA	3.11617	0.000325847
BGIG9606_49693		mRNA	2.42454	0.0433185
BGIG9606_50024		mRNA	1.30605	2.10427e-07
BGIG9606_50593		mRNA	1.05684	2.4479e-05
BGIG9606_50895		mRNA	2.68113	0.00112834
BGIG9606_51105		mRNA	1.25443	0.0215077
BGIG9606_51654		mRNA	1.72849	0.00265263
BGIG9606_51797		mRNA	1.48623	0.0398575
BGIG9606_52562		mRNA	1.30406	0.0095693
BGIG9606_53085		mRNA	1.16946	0.0191628
BGIG9606_53143		mRNA	3.89333	2.48614e-05
BGIG9606_53897		mRNA	1.90678	7.13661e-05
BGIG9606_53963		mRNA	2.26183	7.73405e-06
BGIG9606_53980		mRNA	4.25883	1.94728e-05
BGIG9606_54015		mRNA	-1.42348	0.0386947
BGIG9606_54094		mRNA	1.13553	1.00544e-26
BGIG9606_54205		mRNA	1.02232	0.0003681
BGIG9606_54263		mRNA	2.66615	3.01218e-11
BGIG9606_54276		mRNA	6.14638	0.0309318
BGIG9606_54508		mRNA	4.70061	0.0356105
BGIG9606_54780		mRNA	3.71152	8.04111e-22
BGIG9606_54791		mRNA	2.35419	0.0373791
BGIG9606_54930		mRNA	2.74692	9.55796e-133
BGIG9606_55071		mRNA	1.26469	0.000936216
BGIG9606_55367		mRNA	-3.53854	0.0325595

## Sheet: 36 hpi
Gene ID	Gene Symbol	Type	Log2FoldChange	Qvalue
1	'A1BG'	mRNA	-1.56136	0.00696952
10003	'NAALAD2'	mRNA	2.27379	0.0331925
10005	'ACOT8'	mRNA	-1.23547	0.00604394
1001	'CDH3'	mRNA	4.08191	0.0135537
100128731	'OST4'	mRNA	-1.09477	3.68164e-16
100128927	'ZBTB42'	mRNA	1.06133	0.000226887
100129094	'BTNL10'	mRNA	2.22858	0.00343868
100129385	'C9orf92'	mRNA	2.30233	0.0260744
100129396	'FAM106CP'	mRNA	-1.02095	0.0392472
100131378	'C11orf91'	mRNA	1.66079	0.00244489
100131897	'INSYN2B'	mRNA	1.48666	1.35935e-06
100132406	'NBPF10'	mRNA	1.05449	7.36295e-110
100142659	'CTAGE8'	mRNA	3.83362	0.0190637
100170765	'ERICH4'	mRNA	3.09034	0.0302116
100170841	'EPOP'	mRNA	3.97152	2.43813e-12
10018	'BCL2L11'	mRNA	2.86747	3.1333e-06
10019	'SH2B3'	mRNA	1.63582	5.42061e-57
10024	'TROAP'	mRNA	-1.30934	2.03993e-06
10026	'PIGK'	mRNA	-1.04045	6.85969e-08
100271715	'ARHGEF33'	mRNA	2.07984	0.00332736
100288072	'SDR42E2'	mRNA	2.79862	0.00652939
100288797	'TMEM239'	mRNA	1.63427	0.0233566
100289678	'ZNF783'	mRNA	-1.31366	0.000793886
1004	'CDH6'	mRNA	-3.4474	2.10678e-22
10044	'SH2D3C'	mRNA	3.78031	0.00860413
10045	'SH2D3A'	mRNA	1.74076	0.0378889
10046	'MAMLD1'	mRNA	-1.92278	3.06362e-50
100462983	'MTRNR2L3'	mRNA	1.49046	0.0322259
100463486	'MTRNR2L8'	mRNA	3.53863	8.0695e-14
100505502	'LOC100505502'	mRNA	-1.58494	3.96202e-05
100505741	'SPATA1'	mRNA	1.11772	0.0193642
100506115	'SMIM25'	mRNA	6.53853	6.48907e-08
100506514	'LOC100506514'	mRNA	1.39787	0.0086047
100507203	'SMLR1'	mRNA	2.04215	0.0356922
100507436	'MICA'	mRNA	1.15113	5.72329e-21
100526664	'LY75-CD302'	mRNA	9.07934	0.041951
100526694	'MSANTD3-TMEFF1'	mRNA	1.11223	0.00083532
100526772	'TMEM110-MUSTN1'	mRNA	5.63063	0.0102359
100526783	'C15orf38-AP3S2'	mRNA	-1.11078	0.00830258
100526794	'NT5C1B-RDH14'	mRNA	2.37453	0.000950699
100527978	'TMEM56-RWDD3'	mRNA	1.68941	0.0201325
100529097	'RPL36A-HNRNPH2'	mRNA	-1.57576	0.00396777
100529261	'CHURC1-FNTB'	mRNA	1.06779	0.0427724
100532726	'NDUFC2-KCTD14'	mRNA	1.81197	0.00194841
100534592	'URGCP-MRPS24'	mRNA	1.60133	0.000592495
10056	'FARSB'	mRNA	-1.12952	4.74862e-09
10061	'ABCF2'	mRNA	-1.25418	4.55791e-15
100652824	'KIAA2012'	mRNA	2.24344	0.00141434
100653049	'LOC100653049'	mRNA	2.11559	5.60536e-06
10068	'IL18BP'	mRNA	1.34413	2.45083e-14
10079	'ATP9A'	mRNA	-1.18846	1.40425e-32
10085	'EDIL3'	mRNA	-1.14669	0.000114406
100861412	'FSBP'	mRNA	-4.07387	0.0105837
10089	'KCNK7'	mRNA	2.23923	0.000921277
10097	'ACTR2'	mRNA	-1.22406	4.2758e-32
100996717	'NOTCH2NLC'	mRNA	1.0475	1.77249e-39
100996746	'SPDYE11'	mRNA	-1.00645	0.0480645
100996842	'LOC100996842'	mRNA	2.19909	5.52466e-07
101	'ADAM8'	mRNA	1.63569	3.51835e-05
10103	'TSPAN1'	mRNA	2.03584	0.0159513
10105	'PPIF'	mRNA	1.47639	4.60029e-51
101059906	'LOC101059906'	mRNA	1.15244	0.00396938
101059953	'NPIPA8'	mRNA	1.10835	8.29879e-10
101060024	'LOC101060024'	mRNA	6.36007	0.023721
10112	'KIF20A'	mRNA	-2.46642	4.27291e-32
1012	'CDH13'	mRNA	1.88405	0.00172877
10121	'ACTR1A'	mRNA	-1.14186	1.05976e-23
10129	'FRY'	mRNA	-1.508	1.52554e-13
10135	'NAMPT'	mRNA	3.35369	0
10144	'FAM13A'	mRNA	2.50853	1.79234e-87
10148	'EBI3'	mRNA	4.95195	1.59768e-06
10160	'FARP1'	mRNA	-2.02254	8.56102e-112
10184	'LHFPL2'	mRNA	1.06552	1.45098e-27
10189	'ALYREF'	mRNA	-1.10867	1.49461e-05
101927353	'LOC101927353'	mRNA	3.49006	0.0157575
101927506	'LOC101927506'	mRNA	1.08839	3.81593e-06
101928422	'LOC101928422'	mRNA	2.22194	2.01236e-12
101928592	'LOC101928592'	mRNA	1.49235	0.0240998
101928635	'LOC101928635'	mRNA	1.61885	2.46768e-13
101928841	'LOC101928841'	mRNA	1.88906	0.023339
101929372	'LOC101929372'	mRNA	2.75763	0.00186737
101929805	'LOC101929805'	mRNA	1.08907	0.00382289
10194	'TSHZ1'	mRNA	-1.56535	5.56653e-49
10196	'PRMT3'	mRNA	-1.33926	0.000817861
1020	'CDK5'	mRNA	-1.71591	4.19663e-06
10200	'MPHOSPH6'	mRNA	-1.08495	0.000850503
10202	'DHRS2'	mRNA	2.48333	0.00364293
10204	'NUTF2'	mRNA	-1.42682	4.64961e-20
10221	'TRIB1'	mRNA	1.59256	2.80263e-06
10224	'ZNF443'	mRNA	1.16304	0.0284237
10244	'RABEPK'	mRNA	-1.1863	0.00072161
10247	'RIDA'	mRNA	-3.47121	0.0153349
10253	'SPRY2'	mRNA	1.58132	2.45495e-22
10257	'ABCC4'	mRNA	-1.42012	2.04523e-11
102724428	'SIK1B'	mRNA	3.54532	1.99531e-05
102724951	'LOC102724951'	mRNA	1.56345	0.0301791
102724965	'LOC102724965'	mRNA	3.18351	4.00918e-07
102725035	'LOC102725035'	mRNA	5.92178	0.0402885
10273	'STUB1'	mRNA	-1.05581	2.41165e-08
10277	'UBE4B'	mRNA	-1.14077	3.6766e-19
102800317	'TPTEP2-CSNK1E'	mRNA	1.39295	0.00293539
10282	'BET1'	mRNA	1.21325	1.60612e-07
103	'ADAR'	mRNA	1.04984	3.59969e-40
10308	'ZNF267'	mRNA	1.58697	2.21557e-08
1031	'CDKN2C'	mRNA	-1.18454	1.14025e-06
10314	'LANCL1'	mRNA	-1.1992	3.75865e-12
10316	'NMUR1'	mRNA	3.81335	0.0374377
10318	'TNIP1'	mRNA	1.32509	2.19359e-15
1033	'CDKN3'	mRNA	-2.04758	7.18827e-07
10335	'MRVI1'	mRNA	2.28221	0.00353966
10344	'CCL26'	mRNA	2.39862	6.88576e-05
10346	'TRIM22'	mRNA	2.12501	5.61049e-90
10350	'ABCA9'	mRNA	2.07869	0.000375345
10351	'ABCA8'	mRNA	2.86435	0.0478803
10360	'NPM3'	mRNA	-1.92062	0.00125188
10365	'KLF2'	mRNA	-1.55447	3.99133e-05
10371	'SEMA3A'	mRNA	1.45088	5.03943e-47
10376	'TUBA1B'	mRNA	-1.48103	1.67471e-14
10383	'TUBB4B'	mRNA	-1.43716	8.08182e-25
10384	'BTN3A3'	mRNA	1.81135	3.67128e-71
10385	'BTN2A2'	mRNA	2.12526	3.93318e-56
10391	'CORO2B'	mRNA	3.33838	3.69391e-14
10397	'NDRG1'	mRNA	3.11498	6.94446e-67
10398	'MYL9'	mRNA	-2.60938	1.06452e-180
10402	'ST3GAL6'	mRNA	1.74852	2.20269e-05
10403	'NDC80'	mRNA	-1.17179	2.56869e-06
10411	'RAPGEF3'	mRNA	1.68059	7.21559e-11
10437	'IFI30'	mRNA	3.20905	6.10982e-51
10440	'TIMM17A'	mRNA	-1.58487	1.48104e-07
10458	'BAIAP2'	mRNA	1.24814	0.00238214
10460	'TACC3'	mRNA	-1.52855	8.77686e-20
10467	'ZNHIT1'	mRNA	-1.06531	1.01143e-05
10468	'FST'	mRNA	1.65596	1.79628e-47
1047	'CLGN'	mRNA	1.34969	0.000164182
10471	'PFDN6'	mRNA	-1.4055	0.0109726
10475	'TRIM38'	mRNA	1.68008	1.24991e-106
10485	'C1orf61'	mRNA	1.8092	0.00783823
10501	'SEMA6B'	mRNA	1.45114	0.0109176
10507	'SEMA4D'	mRNA	1.14659	0.00360971
10509	'SEMA4B'	mRNA	1.89321	5.11718e-54
1051	'CEBPB'	mRNA	2.38454	5.40216e-44
10517	'FBXW10'	mRNA	1.4087	0.0329306
105369230		mRNA	4.08111	0.0401084
105370399	'LOC105370399'	mRNA	2.85735	0.0108355
105371045	'LOC105371045'	mRNA	2.86788	0.000855926
105371727	'LOC105371727'	mRNA	3.01222	0.0190181
105371933	'LOC105371933'	mRNA	1.84297	0.0437023
105372269	'LOC105372269'	mRNA	2.96066	0.0121864
105372824	'LOC105372824'	mRNA	1.79231	0.00536115
105373132		mRNA	1.65594	0.000197365
105373314	'LOC105373314'	mRNA	2.70466	7.25333e-05
105374811	'LOC105374811'	mRNA	1.08073	0.000355315
105376204	'LOC105376204'	mRNA	5.4153	0.0164128
105376341	'LOC105376341'	mRNA	2.77063	0.00930838
105376526	'LOC105376526'	mRNA	1.13221	0.0237417
105376714	'LOC105376714'	mRNA	5.15147	3.49717e-47
105376731	'LOC105376731'	mRNA	3.60754	0.0341199
105377310	'LOC105377310'	mRNA	2.00891	0.0100479
105378220	'MARCOL'	mRNA	6.00894	0.00878905
105378949	'LOC105378949'	mRNA	1.28848	0.00867079
105379282	'LOC105379282'	mRNA	1.47854	0.00156555
105379561	'LOC105379561'	mRNA	3.20135	0.00356772
10550	'ARL6IP5'	mRNA	-1.1422	1.44863e-16
10561	'IFI44'	mRNA	2.58868	1.1591e-23
10563	'CXCL13'	mRNA	5.97885	0.00354069
10566	'AKAP3'	mRNA	1.62911	0.000423533
10570	'DPYSL4'	mRNA	1.79888	0.0077884
10572	'SIVA1'	mRNA	-1.0045	0.00476484
10591	'DNPH1'	mRNA	-1.45956	0.00441232
10594	'PRPF8'	mRNA	-1.01075	6.71618e-53
10602	'CDC42EP3'	mRNA	-1.24034	4.84133e-10
10603	'SH2B2'	mRNA	1.3885	0.000515413
10609	'P3H4'	mRNA	-1.14198	4.85739e-10
10610	'ST6GALNAC2'	mRNA	2.85685	0.0220788
1062	'CENPE'	mRNA	-1.0474	1.14261e-06
10628	'TXNIP'	mRNA	1.79263	8.32766e-21
10632	'ATP5MG'	mRNA	-1.08234	6.59507e-06
10653	'SPINT2'	mRNA	1.60833	0.0124131
10661	'KLF1'	mRNA	3.70263	0.0344083
10669	'CGREF1'	mRNA	5.98219	0.000411749
10672	'GNA13'	mRNA	1.13055	1.87369e-19
10673	'TNFSF13B'	mRNA	2.17393	3.728e-06
10675	'CSPG5'	mRNA	3.4987	0.0422818
10678	'B3GNT2'	mRNA	1.02514	0.000342152
10687	'PNMA2'	mRNA	1.31965	0.0168432
10692	'RRH'	mRNA	3.50196	0.0186504
10699	'CORIN'	mRNA	2.96794	2.98622e-05
1071	'CETP'	mRNA	1.84845	3.27251e-18
10715	'CERS1'	mRNA	1.95108	0.00288904
107181291	'PYDC5'	mRNA	2.71316	0.00293639
1072	'CFL1'	mRNA	-1.46957	2.65852e-101
10749	'KIF1C'	mRNA	-1.07006	1.88606e-18
10755	'GIPC1'	mRNA	-1.28127	1.61166e-21
10768	'AHCYL1'	mRNA	-1.05442	3.726e-07
10793	'ZNF273'	mRNA	1.37938	0.00309255
107983991	'LOC107983991'	mRNA	5.94802	0.0400576
107984203	'LOC107984203'	mRNA	2.14009	0.000138779
107984345	'LOC107984345'	mRNA	2.59799	0.00142804
107984449	'LOC107984449'	mRNA	6.0312	1.76889e-11
107984512	'LOC107984512'	mRNA	-1.34062	0.0205785
107984832	'LOC107984832'	mRNA	-4.22949	0.0069626
107985388	'LOC107985388'	mRNA	1.09324	0.00221259
107985433	'LOC107985433'	mRNA	1.36432	0.0238758
107985524	'LOC107985524'	mRNA	1.04886	6.23436e-08
107985535	'LOC107985535'	mRNA	1.28145	0.00630195
107985687	'LOC107985687'	mRNA	1.71834	0.0048024
107986113	'LOC107986113'	mRNA	1.81356	3.46117e-09
107986175	'LOC107986175'	mRNA	1.17293	9.33153e-08
107986217	'LOC107986217'	mRNA	1.74821	3.58402e-05
107986596	'LOC107986596'	mRNA	1.47955	0.00361733
107986752	'LOC107986752'	mRNA	-1.22209	0.00192033
107986791	'LOC107986791'	mRNA	2.70432	0.027714
107986800	'LOC107986800'	mRNA	1.42855	0.00930648
107987175	'LOC107987175'	mRNA	1.58203	0.00570055
107987237	'LOC107987237'	mRNA	1.08157	0.00374884
107987243	'LOC107987243'	mRNA	1.51737	0.0175877
10814	'CPLX2'	mRNA	5.2304	4.33848e-07
10863	'ADAM28'	mRNA	3.63833	6.8841e-05
10864	'SLC22A7'	mRNA	5.96237	0.0399377
10865	'ARID5A'	mRNA	1.14264	9.06959e-12
1088	'CEACAM8'	mRNA	2.97045	0.0365094
10885	'WDR3'	mRNA	-1.15913	1.78238e-06
10888	'GPR83'	mRNA	2.48483	0.0350579
10893	'MMP24'	mRNA	-1.10229	0.00829139
10894	'LYVE1'	mRNA	4.66915	0.00389282
10897	'YIF1A'	mRNA	-1.03823	1.85181e-10
10901	'DHRS4'	mRNA	-1.76124	0.000243029
10904	'BLCAP'	mRNA	-1.0623	1.19508e-11
10905	'MAN1A2'	mRNA	-1.20898	3.79988e-22
10906	'TRAFD1'	mRNA	1.04205	4.17472e-09
10922	'FASTK'	mRNA	-1.20073	4.5323e-14
10933	'MORF4L1'	mRNA	-1.01303	1.14545e-25
10938	'EHD1'	mRNA	-1.01469	1.69424e-15
10949	'HNRNPA0'	mRNA	-1.41807	2.09079e-19
10950	'BTG3'	mRNA	1.11835	3.53252e-08
10957	'PNRC1'	mRNA	1.81161	6.49862e-97
10964	'IFI44L'	mRNA	3.83179	5.2613e-62
10969	'EBNA1BP2'	mRNA	-1.81907	0.00528989
10980	'COPS6'	mRNA	-1.04074	4.87465e-12
10982	'MAPRE2'	mRNA	-1.21246	9.39285e-13
11007	'CCDC85B'	mRNA	1.09554	0.000337275
110091775	'C21orf59-TCP10L'	mRNA	1.22353	0.0219189
11015	'KDELR3'	mRNA	-1.40497	8.70115e-14
11034	'DSTN'	mRNA	-1.45885	2.68703e-72
11054	'OGFR'	mRNA	1.09518	2.47147e-15
1106	'CHD2'	mRNA	1.44445	5.41684e-21
11063	'SOX30'	mRNA	5.52865	0.000738959
11065	'UBE2C'	mRNA	-1.22305	3.34177e-06
11067	'DEPP1'	mRNA	-4.91677	0.000278354
11069	'RAPGEF4'	mRNA	4.18877	4.10424e-11
11076	'TPPP'	mRNA	1.283	0.0229746
11082	'ESM1'	mRNA	9.59356	3.03219e-55
11092	'SPACA9'	mRNA	-1.38754	0.0117277
11100	'HNRNPUL1'	mRNA	-1.02026	1.07906e-06
11108	'PRDM4'	mRNA	1.13983	3.59124e-09
11118	'BTN3A2'	mRNA	1.43697	4.3239e-55
11119	'BTN3A1'	mRNA	1.3808	5.42103e-58
11120	'BTN2A1'	mRNA	1.27614	7.16696e-29
11131	'CAPN11'	mRNA	2.18886	0.00375916
11136	'SLC7A9'	mRNA	2.10594	0.0138686
11148	'HHLA2'	mRNA	4.22209	0.00527241
11151	'CORO1A'	mRNA	-3.86922	0.00751783
11156	'PTP4A3'	mRNA	-3.43218	0.0220272
11160	'ERLIN2'	mRNA	-1.01849	2.16141e-10
11163	'NUDT4'	mRNA	1.02152	1.04591e-17
11171	'STRAP'	mRNA	-1.2973	2.05201e-16
11173	'ADAMTS7'	mRNA	-1.08046	0.00834357
11174	'ADAMTS6'	mRNA	1.98674	1.0881e-144
11182	'SLC2A6'	mRNA	1.16421	3.08227e-15
11198	'SUPT16H'	mRNA	-1.01508	0.000289182
11199	'ANXA10'	mRNA	3.08504	8.84303e-12
11216	'AKAP10'	mRNA	1.00397	9.79787e-14
11217	'AKAP2'	mRNA	1.22888	1.25331e-29
1122	'CHML'	mRNA	-1.38369	1.6092e-05
11221	'DUSP10'	mRNA	1.28243	3.33756e-45
11222	'MRPL3'	mRNA	-1.12536	1.62149e-09
112268076	'LOC112268076'	mRNA	1.55511	0.0198987
112268092	'LOC112268092'	mRNA	-1.19672	0.00704674
112268233	'LOC112268233'	mRNA	2.23587	0.0133397
112268237	'LOC112268237'	mRNA	3.71402	9.79787e-14
112268238	'LOC112268238'	mRNA	1.40747	0.000604691
112268260	'LOC112268260'	mRNA	2.23459	4.16671e-07
112268284	'LOC112268284'	mRNA	3.35141	0.0114532
112268331	'LOC112268331'	mRNA	-1.31461	0.0308565
112268350	'LOC112268350'	mRNA	7.17652	0.00289172
112268395	'LOC112268395'	mRNA	-1.78223	0.037999
112268409		mRNA	1.48543	3.01926e-07
112268444	'LOC112268444'	mRNA	1.54796	9.17257e-05
11228	'RASSF8'	mRNA	1.66031	8.32213e-68
11230	'PRAF2'	mRNA	-1.20099	1.08558e-07
11237	'RNF24'	mRNA	1.37167	5.01737e-24
112487	'DTD2'	mRNA	-1.11097	0.00463632
112574	'SNX18'	mRNA	-1.26902	2.62888e-14
11258	'DCTN3'	mRNA	-1.11284	1.24665e-08
11262	'SP140'	mRNA	1.8747	8.80186e-09
11264	'PXMP4'	mRNA	-1.16599	0.0207117
11274	'USP18'	mRNA	2.30832	6.20463e-56
112755	'STX1B'	mRNA	1.44285	0.000647227
11277	'TREX1'	mRNA	2.39719	2.22094e-16
1128	'CHRM1'	mRNA	8.51769	0.043515
112812	'FDX2'	mRNA	-1.20311	0.0148914
112840	'WDR89'	mRNA	1.06802	0.000423269
1129	'CHRM2'	mRNA	-2.72374	3.68631e-55
113026	'PLCD3'	mRNA	-1.31216	3.36088e-20
11311	'VPS45'	mRNA	-1.26655	1.44817e-05
11315	'PARK7'	mRNA	-1.04284	0.000118073
113179	'ADAT3'	mRNA	1.33522	0.000256483
11330	'CTRC'	mRNA	2.14525	0.00212205
113451	'AZIN2'	mRNA	1.17365	0.000989635
11346	'SYNPO'	mRNA	-1.38982	1.96807e-27
113730	'KLHDC7B'	mRNA	3.65935	2.44689e-16
113791	'PIK3IP1'	mRNA	1.57796	6.62482e-12
1141	'CHRNB2'	mRNA	1.21504	3.61234e-06
114134	'SLC2A13'	mRNA	1.00274	9.59109e-05
114336	'CGB2'	mRNA	4.51563	0.0102976
114548	'NLRP3'	mRNA	4.14345	3.55746e-06
114659	'LRRC37B'	mRNA	1.62864	6.1041e-10
114769	'CARD16'	mRNA	3.04609	0.00227049
114780	'PKD1L2'	mRNA	1.6803	3.01848e-11
114793	'FMNL2'	mRNA	2.3028	1.04326e-62
114794	'ELFN2'	mRNA	-1.07487	1.56158e-11
114800	'CCDC85A'	mRNA	-1.1306	1.7404e-05
114876	'OSBPL1A'	mRNA	-1.0125	7.54762e-10
114880	'OSBPL6'	mRNA	2.44489	5.21869e-08
114897	'C1QTNF1'	mRNA	1.50528	2.42366e-88
114898	'C1QTNF2'	mRNA	-1.08915	0.0320832
114902	'C1QTNF5'	mRNA	-1.41975	0.000114595
114907	'FBXO32'	mRNA	2.56612	5.87308e-15
114926	'SMIM19'	mRNA	-1.35295	0.00360046
114984	'FLYWCH2'	mRNA	-1.58597	0.000183789
115	'ADCY9'	mRNA	-1.07188	1.0109e-40
115004	'CGAS'	mRNA	1.15844	0.000677027
115111	'SLC26A7'	mRNA	3.48503	0.0200951
115123	'MARCH3'	mRNA	2.09612	1.70465e-17
115201	'ATG4A'	mRNA	-1.14965	0.0225556
115207	'KCTD12'	mRNA	1.26221	0.00945201
115330	'GPR146'	mRNA	3.19839	8.1931e-30
115361	'GBP4'	mRNA	1.73211	2.29379e-62
115362	'GBP5'	mRNA	6.52313	1.03519e-60
1154	'CISH'	mRNA	2.08262	0.00909717
115701	'ALPK2'	mRNA	-1.73954	7.83647e-71
115703	'ARHGAP33'	mRNA	-1.40184	0.000234604
115704	'EVI5L'	mRNA	-1.13368	1.04956e-08
115811	'IQCD'	mRNA	1.69307	0.000147017
115939	'TSR3'	mRNA	-1.05441	0.00049527
115950	'ZNF653'	mRNA	1.6207	0.000164218
116071	'BATF2'	mRNA	3.42786	8.24416e-138
116228	'COX20'	mRNA	1.06716	5.36003e-16
116412	'ZNF837'	mRNA	-1.72957	0.00368499
116461	'TSEN15'	mRNA	-1.39559	2.77273e-07
116512	'MRGPRD'	mRNA	3.91944	0.0385714
117157	'SH2D1B'	mRNA	4.95466	0.0299224
117178	'SSX2IP'	mRNA	-1.55799	4.685e-10
117248	'GALNT15'	mRNA	1.99485	4.48016e-09
1173	'AP2M1'	mRNA	-1.04339	1.18269e-19
1181	'CLCN2'	mRNA	1.96874	0.00225369
1185	'CLCN6'	mRNA	1.6135	1.16759e-27
119	'ADD2'	mRNA	5.39652	0.0163704
119385	'AGAP11'	mRNA	1.13813	0.00309988
119391	'GSTO2'	mRNA	2.4877	4.81782e-22
1195	'CLK1'	mRNA	2.22213	1.93509e-24
119710	'C11orf74'	mRNA	-1.13891	0.0488949
121268	'RHEBL1'	mRNA	2.05287	0.00278303
122046	'TEX26'	mRNA	6.37067	0.0147993
122416	'ANKRD9'	mRNA	1.17542	0.0337271
122945	'NOXRED1'	mRNA	1.32559	0.0272043
123	'PLIN2'	mRNA	1.4933	1.33747e-10
1230	'CCR1'	mRNA	5.3887	0.00353966
1236	'CCR7'	mRNA	1.38049	0.0115243
123775	'C16orf46'	mRNA	1.27218	0.020064
124359	'CDYL2'	mRNA	1.46457	0.0197141
1244	'ABCC2'	mRNA	2.77918	2.84743e-05
124935	'SLC43A2'	mRNA	1.43139	0.0141554
125	'ADH1B'	mRNA	-3.89213	0.00771969
125228	'FAM210A'	mRNA	1.88555	6.59418e-12
125476	'INO80C'	mRNA	1.66989	3.91439e-05
125488	'TTC39C'	mRNA	-1.61044	2.71695e-26
125875	'CLDND2'	mRNA	2.41594	0.0107197
126074	'SWSAP1'	mRNA	1.87543	0.00632916
126133	'ALDH16A1'	mRNA	-1.11956	0.00396242
1263	'PLK3'	mRNA	1.079	1.30433e-10
126321	'MFSD12'	mRNA	1.92648	9.14718e-75
126374	'WTIP'	mRNA	-1.13272	0.00014331
126375	'ZNF792'	mRNA	1.25903	0.0367992
1265	'CNN2'	mRNA	-2.68975	3.05855e-43
126549	'ANKLE1'	mRNA	1.52585	0.0482401
126792	'B3GALT6'	mRNA	-1.07965	6.09618e-06
126868	'MAB21L3'	mRNA	2.23883	0.0376834
126961	'HIST2H3C'	mRNA	-1.20922	0.0147919
127002	'ATXN7L2'	mRNA	-2.09702	1.29177e-10
1271	'CNTFR'	mRNA	4.73279	0.0133796
127435	'PODN'	mRNA	-1.32599	2.5151e-09
127495	'LRRC39'	mRNA	2.27349	0.00418436
127534	'GJB4'	mRNA	3.22345	0.00768355
127544	'RNF19B'	mRNA	2.27657	3.91291e-27
127623	'OR2B11'	mRNA	5.94802	0.0400576
127665	'ZNF648'	mRNA	3.26285	0.000163452
127687	'C1orf122'	mRNA	-1.03986	0.000780991
1277	'COL1A1'	mRNA	-3.30376	5.71464e-42
1278	'COL1A2'	mRNA	-1.87722	1.1247e-24
128061	'C1orf131'	mRNA	-1.29833	0.0213084
1281	'COL3A1'	mRNA	-2.34654	1.77532e-105
128209	'KLF17'	mRNA	2.67383	1.61645e-10
128312	'HIST3H2BB'	mRNA	1.87336	1.71131e-10
128434	'VSTM2L'	mRNA	4.48759	0.013394
128497	'SPATA25'	mRNA	1.58126	0.00123736
1287	'COL4A5'	mRNA	-1.40848	3.2091e-09
128853	'DUSP15'	mRNA	3.4987	0.0422818
1289	'COL5A1'	mRNA	-1.94124	1.27371e-56
1290	'COL5A2'	mRNA	-1.06322	1.0987e-116
1296	'COL8A2'	mRNA	1.33058	0.0414411
129607	'CMPK2'	mRNA	5.00788	0
129831	'RBM45'	mRNA	-1.0826	0.0266538
130074	'FAM168B'	mRNA	-1.04648	3.05327e-17
130075	'OR9A4'	mRNA	6.36007	0.023721
130132	'RFTN2'	mRNA	2.88454	6.01189e-05
1303	'COL12A1'	mRNA	-1.75479	1.30093e-129
130367	'SGPP2'	mRNA	-1.55186	0.0440505
130399	'ACVR1C'	mRNA	3.35486	0.0004092
130497	'OSR1'	mRNA	-1.2035	2.24866e-06
130540	'ALS2CR12'	mRNA	2.25959	0.00045813
130574	'LYPD6'	mRNA	-1.26309	1.07906e-14
1307	'COL16A1'	mRNA	-1.1942	1.54144e-42
130749	'CPO'	mRNA	1.1698	1.65674e-06
131566	'DCBLD2'	mRNA	1.9944	1.87312e-77
1316	'KLF6'	mRNA	1.64366	6.40999e-55
131890	'GRK7'	mRNA	3.11711	2.9973e-11
132299	'OCIAD2'	mRNA	1.07123	0.0471523
1326	'MAP3K8'	mRNA	1.42648	0.0300328
132720	'FAM241A'	mRNA	1.60271	0.0320916
132864	'CPEB2'	mRNA	1.8544	2.02696e-12
132884	'EVC2'	mRNA	1.05365	1.23917e-08
132989	'C4orf36'	mRNA	1.87827	0.000610457
133308	'SLC9B2'	mRNA	1.09203	1.83332e-12
133746	'JMY'	mRNA	1.54114	3.17774e-17
134147	'CMBL'	mRNA	-1.45514	7.18487e-07
134285	'TMEM171'	mRNA	1.77877	5.78527e-14
134429	'STARD4'	mRNA	1.49048	2.14127e-47
135	'ADORA2A'	mRNA	5.70081	6.42993e-06
135112	'NCOA7'	mRNA	1.58787	9.76627e-10
136242	'PRSS37'	mRNA	5.84021	7.20304e-10
136332	'LRGUK'	mRNA	1.31458	0.0187519
1368	'CPM'	mRNA	2.1275	0.0223552
137075	'CLDN23'	mRNA	1.13463	0.000195929
1373	'CPS1'	mRNA	-1.33451	0.000337713
1374	'CPT1A'	mRNA	-1.39364	6.03506e-16
137735	'ABRA'	mRNA	-3.20192	0.0447729
1379	'CR1L'	mRNA	5.29839	0.000702584
137994	'LETM2'	mRNA	1.20841	1.30984e-09
138151	'NACC2'	mRNA	-1.44317	6.14445e-10
138724	'C9orf131'	mRNA	1.67149	0.000917155
138803	'OR13C3'	mRNA	2.10481	0.0015382
138881	'OR1L8'	mRNA	1.73121	0.043716
1390	'CREM'	mRNA	2.07393	0.000906438
139324	'HDX'	mRNA	1.54263	2.12113e-11
139411	'PTCHD1'	mRNA	6.68566	0.000460201
1395	'CRHR2'	mRNA	1.7447	0.014966
139596	'UPRT'	mRNA	1.33819	4.17153e-09
139735	'ZFP92'	mRNA	2.69192	0.0270913
139804	'RBMXL3'	mRNA	1.60515	0.0290872
1406	'CRX'	mRNA	1.36331	0.0303295
140691	'TRIM69'	mRNA	3.72674	3.0704e-16
140710	'SOGA1'	mRNA	-1.16823	6.96711e-45
140711	'TLDC2'	mRNA	2.22615	0.0306076
140739	'UBE2F'	mRNA	-1.01379	1.60577e-05
140766	'ADAMTS14'	mRNA	-4.05993	2.52737e-10
140873	'C20orf173'	mRNA	2.95843	0.000360339
140876	'RIPOR3'	mRNA	1.42076	6.86025e-11
142	'PARP1'	mRNA	-1.63483	5.43977e-32
1428	'CRYM'	mRNA	3.81447	0.000120934
143279	'HECTD2'	mRNA	1.09729	1.58082e-07
143425	'SYT9'	mRNA	2.41594	0.0107197
1436	'CSF1R'	mRNA	2.34135	0.00125521
143630	'UBQLNL'	mRNA	3.23086	3.11271e-08
143689	'PIWIL4'	mRNA	2.55897	3.00546e-08
1437	'CSF2'	mRNA	5.87487	1.34859e-13
1440	'CSF3'	mRNA	6.25036	1.07558e-12
144132	'DNHD1'	mRNA	1.40414	4.86577e-11
144165	'PRICKLE1'	mRNA	-1.07825	0.00101773
144402	'CPNE8'	mRNA	1.02232	4.16416e-07
144423	'GLT1D1'	mRNA	6.36007	0.023721
144453	'BEST3'	mRNA	5.28709	7.39678e-18
144455	'E2F7'	mRNA	2.32978	1.94998e-152
144501	'KRT80'	mRNA	-1.05401	0.0118775
144809	'FAM216B'	mRNA	4.97393	0.0121184
145864	'HAPLN3'	mRNA	-1.09584	0.0115145
146183	'OTOA'	mRNA	1.05078	0.00138197
146395	'GSG1L'	mRNA	4.48502	0.0183979
146439	'BICDL2'	mRNA	2.02736	0.0464703
1465	'CSRP1'	mRNA	-1.30978	1.53323e-14
146664	'MGAT5B'	mRNA	2.79389	0.0105962
146754	'DNAH2'	mRNA	1.93848	0.00100268
146845	'CFAP52'	mRNA	3.32781	0.0446674
1469	'CST1'	mRNA	5.95054	0.0400576
147	'ADRA1B'	mRNA	-5.56265	2.3812e-05
147015	'DHRS13'	mRNA	2.21782	8.31023e-12
147111	'NOTUM'	mRNA	2.55271	0.000194258
147495	'APCDD1'	mRNA	-1.55314	2.82603e-64
147645	'VSIG10L'	mRNA	1.04243	0.0113919
147719	'LYPD4'	mRNA	4.06612	0.0404849
147744	'TMEM190'	mRNA	2.57786	0.00972651
147798	'TMC4'	mRNA	3.10513	1.76252e-05
147837	'ZNF563'	mRNA	1.23839	0.0408583
147841	'SPC24'	mRNA	-2.3644	5.94153e-11
147929	'ZNF565'	mRNA	1.15249	0.0119787
148	'ADRA1A'	mRNA	3.64139	0.00378105
148022	'TICAM1'	mRNA	1.42071	1.6526e-29
148113	'CILP2'	mRNA	3.32237	3.74606e-05
148252	'DIRAS1'	mRNA	-1.56849	0.00305555
148523	'CIART'	mRNA	2.58635	2.05134e-20
148811	'PM20D1'	mRNA	1.99803	0.0083844
1490	'CTGF'	mRNA	-1.55007	1.01077e-59
149111	'CNIH3'	mRNA	1.48771	3.81164e-16
149428	'BNIPL'	mRNA	1.18541	0.0259921
149461	'CLDN19'	mRNA	3.91145	0.0121612
149708	'WFDC5'	mRNA	5.39475	0.00353712
15	'AANAT'	mRNA	2.17049	0.0335105
1503	'CTPS1'	mRNA	-1.9332	2.8793e-14
150350	'ENTHD1'	mRNA	3.06539	0.00423502
150365	'MEI1'	mRNA	2.42793	7.55445e-09
150368	'PHETA2'	mRNA	-1.49749	0.00787314
150684	'COMMD1'	mRNA	-1.31548	0.00350698
150864	'FAM117B'	mRNA	1.95844	2.04712e-13
150962	'PUS10'	mRNA	1.81434	0.00523701
151050	'KANSL1L'	mRNA	1.19954	3.19487e-18
151176	'ERFE'	mRNA	2.2201	4.4683e-08
151230	'KLHL23'	mRNA	-1.90334	0.0376885
151254	'C2CD6'	mRNA	2.60279	0.021303
151449	'GDF7'	mRNA	-1.41368	0.000118816
151531	'UPP2'	mRNA	2.80277	0.00906769
151636	'DTX3L'	mRNA	1.47594	8.9382e-43
151835	'CPNE9'	mRNA	3.49372	0.0134141
1520	'CTSS'	mRNA	5.49738	3.09612e-235
152007	'GLIPR2'	mRNA	-1.16064	0.00463807
152065	'C3orf22'	mRNA	6.94163	0.0127597
152206	'CCDC13'	mRNA	3.21048	0.00422849
1524	'CX3CR1'	mRNA	4.09422	0.0137538
152519	'NIPAL1'	mRNA	2.09385	1.54308e-17
152816	'ODAPH'	mRNA	3.28307	0.00706578
152831	'KLB'	mRNA	1.86497	0.0003941
152877	'FAM53A'	mRNA	1.40899	0.00105142
152926	'PPM1K'	mRNA	2.10065	9.09451e-57
153222	'CREBRF'	mRNA	1.59079	3.61525e-58
153478	'PLEKHG4B'	mRNA	-1.30876	1.6287e-09
153572	'IRX2'	mRNA	1.14355	0.00787314
153657	'TTC23L'	mRNA	2.10159	0.0173803
[truncated: 2,542 more rows]

## Sheet: 48 hpi
Gene ID	Gene Symbol	Type	Log2FoldChange	Qvalue
[truncated: 2,531 more rows]
