# Supplementary material for: Temporal transcriptomic changes in long non-coding RNAs and messenger RNAs involved in the host immune and metabolic response during Toxoplasma gondii lytic cycle
Source: Parasit Vectors. 2022 Jan 10;15:22. doi: 10.1186/s13071-021-05140-3 (PMC8750853; doi:10.1186/s13071-021-05140-3)
Supplement: Supplementary file 6 — Additional file 6: Table S3. List of co-expressed differentially expressed messenger RNAs (DEmRNAs). [file 13071_2021_5140_MOESM6_ESM.xls]

## Sheet: Sheet1
Gene ID	Gene Symbol	Type	1.5h		3h		6h		9h		12h		24h		36h		48h
			Log2FoldChange	Qvalue	Log2FoldChange	Qvalue	Log2FoldChange	Qvalue	Log2FoldChange	Qvalue	Log2FoldChange	Qvalue	Log2FoldChange	Qvalue	Log2FoldChange	Qvalue	Log2FoldChange	Qvalue
100126784	LOC100126784	lncRNA	0.803773	2.1e-09	1.0563	2.87e-17	0.394893	0.0345391	1.03472	2.95e-12	1.10776	2.6e-14	1.85061	1.12e-41	1.81333	1.19e-28	2.11737	3.14e-60
100127888	SLCO4A1-AS1	lncRNA	4.36848	1.83e-78	4.58458	7.91e-98	2.33339	4.21e-10	2.19294	2.93e-09	2.70004	3.84e-17	3.73596	3.19e-37	4.70233	1.54e-25	3.22245	5.1e-24
100128054	PLCE1-AS1	lncRNA	-0.52354	0.0172992	-0.65266	0.00601378	-1.51355	9.95e-13	-3.05536	3.58e-23	-2.82661	3.46e-21	-4.10567	1.09e-08	-2.05922	4.39e-06	-5.30711	2.81e-06
100130476	LOC100130476	lncRNA	2.11119	1.98e-12	2.26873	2.99e-15	2.22031	2.87e-13	2.41134	2.45e-16	1.80212	5.41e-07	1.29859	0.0124991	2.24772	7.93e-09	1.41851	0.00367656
100131060	LINC01135	lncRNA	1.22147	0.000558	0.90249	0.0319854	1.71553	1.13e-08	1.07918	0.00666887	1.69212	1.93e-07	1.82093	2.88e-06	1.38338	0.0034652	1.25495	0.0068256
100132287	LOC100132287	lncRNA	0.58171	0.022524	0.999807	3.08e-05	0.889255	0.000422	1.12896	1.16e-05	1.31389	3.39e-08	1.81205	5.87e-15	2.20766	1.38e-07	2.59562	7.92e-35
100133091	LOC100133091	lncRNA	0.375102	0.00957074	0.838101	3.24e-15	0.614904	1e-06	0.597558	4.07e-06	0.501263	0.000205	0.954108	3.37e-11	0.982805	0.00071	0.817485	1.03e-07
100134868	LOC100134868	lncRNA	-1.27359	4.03e-11	-1.57859	7.87e-15	-1.03981	2.77e-07	-0.842835	0.00177467	-0.703779	0.000836	-0.704102	0.0264033	-1.20455	0.00134556	-0.96353	0.00139462
100287314	LINC00941	lncRNA	0.51342	0.0028203	0.494173	0.00237316	0.539389	0.0012261	0.687136	1.43e-05	1.47795	2.28e-30	1.72484	1.96e-38	1.76777	5.66e-24	1.68828	1.61e-34
100288152	SLC9A3-AS1	lncRNA	-0.339744	0.011769	-0.841455	1.47e-14	-0.72459	6.68e-10	-1.15679	4.58e-18	-0.896652	3.33e-12	-0.77489	4.39e-06	-0.97365	0.000204	-0.466871	0.0064079
100289230	LOC100289230	lncRNA	-0.589405	5.5e-05	-1.09591	1.49e-13	1.78547	6.76e-50	0.602627	1.96e-06	1.33684	5.2e-38	0.403276	0.0247673	0.814808	0.0049039	0.635805	4.15e-05
100289650	PSG8-AS1	lncRNA	-0.456048	0.042593	-1.04228	9.64e-08	-3.18287	3.85e-27	-1.53988	1.13e-10	-1.83352	1.41e-13	1.08586	2.99e-09	1.23219	7.84e-05	1.86714	2.27e-38
100505501	LOC100505501	lncRNA	-0.899989	7.95e-05	-1.02844	3.73e-06	-2.40428	1.27e-17	-2.03339	2.62e-12	-2.94934	6.32e-17	-1.28116	0.0284537	-3.00985	3.11e-06	-1.57475	8.04e-05
100505622	LOC100505622	lncRNA	1.09334	0.00746606	1.00837	0.0499204	2.31902	3.97e-17	1.81108	2.34e-08	2.6047	5.07e-21	1.9539	5.99e-06	3.03728	2.12e-23	3.31302	2.1e-37
100505633	LINC01133	lncRNA	-0.595152	6.51e-07	-0.973564	3.87e-16	-1.16852	4.65e-18	-1.27193	1.4e-19	-1.66065	2.67e-28	-0.681809	0.00014	-1.55069	9.9e-07	-1.43237	1.89e-12
100505768	LINC01364	lncRNA	-1.76282	0.0235337	-3.0168	0.000981	2.99344	2.07e-31	2.70098	8.67e-19	3.37592	6.34e-39	1.97304	0.000122	2.43307	1.14e-08	2.53372	3.28e-13
100505806	SNHG18	lncRNA	0.337062	6.51e-05	0.265461	0.00210699	-0.791415	5.69e-15	-1.08568	3.03e-24	-1.68422	8e-47	-1.18787	5.18e-18	-1.17739	1.86e-05	-1.13091	5.88e-15
100505994	LUCAT1	lncRNA	2.46484	1.38e-44	2.38361	8.69e-35	2.71217	6.35e-53	1.70516	2.89e-12	1.48067	1.58e-09	4.0592	9.65e-128	4.15983	6.85e-37	4.90276	5.44e-178
100506157	SRP54-AS1	lncRNA	-0.413439	0.016951	-0.923051	1.83e-09	0.65875	1.93e-07	0.456482	0.00807347	0.698187	3.85e-08	0.463622	0.0139968	0.905986	1.78e-07	0.515466	0.00374914
100506737	LINC01589	lncRNA	-1.18545	7.34e-39	-1.88002	9.79e-78	-0.805523	1.51e-16	-0.670865	2.64e-10	-0.284777	0.00664277	-1.48176	1.04e-26	-1.91285	9.73e-27	-1.9236	1.6e-33
100874058	COX10-AS1	lncRNA	-0.969146	1.08e-06	-1.2623	2.82e-10	0.674118	8.43e-06	1.15311	3.41e-15	1.01186	8.86e-13	1.0635	4.17e-11	0.854291	1.16e-05	0.564017	0.0126614
100874323	HOXA10-AS	lncRNA	-0.842471	3.56e-05	-1.03078	1.49e-08	-1.27505	1.89e-10	-0.941376	1.87e-05	-1.48315	9.56e-11	-1.74878	5.3e-08	-1.24682	0.000107	-1.44598	3.11e-06
101448202	LOC101448202	lncRNA	-1.19592	4.37e-29	-0.318044	0.00305251	-1.32289	1.25e-31	-0.828586	6.65e-11	-2.30318	6.32e-56	-1.23316	1.75e-14	-2.28581	2e-20	-2.48435	1.48e-26
101926887	LOC101926887	lncRNA	1.23024	8.49e-06	3.53814	1.08e-104	4.95239	1.55e-259	4.31714	3.08e-179	3.8878	3.94e-137	3.44717	7.68e-63	2.53119	8.28e-08	2.68624	5.95e-33
101927060	LOC101927060	lncRNA	-0.46986	3.34e-10	-0.814487	8.38e-26	-0.493288	4.33e-10	-0.622718	1.32e-13	-0.66831	2.19e-16	-0.79587	4.39e-12	-0.759833	1.8e-10	-0.630272	1.03e-09
101927084	LINC01359	lncRNA	-1.87729	0.010249	-1.34564	0.0497177	1.60841	2.1e-06	2.0736	5.48e-11	0.976095	0.0438986	1.82271	8.62e-06	1.78167	6.42e-05	1.69891	5.77e-05
101927167	GATA2-AS1	lncRNA	-0.312188	4.61e-05	-0.488344	1.03e-12	-0.617354	3.36e-15	-0.577381	1.27e-12	-0.542136	6.2e-09	-0.322049	0.00251635	-0.43968	0.000378	-0.349058	0.000819
101927226	LOC101927226	lncRNA	1.63523	6.03e-20	1.36036	9.69e-13	1.51964	1.08e-12	1.64014	5.24e-17	0.913182	0.00016	1.70478	7.2e-14	1.4405	2.27e-08	1.55481	7.68e-12
101927472	LOC101927472	lncRNA	1.57632	7.37e-24	1.82273	1.03e-36	2.76241	1.78e-112	2.43332	1.96e-67	2.548	3.91e-76	1.36507	2.33e-09	2.9401	5.06e-12	2.536	7.66e-50
101928096	LOC101928096	lncRNA	-1.20596	8.92e-06	-2.54789	5.72e-15	1.07154	5.68e-07	0.618426	0.0138118	1.58095	4.52e-22	1.38094	7.26e-12	1.86875	1.26e-09	1.5223	5.06e-16
101928188	LOC101928188	lncRNA	-1.254	8.12e-09	-2.15107	1.19e-18	-2.38205	1.04e-19	-1.58719	7.09e-09	-1.27661	2.19e-07	-1.0866	0.00529577	-1.73946	8.29e-05	-1.04489	0.00594832
101928617	LOC101928617	lncRNA	1.65706	0.000264	1.44832	0.000295	1.47533	0.000656	3.2512	6.56e-16	1.57601	0.000172	2.37698	1.65e-09	2.60884	2.2e-10	3.1074	5.21e-17
101929423	MEF2C-AS1	lncRNA	-1.70887	0.000448	-2.14517	1.87e-05	3.27348	1.07e-65	2.4451	2.8e-22	3.46566	2.29e-92	1.47924	3.58e-06	3.01622	2.94e-13	1.49468	2.53e-06
101929655	TMC3-AS1	lncRNA	-0.772876	0.00290072	-1.82654	3.34e-11	-2.32532	2.62e-14	-2.43721	3.18e-12	-1.42921	1.07e-06	-2.30992	2.16e-05	-1.56815	0.00241894	-1.12599	0.00724992
101929709	LOC101929709	lncRNA	0.525196	5.86e-09	0.454804	7.47e-09	1.86371	1.46e-146	1.20465	3.89e-37	1.31011	1.04e-66	1.21134	9.27e-48	1.46447	1.49e-61	1.43346	1.15e-66
101929719	LOC101929719	lncRNA	-0.606228	0.0121223	-0.941144	8.93e-05	-1.33336	2.81e-08	-0.912465	0.000356	-1.66844	1.51e-09	-1.30631	0.000581	-1.99941	4.27e-05	-1.49743	0.000241
101929768	OSMR-AS1	lncRNA	1.22725	2.05e-40	0.798305	5.84e-15	2.26426	4.5e-136	2.02528	3.25e-135	1.8176	5.98e-116	2.04494	6.7e-142	1.64703	8.74e-14	1.9729	4.88e-125
102723332	LINC00412	lncRNA	-0.444754	0.033663	-0.520622	0.00498311	1.74942	5.46e-48	1.06427	5.87e-14	1.23551	2.38e-22	0.662527	0.000576	1.02947	3e-08	0.565278	0.00474783
104472715	SNHG14	lncRNA	-0.484821	1.4e-12	-0.993198	1.06e-43	-1.10931	1.33e-42	-1.68543	9.92e-80	-0.892685	7.52e-31	-0.635755	1.21e-10	-0.408733	0.0141999	-0.575635	3.59e-10
105369313	LOC105369313	lncRNA	1.56048	1.37e-14	1.3698	2.75e-12	0.856282	0.00182164	1.67744	3.06e-11	1.41541	2.83e-11	2.41906	4.12e-38	1.89574	3.66e-05	2.4	2.6e-37
105369318	LOC105369318	lncRNA	5.46605	5.52e-05	4.61816	0.00191167	6.31798	2.05e-07	6.32707	1.86e-07	6.00498	1.22e-06	5.85197	2.05e-05	5.68599	0.00861487	4.8504	0.0041579
105369435	LOC105369435	lncRNA	1.63207	0.00155295	1.41263	0.00325962	4.64966	2.34e-84	3.94298	6.84e-41	4.75413	1.27e-73	2.53281	8.21e-09	3.82939	4.37e-12	2.82416	4.77e-12
105369807	LINC02454	lncRNA	1.84691	2.5e-29	1.56293	1.29e-17	1.05971	7.73e-07	0.96116	9.79e-05	0.855103	0.000518	1.96636	7.08e-23	1.36603	3.54e-07	2.36842	1.18e-41
105369919	LOC105369919	lncRNA	0.397322	0.000101	-0.473067	2.8e-05	-4.21856	5.44e-83	-1.81281	1.11e-31	-2.64651	3.98e-51	-1.38509	1.16e-13	-2.28563	8.41e-18	-1.28189	5.1e-12
105370178	LOC105370178	lncRNA	0.904251	0.0400478	1.00451	0.00984969	3.62383	7.42e-60	3.79836	2.42e-75	2.90845	4.76e-28	3.13102	6.47e-33	1.59226	0.0008	1.76185	4.37e-06
105371632	LOC105371632	lncRNA	-0.824583	5.85e-06	-1.62967	1.99e-16	-1.24928	3.23e-10	-0.501293	0.0171995	-2.30113	2.28e-18	-1.89134	7.05e-08	-2.16612	1.33e-07	-2.09267	2.55e-08
105372145	LOC105372145	lncRNA	1.48599	7.37e-118	1.46447	2.26e-178	-3.52892	1.54e-170	-2.50435	1.03e-93	-2.91318	1.33e-114	-2.02889	1.7e-41	-2.10412	6.93e-11	-2.62254	5.42e-48
105372457	LOC105372457	lncRNA	1.38588	6.44e-29	0.530003	0.00136788	-1.6857	6.13e-13	-0.987473	3.61e-05	-1.63597	1.25e-08	-0.704721	0.0430718	-0.952822	0.0239416	-0.739438	0.0307748
105373311	LOC105373311	lncRNA	1.72361	2.1e-25	1.85177	8.12e-32	1.17374	1.68e-08	1.17389	2.85e-08	0.617912	0.0241864	0.779488	0.0133587	0.810383	0.0126414	0.708048	0.0440051
105373685	LOC105373685	lncRNA	2.5947	8.65e-34	2.55474	5.89e-39	1.79128	4.57e-13	2.89932	1.07e-39	2.2893	2.14e-22	3.12272	1.69e-46	2.10669	2.33e-06	2.576	3.8e-21
105374071	LOC105374071	lncRNA	-2.45436	0.000173	-3.44593	3.21e-06	3.07058	2.02e-44	1.63757	2.64e-05	2.82149	3.34e-31	2.60861	8.65e-17	1.72889	0.0334045	2.45796	1.69e-13
105374880	LOC105374880	lncRNA	-0.828263	6.64e-10	-0.920189	7.79e-13	-1.49708	4.14e-23	-1.36789	2.07e-18	-1.05824	4.47e-11	-1.29486	9.14e-09	-1.25797	8.82e-08	-1.29584	1.71e-08
105374952	LOC105374952	lncRNA	2.02486	8.73e-07	2.02942	1.02e-07	1.78042	2.72e-05	1.71356	0.00053	1.75806	0.000158	1.4315	0.032657	1.54307	0.0410612	1.70662	0.00246203
105375044	LOC105375044	lncRNA	-2.31193	1.15e-13	-2.17253	4.75e-12	1.55123	9.52e-18	0.670286	0.00506449	1.70168	4.27e-22	0.679082	0.0221271	1.86116	3.97e-08	1.14581	5.79e-07
105375310	LOC105375310	lncRNA	5.91638	5.24e-64	4.90116	2.39e-38	3.96075	1.21e-19	2.49617	0.000172	2.62541	4.55e-05	3.27052	2.7e-08	4.7228	2.36e-24	4.71635	3.23e-28
105375591	LOC105375591	lncRNA	2.06765	8.89e-13	1.78514	2.85e-09	0.892992	0.045508	1.59894	2.41e-06	2.85764	7.5e-28	1.99914	1.5e-07	2.76872	1.43e-18	2.50605	8.57e-14
105375666	LOC105375666	lncRNA	-0.915807	0.00492599	-1.16418	0.000282	1.18205	2.59e-08	0.617817	0.0270813	1.16792	1.71e-08	1.08754	2.54e-05	1.49495	1.81e-08	0.852254	0.00581013
105375724	LOC105375724	lncRNA	-0.277334	0.0122922	-1.07464	1.75e-24	-2.24981	3.19e-75	-2.15277	3.83e-59	-2.23162	1.53e-61	-0.862818	2.56e-09	-1.59543	4.29e-06	-1.23848	1.15e-12
105375914	LOC105375914	lncRNA	3.06944	4.09e-80	3.25154	1.43e-97	6.26267	0	5.17479	0	4.73429	3.35e-251	3.22334	3.81e-67	3.34166	2.4e-59	2.60396	1.98e-33
105376014	LOC105376014	lncRNA	1.17349	6.86e-10	1.64525	4.67e-24	4.85823	0	4.39892	0	3.99667	8.29e-230	3.29746	2.52e-110	2.36059	6.01e-21	2.64302	1.61e-54
105376425	LOC105376425	lncRNA	2.62018	8.75e-104	3.24411	7.78e-214	1.68326	1.41e-30	1.56358	3.8e-23	1.17527	3.36e-11	0.837628	0.000837	1.39816	3.56e-11	1.48274	1.34e-16
105376617	LOC105376617	lncRNA	0.829628	0.0125734	1.69337	3.18e-13	1.1872	5.62e-05	1.84399	3.52e-15	2.71507	9.11e-40	0.903813	0.0347429	1.73783	0.000299	1.23417	0.000481
105376718	LOC105376718	lncRNA	0.256553	0.000418	-0.254071	3.89e-05	-0.658008	3.17e-19	-0.38998	4.8e-08	-0.95409	4.25e-36	-0.758526	3.26e-19	-0.860717	1.1e-16	-0.389325	6.71e-06
105377347	LOC105377347	lncRNA	4.33756	1.43e-148	3.82756	2.56e-112	2.29855	1.58e-21	1.526	2.64e-07	1.513	4.57e-07	1.03704	0.041084	1.78499	3.66e-06	1.1961	0.00482075
105377663	LOC105377663	lncRNA	1.9276	4.55e-10	1.3183	0.000315	2.14066	3.79e-12	1.0726	0.0275716	2.17795	8.46e-13	2.23187	3.44e-09	3.16124	7.46e-18	2.90781	1.84e-20
105377732	LOC105377732	lncRNA	-1.26852	4.59e-24	-2.34703	5.9e-53	-2.99433	2.67e-62	-1.2668	6.16e-16	-2.02291	6.81e-32	-0.436299	0.0256483	-1.48273	2.75e-05	-0.719891	0.000119
105377763	LOC105377763	lncRNA	-0.751288	0.00780767	-1.0215	0.000196	0.739341	0.000295	0.523068	0.0479381	0.727111	0.00226622	0.775438	0.0439811	0.750396	0.0138563	0.895939	0.00156619
105377991	LOC105377991	lncRNA	4.09513	0.0207876	3.89636	0.0271859	6.02502	1.16e-06	5.15521	0.000197	5.75545	5.85e-06	6.05573	3.7e-06	6.59776	2.5e-07	7.17264	1.38e-09
105378228	LOC105378228	lncRNA	2.04908	2.8e-05	3.20765	1.08e-19	4.94251	3.85e-71	3.70237	1.09e-25	3.68099	6.21e-26	1.92572	0.00635509	2.81129	2.41e-07	2.96304	5.28e-10
105378531	LOC105378531	lncRNA	-2.43371	0.00170241	-2.60657	0.00143724	2.04789	5.26e-08	1.79081	4.97e-07	4.07449	2.31e-76	2.60337	1.35e-12	3.93102	2.5e-10	2.9268	3.78e-14
105378917	LOC105378917	lncRNA	2.66129	3.63e-37	2.30325	6.31e-23	2.46675	8.01e-24	3.25235	1.52e-62	1.71976	2.15e-08	2.96254	1.3e-25	2.29917	0.000221	2.44571	4.81e-20
105379695	IER3-AS1	lncRNA	4.32838	1.09e-217	4.17893	2.83e-70	1.41636	9.8e-06	1.24149	5.45e-05	1.16718	0.000289	1.42647	0.00685067	2.08499	0.00989772	1.70844	2.47e-05
106144586	LINC01394	lncRNA	-0.387995	0.0379777	-1.4272	6.69e-17	-1.53801	2.19e-17	-1.52311	8.41e-15	-0.682994	0.000274	-1.71553	8.52e-09	-1.33045	0.00024	-1.75935	8.97e-09
107075116	MIR3142HG	lncRNA	3.55245	2.81e-18	3.91229	8.91e-26	5.66467	1.64e-72	5.37666	5.24e-60	4.67922	3.08e-39	4.06651	6.25e-22	3.0615	1.12e-06	3.67262	4.26e-16
107984316	LOC107984316	lncRNA	1.55476	2.89e-20	2.10203	7.67e-46	2.20359	6.12e-46	0.862625	0.000274	1.62159	6.78e-19	1.46201	7.46e-11	2.05192	1.89e-16	1.53507	2.15e-10
107984660	LOC107984660	lncRNA	-0.811693	0.000159	-1.15366	2.31e-08	-1.42033	1.03e-10	-1.91203	4.57e-13	-1.66271	7.42e-11	-1.13209	0.00161772	-1.81571	1.26e-05	-0.857889	0.00838065
107984749	LOC107984749	lncRNA	-1.81011	8.34e-33	-0.679467	2.05e-06	-0.907012	3.93e-10	-1.27454	5.21e-15	-1.02413	9.77e-10	-2.17567	7.98e-14	-1.25652	0.00287524	-1.61005	1.29e-10
107985080	LOC107985080	lncRNA	1.11544	0.00190324	1.6133	1.55e-08	2.63875	1.01e-29	1.61172	3.22e-07	1.22074	0.000478	1.09813	0.0184277	1.48504	0.000278	2.11291	2.07e-11
107985155	LOC107985155	lncRNA	-1.50637	0.0061494	-3.5852	1.63e-06	-5.37955	1.31e-05	-4.84764	0.000121	-5.7347	4.01e-05	-2.46462	0.0431425	-4.70752	0.00174443	-3.82386	0.0122303
107985174	LOC107985174	lncRNA	2.60718	6.41e-07	3.02434	6.6e-11	3.39794	1.74e-14	2.69587	9.27e-07	1.93216	0.00874235	2.19787	0.014781	2.28394	0.0137038	3.27027	6.92e-08
107985311	LOC107985311	lncRNA	-0.611321	0.00650712	-0.517586	0.0188071	1.70271	2.25e-30	0.745538	6.58e-06	2.19591	6.75e-78	0.741192	0.000786	1.61079	5.02e-07	0.906022	3.49e-05
107985885	LOC107985885	lncRNA	-0.713845	0.0178591	-0.739744	0.0060067	1.60374	1.93e-26	1.72354	3.94e-28	1.58712	1.49e-23	1.43101	5.14e-14	1.54182	1.03e-14	1.20052	5.94e-08
107985924	LINC01868	lncRNA	3.63456	0.000734	3.0739	0.0115362	5.07174	5.83e-10	3.5551	0.00140191	3.68729	0.000481	3.42218	0.0134703	5.83489	3.98e-09	5.20467	1.19e-08
107986170	LOC107986170	lncRNA	6.0565	1.11e-62	5.02825	2.83e-37	2.95934	2.26e-07	3.21704	2.67e-08	2.7863	1.04e-05	4.54898	2.66e-19	4.7417	4.87e-16	4.77275	1.52e-23
107986334	LOC107986334	lncRNA	0.594862	4.51e-05	1.13283	3.79e-29	-1.02444	4.18e-10	-0.685485	0.00123753	-1.81496	2.25e-19	-0.797146	0.000962	-1.04198	0.000197	-0.825971	0.000521
107986603	LOC107986603	lncRNA	-1.34007	2.1e-11	-1.23813	7.66e-10	-2.09034	6.57e-19	-0.736641	0.00141451	-1.8838	7.74e-14	-0.65514	0.0487479	-1.13043	0.00274544	-1.24711	0.000169
107986655	LOC107986655	lncRNA	4.35001	7.4e-251	4.86464	0	5.54472	0	4.06953	5.1e-172	2.52253	6.36e-41	2.50508	9.89e-30	2.13136	2.46e-08	2.08941	1.73e-15
111064646	TPM1-AS	lncRNA	1.31348	1.14e-96	0.554912	1.05e-20	-3.14182	5.37e-159	-0.763252	2.38e-16	-3.05169	5.12e-129	-1.67725	3.12e-38	-2.56199	1.32e-10	-2.34511	5.94e-51
112268239	LOC112268239	lncRNA	-0.550738	0.0164833	-0.750956	0.000208	0.650052	8.75e-05	0.77112	1.37e-05	0.824789	3.71e-07	0.647141	0.00233026	0.695778	0.00261409	0.630794	0.00344664
112268272	LOC112268272	lncRNA	0.58413	2.99e-05	0.801617	1.01e-11	0.658854	1.64e-06	0.680847	2.1e-06	0.732198	5.2e-08	1.02554	6.79e-13	0.937043	6.65e-07	1.01188	6.15e-10
114614	MIR155HG	lncRNA	2.92495	2.69e-114	3.41408	9.64e-234	4.26895	0	3.44292	9.82e-185	2.43411	1.13e-68	2.74711	4.27e-81	2.23177	1.05e-17	2.09343	2.33e-36
145694	LOC145694	lncRNA	1.70346	4.34e-187	0.356853	3.76e-08	-2.36309	1.3e-118	-1.17458	2.17e-41	-1.93369	3.83e-89	-1.62036	9.87e-39	-2.11076	4.73e-35	-1.81871	4.22e-40
158257	LINC02603	lncRNA	0.875286	1.42e-19	0.35968	0.000245	-0.616849	9.57e-08	0.425119	5.45e-05	-0.287409	0.0322848	0.519194	0.000202	0.345695	0.0245672	0.529831	1.07e-05
221883	HOXA11-AS	lncRNA	-0.839582	1.59e-10	-1.1054	1.52e-17	-1.40986	1.18e-23	-1.15117	1.05e-14	-0.966097	1.05e-10	-0.693375	0.000282	-1.21744	0.00629896	-0.894525	1.32e-05
221946	LOC221946	lncRNA	-3.01951	2.88e-26	-2.11635	2.66e-17	-7.46991	1.68e-11	-4.02129	4.51e-19	-5.92279	7.45e-14	-4.13215	5.21e-07	-4.9322	2.78e-05	-6.86805	1.12e-07
349160	LOC349160	lncRNA	-1.29369	9.63e-07	-2.17782	8.97e-13	-1.81108	1.16e-09	-1.26117	0.000106	-1.50096	3.22e-06	-1.10706	0.0133969	-1.49545	0.0079158	-1.12031	0.0195488
400765	MIR137HG	lncRNA	0.695151	3.22e-11	0.560501	2.17e-07	-0.928051	1.24e-10	-0.416862	0.039813	-0.578578	0.00053	0.897244	8.97e-13	0.532288	0.0104196	0.52774	0.000429
400798	C1orf220	lncRNA	-0.89619	7.12e-05	-1.43972	3.71e-10	-1.13129	4.22e-06	-0.675306	0.00813943	-1.75411	7.92e-10	-1.70541	2.21e-05	-2.09113	2.4e-05	-1.97712	5.99e-06
401039	LINC01940	lncRNA	-1.98054	8.3e-44	-0.543214	3.57e-06	-1.07297	1.92e-18	-0.858005	4.85e-11	-1.61119	1.61e-27	-1.83109	3.93e-16	-1.70357	1.94e-06	-2.68899	5.27e-21
403150	FLJ31356	lncRNA	1.86507	3.96e-108	1.28923	1.36e-49	0.675037	3.35e-09	0.905399	1.11e-15	0.510509	8.44e-05	0.579792	0.00155386	1.04372	4.12e-11	0.72693	2.21e-06
441072	FLJ31104	lncRNA	1.77871	6.81e-20	1.64269	1.46e-16	2.55686	9.89e-50	1.90663	3.02e-20	2.1059	4.5e-26	1.48651	9.52e-08	1.74547	1.84e-07	2.00423	2.17e-18
441108	C5orf56	lncRNA	1.08577	1.18e-34	0.731808	1.91e-14	2.25797	2.59e-98	2.40617	1.6e-173	1.68983	9.94e-78	1.46487	6.61e-39	1.13546	9.1e-05	0.73059	2.88e-08
503569	RGMB-AS1	lncRNA	1.20099	9.08e-30	1.49177	9.82e-72	0.37049	0.00432213	1.95809	2.65e-104	1.20664	1.84e-33	2.07872	2.21e-125	1.71191	6.93e-13	1.84748	3.46e-82
642852	LOC642852	lncRNA	-0.501566	2.2e-06	-0.866935	1.85e-17	-0.355141	0.00210845	-1.40115	8.69e-27	-0.551539	2.06e-06	-0.915063	1.98e-08	-1.11521	1.61e-09	-1.03643	5.85e-10
643837	LINC01128	lncRNA	0.384339	0.0362046	0.632073	7.36e-06	0.396909	0.0270035	0.573262	0.00115183	1.09618	7.37e-16	1.90641	6.97e-53	1.88609	2.15e-41	1.99963	6.1e-58
644192	NR2F2-AS1	lncRNA	-0.712731	1.77e-12	-1.6016	8.24e-48	-1.03136	3.35e-20	-1.05165	2.32e-19	-0.573193	2.2e-07	0.533981	3.6e-07	0.52514	0.0153048	0.678382	1.51e-12
728264	CARMN	lncRNA	-0.240641	0.00049	-1.60084	7.52e-156	-4.58214	2.47e-58	-1.4852	9.46e-87	-3.28675	3.26e-42	-2.46561	3.65e-106	-4.41436	3.59e-88	-3.80841	4.29e-109
729420	LMO7DN	lncRNA	-2.33948	1.14e-12	-1.56814	3.09e-07	-3.22009	2.34e-15	-2.07906	2.06e-08	-2.85841	1.41e-11	-3.21017	5.16e-05	-3.74389	0.000214	-3.09019	8.02e-05
79940	LINC00472	lncRNA	2.32361	1.04e-226	0.925187	1.16e-46	1.22955	1.92e-67	1.73711	8.21e-80	0.817316	1.33e-19	1.41654	1.43e-73	1.93325	2.04e-21	1.64362	4.55e-124
8420	SNHG3	lncRNA	-1.07546	9.14e-14	-0.935384	1.26e-10	-0.567464	0.000474	-1.00996	3.97e-09	-0.734741	9.94e-06	-1.28776	8.02e-07	-1.13383	6.84e-05	-0.982004	0.000149
BGIG9606_39478	BGIG9606_39478	lncRNA	1.85778	4.44e-12	1.48989	1.32e-08	1.70298	2.62e-10	1.71586	9.58e-09	1.87891	1.24e-12	3.0616	1.67e-36	3.06091	5.08e-31	1.692	2.59e-05
BGIG9606_40518	BGIG9606_40518	lncRNA	-1.04847	0.00107388	0.827468	0.000205	-1.49935	6.87e-06	-1.94825	5.98e-06	-1.4672	5.28e-05	-2.03096	0.00113718	-1.30045	0.0342102	-1.49734	0.00749185
BGIG9606_40700	BGIG9606_40700	lncRNA	3.15417	1.29e-19	3.75393	9.75e-31	3.33012	8.28e-21	3.31795	2.47e-19	2.39718	9.98e-08	2.56757	4.13e-07	2.12404	0.00532658	2.82886	2.17e-09
BGIG9606_41359	BGIG9606_41359	lncRNA	-0.517736	0.00290845	-0.903832	5.47e-08	-1.02529	4.22e-09	-0.636045	0.000723	-1.44905	4.2e-13	-0.619437	0.0171117	-1.51835	0.0330191	-1.27644	1.96e-06
BGIG9606_42177	BGIG9606_42177	lncRNA	1.81355	2.23e-25	2.05038	1.63e-34	2.27459	4.08e-32	1.74731	1.72e-19	1.71728	8.1e-18	1.54448	7.48e-10	1.31512	3.08e-05	1.37999	3.47e-08
BGIG9606_43582	BGIG9606_43582	lncRNA	2.38081	0.00024	3.61431	6.51e-16	4.75065	3.59e-34	4.1795	1.96e-22	4.72862	4.94e-32	3.73628	2.48e-13	4.7769	2.83e-15	3.6705	1.51e-12
BGIG9606_46377	BGIG9606_46377	lncRNA	2.51207	4.61e-09	2.1609	1.17e-05	3.8148	3.62e-29	3.36119	3.02e-19	2.98718	1.8e-12	2.54005	4.04e-06	2.42306	0.00017	2.48569	2.84e-05
BGIG9606_46785	BGIG9606_46785	lncRNA	-1.38459	3.51e-07	-1.54557	4.53e-07	0.736259	0.000312	0.898736	7.84e-06	1.43654	1.13e-16	1.24042	3.76e-09	2.0738	1.07e-20	1.54735	5.63e-12
BGIG9606_46890	BGIG9606_46890	lncRNA	2.05899	0.0124714	1.76638	0.0398035	5.15192	2.59e-35	4.90752	5.73e-30	4.50809	1.21e-22	2.78047	0.000276	3.81852	2.58e-08	2.10401	0.0271335
BGIG9606_47241	BGIG9606_47241	lncRNA	1.1601	0.00163778	0.956535	0.0143935	2.85331	1.08e-34	2.42108	1.54e-17	3.94553	9.94e-85	2.55268	1.17e-17	3.07383	5.21e-24	3.53028	1.07e-46
BGIG9606_47289	BGIG9606_47289	lncRNA	0.251583	0.0246097	0.226196	0.0238745	0.544699	2.55e-09	0.64083	2.14e-12	0.358928	0.00105138	0.4216	0.000422	0.338318	0.0377259	0.325806	0.00869475
BGIG9606_48250	BGIG9606_48250	lncRNA	-1.53195	2.54e-06	-1.13316	0.000257	-2.88448	2.33e-12	-1.46612	5.27e-05	-3.03872	3.04e-10	-2.08192	0.00108698	-3.46744	0.000701	-5.0253	0.000243
BGIG9606_50765	BGIG9606_50765	lncRNA	-0.289214	0.011401	-1.00722	4.93e-26	-1.878	1.89e-61	-0.551331	4.57e-06	-1.39514	1.87e-32	-0.715161	1.54e-06	-1.2092	1.71e-07	-0.771673	2.02e-08
BGIG9606_51523	BGIG9606_51523	lncRNA	1.51366	0.0136758	1.92729	9.02e-05	1.82062	0.000585	1.90133	0.000322	2.13812	1.67e-05	2.31758	6.16e-05	2.24439	0.000578	2.16743	0.000428
BGIG9606_52388	BGIG9606_52388	lncRNA	-0.276729	0.0277454	-0.979721	5.23e-19	-1.8021	4.47e-46	-0.636409	2.69e-05	-1.44841	9.37e-25	-0.891824	1.24e-08	-1.08796	5.12e-08	-1.01852	4.06e-10
BGIG9606_54095	BGIG9606_54095	lncRNA	0.316774	4.07e-09	0.311056	6.89e-11	0.179351	0.0263118	0.800666	9.75e-48	0.656798	9.05e-32	0.945258	2.19e-38	0.835937	2.84e-39	0.600568	6.62e-28
BGIG9606_54809	BGIG9606_54809	lncRNA	-0.266747	0.0162492	-1.02709	2.43e-26	-1.81003	2.05e-61	-0.596031	4.6e-08	-1.35772	7.37e-33	-0.66149	8.75e-07	-0.942825	9.92e-05	-0.767181	3.88e-07
BGIG9606_55871	BGIG9606_55871	lncRNA	3.12242	2.72e-19	3.22761	3.12e-20	5.4572	3.16e-95	4.52004	2.4e-54	4.15309	3.08e-39	1.88203	0.00403803	2.37704	2.81e-05	2.42812	3.23e-06
BGIG9606_62261	BGIG9606_62261	lncRNA	-2.89181	0.00547297	-5.13309	0.000938	-6.08903	5.46e-05	-5.55042	0.000299	-3.10743	0.0121508	-3.75146	0.0254501	-3.55273	0.0364253	-3.63098	0.0244504
BGIG9606_66731	BGIG9606_66731	lncRNA	3.10085	0.043313	3.06228	2.47e-06	1.70589	0.0012882	3.47254	3.19e-32	2.48664	1.67e-10	2.52975	0.000399	4.62367	1.06e-07	1.72103	0.0121581
