# Supplementary material for: Temporal transcriptomic changes in long non-coding RNAs and messenger RNAs involved in the host immune and metabolic response during Toxoplasma gondii lytic cycle
Source: Parasit Vectors. 2022 Jan 10;15:22. doi: 10.1186/s13071-021-05140-3 (PMC8750853; doi:10.1186/s13071-021-05140-3)
Supplement: Supplementary file 7 — Additional file 7: Table S4. List of co-expressed differentially expressed long non-coding RNA (DElncRNAs). [file 13071_2021_5140_MOESM7_ESM.xls]

## Sheet: Sheet1
Gene ID	Gene Symbol	Type	1.5h		3h		6h		9h		12h		24h		36h		48h
			Log2FoldChange	Qvalue	Log2FoldChange	Qvalue	Log2FoldChange	Qvalue	Log2FoldChange	Qvalue	Log2FoldChange	Qvalue	Log2FoldChange	Qvalue	Log2FoldChange	Qvalue	Log2FoldChange	Qvalue
10019	SH2B3	mRNA	0.520296	1.82e-18	0.800766	3.16e-45	0.64091	2.36e-24	1.52722	3.48e-122	1.07109	8.79e-55	1.3796	5.14e-114	1.49196	7.34e-40	1.60866	1.82e-147
100463486	MTRNR2L8	mRNA	2.66527	1.68e-08	3.39976	3.72e-18	2.51664	1.79e-06	2.27779	2.7e-05	2.81865	4.73e-09	3.23606	5.63e-11	3.39386	2.07e-11	3.01915	2.87e-08
10052	GJC1	mRNA	0.441658	4.46e-12	0.660222	1.74e-38	0.223849	0.00159445	-0.251899	0.0299148	-0.510898	8.15e-13	0.425751	5.3e-10	0.307714	0.00608282	0.706613	2.41e-33
100996717	NOTCH2NLC	mRNA	1.18075	1.63e-65	1.22009	5.76e-117	0.42447	4.89e-10	0.408972	0.000144	0.464536	4.15e-08	0.8651	9.56e-40	0.902947	5.22e-21	1.02464	7.29e-30
10105	PPIF	mRNA	1.34933	1.02e-64	1.8548	3.79e-174	1.37643	1.25e-52	1.0612	1.34e-28	1.14002	2.21e-39	1.09062	3.19e-30	1.33082	5.33e-38	1.43196	3.29e-62
10114	HIPK3	mRNA	0.222295	0.00604871	0.612671	1.13e-27	0.805418	7.19e-40	0.599323	1.39e-11	0.597198	5.08e-21	0.257538	0.00243035	0.589523	3.44e-07	0.441151	4.25e-09
10135	NAMPT	mRNA	0.975983	7.04e-32	1.69037	1.42e-136	2.47557	4.13e-237	2.52536	7.31e-141	2.12048	6.93e-155	2.70653	0	3.20849	3.52e-277	3.10387	0
10155	TRIM28	mRNA	0.218162	0.00052	0.243309	5.38e-07	-0.18523	0.00363378	-0.40698	7.46e-10	-0.747145	5.37e-24	-0.535217	9.22e-16	-0.879526	4.81e-27	-0.914689	3.22e-36
101928635	LOC101928635	mRNA	-0.631794	0.000358	-1.61163	4.85e-20	-1.04046	5.48e-08	0.926138	1.06e-09	0.845682	8.46e-07	2.43385	4.88e-64	1.4765	8.52e-10	1.73819	3.92e-29
10290	SPEG	mRNA	-0.273722	0.0183453	-0.652878	7.76e-13	-1.67004	1.73e-54	-2.05272	1.55e-54	-1.75699	1.79e-51	-0.587346	3.3e-05	-0.699088	0.00018	-0.461994	0.00157528
103	ADAR	mRNA	0.340961	1.09e-06	0.201811	2.59e-05	0.384805	0.0139784	1.39837	3.57e-138	1.29859	8.44e-118	1.13928	3.82e-109	0.905239	3.98e-23	0.892947	1.25e-58
10308	ZNF267	mRNA	0.601032	0.00987514	0.887786	2.66e-06	1.76253	2.88e-26	1.15091	8.37e-10	1.29926	1.98e-12	0.771936	0.00633973	1.43945	1.08e-06	0.953188	0.00186995
10318	TNIP1	mRNA	0.722361	1.22e-33	1.36868	3.73e-143	2.18447	4.43e-250	2.62079	0	1.93531	4.47e-225	1.2918	4.28e-90	1.18294	1.31e-10	1.31814	1.16e-92
10347	ABCA7	mRNA	0.992651	4.13e-13	0.494009	0.00448789	-0.601511	0.00596313	-0.811965	0.000523	-1.26561	2.6e-07	-0.87753	0.0066275	-1.11545	0.00229834	-1.62482	1.16e-05
10365	KLF2	mRNA	1.72819	3.95e-06	1.78312	2.28e-92	-1.43348	1.58e-26	-0.413185	0.0027851	-2.86106	1.71e-66	-2.00481	4.94e-23	-1.70207	4.69e-06	-2.06278	6.89e-22
10370	CITED2	mRNA	0.424104	9.47e-14	0.454845	8.27e-40	-3.07182	0	-1.51502	3.62e-84	-2.99539	8.79e-87	-0.515873	1.37e-12	-0.886178	0.01366	-0.335209	1.67e-13
10383	TUBB4B	mRNA	0.206527	0.000448	0.462505	1.66e-29	-0.370423	6.3e-07	-0.20685	0.00216282	-0.947267	4.79e-58	-0.811491	4.18e-33	-1.58088	1.32e-24	-1.61633	2.21e-104
10395	DLC1	mRNA	0.871974	4.95e-78	1.14387	2.22e-144	-0.442721	4.85e-15	-0.596296	9.19e-10	-1.25515	1.51e-92	-0.238066	0.000175	-0.624211	0.000125	-0.33693	4.93e-07
10397	NDRG1	mRNA	0.78712	2.36e-24	1.32177	9.3e-110	1.2173	6.58e-57	1.37239	7.42e-88	0.542471	1.22e-09	2.90933	0	2.97389	7.81e-54	2.99324	0
10435	CDC42EP2	mRNA	0.728895	1.03e-24	0.629494	2.24e-23	-1.34642	4.35e-48	0.37587	1.18e-05	-0.770644	4.9e-16	-0.523266	4.84e-06	-0.815181	3.96e-08	-0.853972	6.71e-13
10468	FST	mRNA	0.640871	4.58e-17	0.8679	9.06e-37	0.754375	3.15e-19	1.87346	2.36e-161	1.17221	6.02e-53	1.75155	5.2e-119	1.5123	2.18e-30	1.58815	2.13e-95
1051	CEBPB	mRNA	1.33674	0.0351395	1.29561	1.89e-05	0.541939	2.48e-05	1.82191	7.45e-67	1.18807	5.67e-27	1.6941	7.18e-17	2.23914	1.82e-37	2.38603	6.38e-96
105376714	LOC105376714	mRNA	2.01624	0.000283	3.08985	3.95e-14	4.97116	7.42e-55	4.91631	1.29e-49	4.58468	6.87e-40	4.91899	1.33e-37	5.00645	3.51e-41	4.46302	4.5e-34
10561	IFI44	mRNA	0.462896	0.0405027	0.571752	0.0005	2.76841	8.03e-34	3.60949	4.02e-59	3.3514	1.13e-63	3.18316	1.24e-79	2.44623	8.15e-20	2.32773	8.4e-32
10602	CDC42EP3	mRNA	0.140223	0.0209017	0.255315	3.12e-14	-1.63547	3.31e-264	-1.11984	6.06e-62	-2.03898	0	-0.767233	2.56e-53	-1.38147	5.35e-11	-0.995775	3.2e-57
1071	CETP	mRNA	-1.41497	1.07e-07	-2.00262	6.98e-12	2.164	2.67e-57	2.17705	1.79e-50	2.21371	1.07e-53	2.30689	7.73e-48	1.70464	3.1e-13	1.99146	1.68e-31
10758	TRAF3IP2	mRNA	0.348484	0.000354	0.795109	4.55e-26	0.83584	1.97e-21	1.05472	1.25e-34	0.787344	1.01e-18	0.68452	5.05e-11	0.774564	2.09e-11	0.61093	4.04e-08
10769	PLK2	mRNA	1.90726	4.88e-197	2.63439	0	0.514522	5.74e-08	-0.347456	0.019781	-1.52095	6.87e-35	-0.676877	1.95e-05	-0.544059	0.000705	-0.458617	0.0012997
107984026	LOC107984026	mRNA	-0.462845	0.0293317	-0.632649	0.000332	0.582108	0.000182	0.932999	2.88e-12	0.641544	3.66e-05	0.513083	0.0163757	0.586237	0.0229053	0.617409	0.00135915
10801	SEPT9	mRNA	0.159066	0.00578972	0.434081	2.52e-30	0.205869	0.000115	0.186425	0.00143322	-0.49291	2.66e-22	-0.350227	2.85e-12	-0.731229	0.000267	-0.743194	9.65e-43
10865	ARID5A	mRNA	1.1389	4.01e-23	1.34561	1.3e-35	0.991659	4.11e-16	1.07072	2.08e-17	0.624996	4.2e-05	0.955036	7.66e-10	0.996733	2.02e-08	0.839448	2.61e-06
10950	BTG3	mRNA	0.587212	0.000836	0.91393	3.29e-10	0.951065	4.63e-10	1.59296	3.92e-28	1.15247	2.75e-14	1.22658	1.88e-11	0.97255	1.18e-05	1.05439	1.24e-08
10957	PNRC1	mRNA	1.09656	1.61e-44	1.12186	2.14e-52	1.05042	7.29e-40	1.14821	2.37e-37	1.44429	2.33e-82	1.24009	8.11e-43	1.66656	3.56e-72	1.57669	5.2e-94
10985	GCN1	mRNA	0.152615	0.0118493	0.124847	0.0137323	-0.390179	2.34e-11	-0.411937	1.69e-09	-0.708148	2.19e-27	-0.668813	1.32e-30	-0.916982	9.02e-30	-1.05181	5.06e-63
11010	GLIPR1	mRNA	0.732429	3.54e-23	0.789668	2.91e-34	0.480729	1.1e-08	0.633038	3.95e-11	0.514438	8.82e-11	0.58683	2.26e-10	0.361855	0.0357216	0.494599	2.49e-08
11043	MID2	mRNA	0.316731	0.0410934	0.335626	0.00808403	0.306732	0.033943	1.07084	1.13e-22	0.4555	0.000345	0.822847	1.01e-10	0.599566	0.00406043	0.671535	3.05e-07
1106	CHD2	mRNA	0.339148	7.02e-07	0.637393	2.95e-33	-0.357904	1.5e-05	-0.839084	2.18e-23	-0.198565	0.0143618	0.711035	9.18e-29	1.29599	1.18e-19	1.08204	1.1e-78
11082	ESM1	mRNA	4.75543	1.49e-11	5.5922	1.99e-18	8.00953	4.86e-44	8.57142	2.59e-51	7.85657	4.32e-42	9.3125	2.73e-60	9.45175	1.4e-52	9.65267	9.18e-66
11174	ADAMTS6	mRNA	0.42126	1.01e-05	0.638434	1.7e-16	0.696234	2.59e-09	0.871108	4.66e-18	0.530348	4.37e-08	1.74711	2.59e-117	1.84194	4.65e-101	2.00135	3.38e-185
11176	BAZ2A	mRNA	-0.151016	0.0446758	-0.253059	1.8e-05	0.289334	0.000338	1.1508	4.25e-112	0.473619	4.46e-17	0.480951	3.85e-17	0.385233	0.00246431	0.335352	1.15e-08
11177	BAZ1A	mRNA	0.453685	4.35e-05	1.12112	2.18e-39	1.28961	2.06e-41	2.58126	2.02e-236	1.32894	1.19e-49	1.17776	9.06e-30	0.439835	0.0205391	0.493634	0.000357
11182	SLC2A6	mRNA	1.47052	1.64e-40	2.07614	5.43e-87	2.69539	2.8e-179	2.901	8.97e-217	2.63292	4.94e-177	1.3279	8.55e-24	1.0192	3.36e-10	0.809807	1.22e-06
11188	NISCH	mRNA	-0.203086	0.00878621	-0.549929	2.21e-19	-0.652765	4.75e-19	-0.854821	5.64e-26	-0.819663	9.35e-28	-0.66105	1.94e-14	-0.663329	1.52e-10	-0.551606	1.09e-10
11190	CEP250	mRNA	-0.297128	0.00245772	-0.653808	1.08e-16	-1.10287	1.32e-35	-1.81909	1.54e-51	-1.65586	2.45e-50	-0.449209	5.85e-05	-0.424666	0.00913511	-0.324604	0.00530409
11217	AKAP2	mRNA	0.648283	3.6e-39	1.24083	6.34e-255	1.30399	9.86e-148	1.24954	5.25e-90	0.650893	1.17e-41	1.09887	5.17e-63	1.08585	5.83e-18	1.28366	0
11228	RASSF8	mRNA	0.473676	1.95e-07	0.709887	4.51e-25	0.834484	3.65e-28	1.13636	4.04e-44	1.08521	1.79e-48	1.23747	1.6e-50	1.5143	2.03e-56	1.46313	9.76e-87
112574	SNX18	mRNA	0.710431	7.71e-16	0.809744	2.5e-31	-0.783103	6.56e-15	-0.908673	3.62e-16	-1.22192	7.63e-27	-1.27984	4.53e-16	-1.41404	2.08e-16	-1.30934	1.28e-16
11277	TREX1	mRNA	0.520853	0.0280187	0.509225	0.0160011	1.77814	1.85e-20	3.12557	1.04e-166	2.3372	6.82e-67	3.16754	1.99e-128	2.25697	3.12e-13	2.48502	3.34e-72
11329	STK38	mRNA	-0.296006	0.00374216	-0.36221	4.47e-05	-0.846118	9.19e-18	-1.26242	5.47e-32	-0.817489	4.76e-13	-0.642923	3.82e-07	-0.759697	4.11e-05	-0.971358	2.53e-12
114327	EFHC1	mRNA	-0.383121	0.00386224	-0.652621	1.4e-08	-0.858265	2.31e-11	-0.856466	2.12e-09	-0.895189	1.46e-11	-0.57001	0.00103622	-0.819714	7.24e-05	-0.75601	3.88e-05
114897	C1QTNF1	mRNA	0.923621	1.18e-40	1.27847	7.08e-100	1.87578	7.29e-189	2.13083	1.76e-281	1.85492	8.78e-153	1.78685	1.89e-211	1.3606	2.84e-50	1.23098	2.96e-72
115123	2021-03-03	mRNA	1.87785	1.05e-31	1.94722	4.55e-39	2.12373	6.48e-37	2.01129	3.29e-34	1.89446	1.64e-29	2.0162	1.15e-18	1.94928	1.3e-14	2.17679	1.24e-26
115701	ALPK2	mRNA	1.02399	2.71e-82	1.15369	1.54e-200	0.291387	4.16e-06	-0.412401	1.94e-09	-0.908049	1.44e-63	-1.63693	2.85e-106	-1.88524	1.11e-85	-2.23753	1.58e-163
116496	FAM129A	mRNA	0.341864	0.0236274	0.59285	9.71e-07	1.31281	1.52e-33	1.68498	3.53e-38	1.20067	2.32e-29	0.868909	1.17e-10	0.796381	7.3e-05	1.27191	5.06e-26
119391	GSTO2	mRNA	0.559305	0.0025222	0.821805	2.9e-07	1.59696	2.94e-30	1.56982	2.35e-30	2.36304	6.07e-67	1.58152	8.99e-21	2.33942	3.33e-20	2.47722	7.2e-93
1195	CLK1	mRNA	1.07165	1.94e-18	0.486622	0.000606	0.663264	1.53e-06	1.0229	1.62e-09	0.664081	4.14e-06	1.64524	2.2e-41	2.07527	1.98e-21	1.8518	1.99e-56
1263	PLK3	mRNA	3.14088	4.42e-230	3.67756	0	1.85243	5.06e-61	1.93062	1.52e-65	1.0166	6.43e-14	1.07514	7.14e-12	0.934395	3.91e-07	1.33469	3.4e-18
126321	MFSD12	mRNA	0.389648	0.00675044	0.408499	0.00213671	0.808891	1.81e-12	2.18674	3.35e-154	1.70034	4.73e-69	1.92035	9.26e-71	1.78187	3.3e-53	1.46317	6.42e-36
1265	CNN2	mRNA	0.332368	3.23e-11	0.34542	2.5e-20	-0.151688	0.0049118	-0.811488	2.72e-42	-1.84449	3.04e-226	-2.4312	2.87e-220	-2.83175	3.62e-43	-3.00635	1.86e-232
127002	ATXN7L2	mRNA	-0.399279	0.00752955	-0.868583	1.65e-10	-2.63338	7.94e-46	-2.39114	1.27e-32	-3.28059	1.34e-42	-2.3042	4.08e-15	-2.24364	7.62e-11	-1.61516	5.72e-11
127544	RNF19B	mRNA	0.737656	6.98e-05	1.3355	8.59e-18	2.70561	6.04e-98	3.43392	2.6e-176	2.47532	1.04e-70	1.93686	1.11e-21	2.12997	7.64e-23	1.40081	6.78e-10
131583	FAM43A	mRNA	1.30898	3.13e-85	1.53338	2.59e-222	-0.406276	1.63e-08	0.928583	8.99e-56	-0.319993	0.000543	-0.497335	1.99e-11	-1.02382	0.000346	-0.560856	2.92e-14
1316	KLF6	mRNA	1.51309	6.71e-189	1.61449	1.81e-265	0.803079	2.38e-36	1.15654	1.12e-56	0.54028	7.7e-17	1.28594	3.45e-68	1.49711	4.74e-48	1.34944	3.08e-112
132864	CPEB2	mRNA	0.92026	4.27e-16	1.12425	9.44e-32	0.986134	9.05e-18	1.31982	2.71e-34	1.14865	7.77e-25	0.801784	2.17e-08	1.70387	2.39e-11	0.901205	2.53e-11
134429	STARD4	mRNA	0.521936	2.42e-07	0.957163	2.72e-29	0.376727	0.00129325	1.90699	4.44e-86	1.32928	5.54e-45	1.65721	2.77e-71	1.3457	4e-32	1.32583	1.79e-42
135	ADORA2A	mRNA	3.10192	0.00604871	4.34804	2.02e-09	8.08869	1.77e-51	7.50047	1.83e-42	7.15469	5.13e-38	5.45183	2.46e-11	5.54334	1.32e-05	5.36676	0.000196
135112	NCOA7	mRNA	0.618955	9.59e-18	0.896937	8.57e-45	1.45311	2.38e-76	1.29744	5.46e-66	1.25059	1.33e-73	1.10989	1.31e-27	1.43686	8.84e-09	0.888566	7.23e-24
140809	SRXN1	mRNA	0.540308	4.36e-13	0.800713	5.4e-35	0.607724	5.82e-15	-0.814174	3.12e-13	-0.97948	6.92e-25	-0.983811	9.18e-16	-1.13195	3.35e-15	-0.856387	2.54e-12
1435	CSF1	mRNA	0.625667	8.04e-35	1.34627	1.25e-190	2.15502	0	1.80052	5.11e-292	1.30567	1.45e-158	0.842515	5.5e-42	0.62923	2.05e-20	0.347978	5.53e-07
1465	CSRP1	mRNA	0.614565	3.22e-28	0.965976	5.46e-95	0.801741	4.23e-44	0.816538	2.39e-43	0.239558	0.00115228	-0.780994	6.4e-16	-1.45245	3.06e-15	-1.46407	2.74e-58
147991	DPY19L3	mRNA	0.674606	3.38e-12	0.597681	2.34e-10	-0.663295	4.85e-07	-0.895001	6.16e-10	-1.13616	3.09e-15	-0.644987	0.000314	-0.79521	8.17e-05	-0.376764	0.0440054
148022	TICAM1	mRNA	1.41511	1.69e-52	1.8366	4.93e-109	0.748533	8.12e-11	1.25724	2.29e-33	0.570669	1.13e-05	1.32107	6.3e-28	1.27548	7.49e-22	1.39364	9.55e-29
148932	MOB3C	mRNA	1.32967	5.04e-27	1.18904	1.59e-21	1.29991	1.88e-18	2.00822	9.98e-68	1.44434	2.35e-27	0.783125	9.18e-05	0.814021	0.00011	0.513856	0.0300223
1490	CTGF	mRNA	2.33216	6.72e-299	2.52699	0	0.601412	6.24e-30	0.890507	1.34e-23	-0.400684	3.67e-11	-1.29883	4.3e-60	-1.69456	6.14e-59	-2.04749	5.1e-129
151449	GDF7	mRNA	-0.580639	0.00698088	-1.28493	5.93e-10	-1.26344	4.42e-09	-1.88648	7.15e-11	-1.25088	1.08e-07	-1.42268	5.98e-05	-1.55901	6.08e-05	-0.801106	0.0185749
152110	NEK10	mRNA	-0.84631	1.88e-08	0.755788	3.95e-12	0.411415	0.00257386	0.657776	1.92e-07	1.0081	7.34e-19	0.840047	1.86e-09	0.783398	0.0195961	0.853963	5.43e-10
153830	RNF145	mRNA	0.257421	0.000287	0.316194	3.91e-07	0.231779	0.00417806	1.06384	7.74e-58	0.248745	0.00389807	0.258834	0.00164864	-0.29873	0.00746237	-0.635666	2.52e-12
1540	CYLD	mRNA	0.527873	7.95e-09	0.820371	1.68e-25	0.616581	7.41e-11	1.10662	2.97e-30	0.545035	8.33e-08	0.729294	2.67e-11	0.688036	7.26e-07	0.857458	1.9e-16
157313	CDCA2	mRNA	-0.374945	0.00347541	-0.35024	0.00871402	-1.17598	2.67e-20	-0.528572	0.00063	-0.902257	1.13e-11	-0.458871	0.0117394	-1.19228	2.56e-08	-1.2199	8.45e-10
1594	CYP27B1	mRNA	1.68905	0.00390324	2.26938	4.57e-07	3.12778	4.88e-16	2.68205	2.74e-09	3.10468	4.96e-15	1.99626	0.00207285	2.78362	1.07e-07	2.11243	0.00095
1595	CYP51A1	mRNA	0.302879	0.00299214	0.435039	2.61e-08	0.369911	1.51e-05	0.304825	0.00312954	0.639797	2.84e-15	1.47335	5.94e-97	1.53141	6.14e-50	1.06962	2.75e-36
1606	DGKA	mRNA	-0.234544	0.0373455	-0.22751	0.0351556	-0.889936	1.19e-19	-0.906802	3.75e-18	-1.43341	1.58e-36	-0.606291	5.79e-06	-1.0857	9.12e-08	-1.35802	3.55e-19
164091	PAQR7	mRNA	-0.387047	0.00370492	-0.856509	2.07e-12	-0.756139	1.28e-08	-0.916758	7.3e-09	-0.577009	1.63e-05	0.363835	0.0162537	0.393661	0.0217914	0.517342	4.39e-05
168850	ZNF800	mRNA	0.529433	1.72e-12	0.575917	1.73e-17	0.413388	7.03e-08	0.638472	4.7e-11	0.493147	2.22e-09	0.566739	4.85e-12	0.524003	2.33e-07	0.583842	4.03e-12
169792	GLIS3	mRNA	0.413844	1.55e-08	0.761591	2.12e-34	1.34535	3.78e-98	1.32247	4.5e-85	1.10471	5.53e-67	0.786914	6.34e-26	0.942947	2.19e-19	0.791293	7.68e-28
170689	ADAMTS15	mRNA	-0.946871	1.14e-26	-1.1935	3.21e-45	-1.63557	8.07e-64	-2.68363	1.37e-97	-3.12632	7.38e-108	-3.17805	4.18e-46	-3.81524	2.02e-37	-4.79414	8.97e-35
182	JAG1	mRNA	0.619707	3.99e-17	0.630321	1.06e-17	-0.318027	0.00104768	-1.43302	3.91e-37	-1.63648	3.49e-47	-2.08226	8.71e-33	-1.75374	2.1e-23	-1.91619	1.73e-25
1827	RCAN1	mRNA	2.11534	3.2e-253	2.07349	3.02e-171	4.45385	0	2.22953	5.74e-169	2.68823	0	0.630882	4.59e-11	3.0671	7.95e-05	1.91914	7.49e-61
1839	HBEGF	mRNA	3.43492	4.28e-79	4.7034	7.98e-202	2.22783	9.18e-20	1.62479	4.28e-08	1.32203	6.66e-05	3.22682	4.87e-42	3.3146	7.28e-43	3.34419	3.65e-26
1846	DUSP4	mRNA	0.640291	8.01e-07	1.13991	2.65e-27	0.416473	0.00528753	-0.433436	0.025663	-0.502758	0.00783877	1.95719	6.55e-67	1.86947	5.45e-35	2.20754	6.27e-100
1847	DUSP5	mRNA	3.92873	0	3.96568	0	2.89782	6.9e-166	3.12451	7.19e-237	1.60408	8.1e-37	1.86966	1.1e-42	2.10544	9.81e-35	2.27426	8.36e-82
1848	DUSP6	mRNA	2.02895	1.12e-153	2.48241	9.48e-295	1.52304	1.56e-51	1.16782	2.68e-32	1.15532	9.13e-23	1.90134	8.2e-80	1.80707	2.52e-38	2.05152	3.53e-83
1903	S1PR3	mRNA	0.374039	5.76e-08	0.931369	7.9e-52	1.71299	9.32e-109	2.40594	0	1.78385	6.8e-192	0.979264	7.93e-51	0.717407	3.04e-10	0.599336	9.05e-13
1948	EFNB2	mRNA	0.605649	7.06e-27	0.547536	1.24e-25	-0.482971	2.8e-11	-2.05128	1.07e-125	-2.24802	9.33e-169	-1.57704	1.39e-61	-1.59554	1.87e-23	-1.8176	4.71e-70
1956	EGFR	mRNA	0.16928	0.00275144	0.57009	7.1e-42	0.838199	4.44e-70	0.7276	7.01e-38	0.265233	8.85e-08	0.585891	3.69e-36	0.541053	1.06e-11	0.640728	5.58e-47
202915	TMEM184A	mRNA	1.2152	1.42e-07	1.22097	9.88e-08	1.5877	1.84e-12	1.9511	1.99e-21	1.85918	5.18e-18	0.911609	0.0143443	1.07997	0.00256804	1.26803	0.000167
2069	EREG	mRNA	3.05816	0	3.73285	0	3.21372	0	2.76887	1.89e-206	2.82262	0	2.18632	2.84e-132	2.73746	3.32e-66	2.46798	2.2e-192
2081	ERN1	mRNA	1.79386	2.67e-69	1.8757	3.66e-88	1.86215	1.09e-62	1.31932	1.1e-25	1.57438	2.18e-42	1.8589	5.79e-48	2.59046	7.2e-40	2.58219	2.25e-108
2107	ETF1	mRNA	0.529886	1.13e-15	0.811584	6.89e-44	0.324768	2.4e-05	-0.394854	2.07e-05	-1.37581	5.57e-47	-0.768329	4.23e-13	-1.09233	5.38e-07	-0.873122	2.71e-15
2113	ETS1	mRNA	1.38899	2.38e-133	2.05521	0	1.54278	2.05e-113	0.25936	0.00723751	-0.359349	7.88e-07	0.745357	1.69e-30	0.733772	3.99e-05	0.876888	2.45e-43
2152	F3	mRNA	2.36896	0	2.9334	0	0.379681	3.12e-05	-0.768293	5.32e-11	-2.09923	9.25e-83	-1.07971	1.9e-19	-1.31199	6.51e-05	-1.13831	3.67e-14
2176	FANCC	mRNA	-0.508661	6.67e-05	-0.562324	2.6e-06	-1.18393	4.54e-19	-0.640662	2.36e-06	-1.04052	2.28e-13	-0.549053	0.00250557	-0.922958	4.33e-06	-0.71244	0.00013
2195	FAT1	mRNA	0.238437	5.88e-06	0.531019	2.69e-56	0.196417	6.31e-06	-0.332363	1.86e-06	-1.03671	3.61e-148	-0.994367	1.39e-104	-1.35463	5.36e-46	-1.4405	4.85e-301
219988	PATL1	mRNA	0.475022	3.71e-11	0.621262	7.16e-25	0.688261	1.62e-20	0.983741	2.86e-49	0.821751	7.99e-32	0.887318	2.27e-31	1.04538	1.23e-37	1.17059	7.47e-42
221	ALDH3B1	mRNA	-0.257118	0.000638	-0.422012	4.79e-11	-0.842243	1.87e-29	-0.988489	3.45e-34	-1.46827	3.78e-67	-1.21416	3.4e-28	-1.58566	3.09e-38	-1.54558	9.25e-44
221079	ARL5B	mRNA	1.69083	1.65e-57	2.04075	3.88e-91	1.58107	7.44e-40	1.77545	1.57e-27	1.26268	8.69e-22	1.02013	6.07e-09	1.29185	7.31e-10	0.993951	3.85e-10
221178	SPATA13	mRNA	0.237808	0.0301272	0.750667	2.69e-22	1.71557	1.57e-123	2.19644	1.56e-216	1.64631	3.96e-111	1.17441	1.13e-44	1.19403	6.96e-33	1.03883	7.77e-33
2247	FGF2	mRNA	1.13951	8.38e-108	1.68226	1.38e-277	2.18584	2.26e-225	1.94176	1.59e-208	0.859547	7.53e-66	0.82396	1.5e-70	0.637965	0.000976	1.07447	4.15e-124
2250	FGF5	mRNA	0.25044	4.8e-05	0.416627	4.02e-18	-0.600748	1.63e-25	-1.12586	6.15e-52	-1.97109	9.11e-254	-0.810488	2.14e-36	-1.1114	3.34e-06	-0.946371	4.35e-25
22822	PHLDA1	mRNA	0.898116	1.23e-50	1.34103	6.74e-211	0.521253	2.56e-19	0.525462	1.21e-17	0.555036	1.35e-12	1.18931	2.01e-97	1.02772	0.000406	1.52212	4.07e-128
22872	SEC31A	mRNA	0.158875	0.0139429	0.151805	0.003723	-0.341032	2.1e-08	-0.227901	0.000478	-0.416076	8.11e-13	-0.499285	9.26e-15	-0.755421	2.48e-16	-0.819983	2.06e-36
22890	ZBTB1	mRNA	0.430393	2.43e-05	0.865123	3.4e-26	-0.295976	0.0425991	-0.321737	0.033855	0.39393	0.000138	1.4415	7.93e-51	1.61117	1.18e-15	1.39974	1e-52
22936	ELL2	mRNA	0.303479	5.71e-06	0.311248	2.66e-10	-0.637472	4.22e-25	-0.289131	0.00118641	-0.69923	9.65e-21	0.202948	0.00611286	0.372615	1.07e-05	0.376623	6.67e-09
2296	FOXC1	mRNA	0.556998	5.45e-05	0.399074	0.0011616	-0.919463	9.86e-12	-0.367983	0.0177663	-1.31606	2.28e-17	-1.4995	2.22e-10	-1.03988	6.08e-05	-0.971431	2.45e-06
22982	DIP2C	mRNA	-0.219034	0.0017984	0.293535	5.5e-07	0.310248	4.5e-07	0.167701	0.0235561	-0.306218	1.13e-05	-0.214337	0.00729035	-0.320144	0.0227678	-0.185745	0.0301948
2309	FOXO3	mRNA	0.456319	3.22e-12	0.890655	6.94e-56	1.27755	5.18e-95	1.43104	8.56e-68	1.02042	9.61e-54	0.824719	3.21e-23	0.974649	1e-22	0.89648	3.85e-31
23099	ZBTB43	mRNA	0.462528	0.000298	0.676893	2.09e-13	0.345159	0.00427107	0.590029	6.71e-08	0.964926	3.14e-23	0.892358	3.52e-14	1.22428	6.69e-23	0.941831	9.66e-18
231	AKR1B1	mRNA	0.4067	1.18e-06	0.492452	0.000585	0.632392	1.47e-14	1.04409	7.64e-34	1.09156	7.2e-39	1.35687	1.38e-53	1.21186	1.68e-25	1.19927	3.61e-43
23118	TAB2	mRNA	0.329541	0.000152	0.661961	2.06e-26	0.787007	2.09e-24	0.850415	4.32e-23	0.540245	5.83e-13	0.614398	1.02e-14	0.660731	2.01e-11	0.883072	1.91e-34
23135	KDM6B	mRNA	2.97345	0	3.56367	0	0.484752	1.89e-05	-0.519552	1.43e-05	-0.69592	4.76e-09	0.763233	6.25e-11	1.18407	2.22e-15	1.27909	1.46e-47
23138	N4BP3	mRNA	2.42072	7.78e-19	3.22546	9.35e-43	2.65139	1.24e-20	1.59958	1.72e-05	2.66227	6.6e-22	2.38948	8.38e-12	2.19355	8.8e-07	2.55677	1.95e-12
2316	FLNA	mRNA	0.274943	6.11e-10	0.351014	3.07e-20	-0.117866	0.0383053	-0.208633	0.000269	-0.746466	6.43e-48	-1.79986	0	-2.33001	3.15e-111	-2.48874	0
2318	FLNC	mRNA	0.181752	0.00048	0.405489	1.04e-26	-0.134499	0.0208701	-0.427278	4.12e-07	-1.08215	1.47e-105	-0.868009	3.45e-65	-1.27329	2.27e-26	-1.09836	1.33e-91
23215	PRRC2C	mRNA	0.244752	7.81e-05	0.405556	1.38e-26	0.362507	7.53e-10	0.735239	7.9e-56	0.27952	3.36e-10	0.342425	2.02e-12	0.291239	8.67e-05	0.456384	7.01e-17
23253	ANKRD12	mRNA	0.415524	1.11e-06	0.920846	2.94e-43	0.515118	4.57e-10	0.259536	0.0091048	0.281751	0.012997	0.733947	6.95e-18	1.07835	1.84e-31	0.677288	4.25e-11
23258	DENND5A	mRNA	0.244931	0.000457	0.567296	2.57e-29	1.02083	9.99e-48	1.89822	4.19e-217	1.51886	1.22e-176	0.806407	6.15e-42	0.671416	4.67e-13	0.636888	1.38e-23
23365	ARHGEF12	mRNA	0.150037	0.0338257	0.181289	3.35e-05	-0.148607	0.0171997	-0.35051	3.88e-06	-0.778663	1.89e-46	-0.42829	8.03e-16	-0.634258	0.000141	-0.603291	6.33e-26
23516	SLC39A14	mRNA	1.04495	8.03e-81	1.74149	0	2.9098	0	3.39243	0	3.10601	0	2.38594	0	2.34882	0	2.2287	0
23576	DDAH1	mRNA	0.842034	4.66e-64	0.981867	3.09e-129	0.42837	7.72e-16	0.364223	2.25e-06	-0.266084	1.22e-05	-1.18758	3.57e-66	-1.65641	1.47e-43	-1.45056	4.18e-79
23586	DDX58	mRNA	0.837876	1.6e-18	1.27848	2.07e-61	3.8185	0	4.58941	0	4.0827	0	3.39088	0	2.73196	4.03e-84	2.57891	6.03e-186
23764	MAFF	mRNA	2.41627	1.03e-150	2.60759	3.9e-245	1.34132	2.62e-51	1.43933	2.73e-44	0.480802	2.83e-05	1.7171	1.92e-69	1.76109	3.47e-20	2.0352	3.93e-122
23780	APOL2	mRNA	0.280572	0.0155353	0.565256	8.53e-11	2.27293	1.99e-23	3.43131	0	2.29242	4.76e-176	1.3193	7.86e-45	0.754899	0.00205481	0.827326	7.31e-13
24145	PANX1	mRNA	0.720746	1.11e-21	1.11348	2.76e-63	1.67838	3.41e-88	2.24655	4.17e-141	1.66764	2.09e-123	1.28686	1.41e-53	1.26654	2.55e-17	1.32146	2.06e-55
2495	FTH1	mRNA	0.418865	1.09e-12	0.46261	3.13e-19	0.607974	3.38e-25	0.916094	2.08e-36	0.706396	6.9e-29	0.786137	8.69e-33	0.428243	4.73e-05	0.638266	4.44e-12
25	ABL1	mRNA	0.594225	8.52e-24	1.01425	2.81e-92	0.950207	2.82e-76	0.551118	8.32e-18	0.269606	1.97e-05	0.732734	4.83e-29	0.723917	2.05e-16	0.630802	9.93e-30
2531	KDSR	mRNA	0.240602	0.0118393	0.301196	0.000171	0.238718	0.0120157	0.37484	0.000938	0.218794	0.0236565	0.582713	1.12e-06	0.634115	9.2e-08	0.723451	3.84e-16
253827	MSRB3	mRNA	0.248358	0.000418	0.334849	1.34e-09	-0.21658	0.00472222	-0.483709	5.75e-08	-0.917394	6.53e-34	-0.935918	1.62e-24	-1.23847	5.08e-24	-1.08309	2.02e-29
254048	UBN2	mRNA	-0.499568	2.3e-05	-1.10871	1.57e-21	0.707215	1.12e-12	0.381739	0.00368952	0.486687	6.26e-06	0.419713	0.00416133	0.665306	0.000133	0.851734	9.95e-14
25794	FSCN2	mRNA	1.27939	4.77e-45	0.653154	3.91e-10	-1.24372	5.31e-17	-1.05433	7.21e-11	-0.614425	4.45e-05	-1.25317	8.72e-09	-0.76394	0.00852693	-1.09096	3.03e-07
25816	TNFAIP8	mRNA	1.58347	1.14e-31	2.5421	4.31e-118	3.1669	8.5e-201	1.75255	8.82e-28	1.20102	1.84e-11	1.17874	1.57e-09	1.10287	1.63e-07	1.3756	3.33e-14
25841	ABTB2	mRNA	0.657653	0.000106	1.2862	8.71e-21	2.48967	2.93e-112	1.93589	3.02e-50	1.75328	4.22e-40	1.87656	2.16e-38	2.27519	3.41e-52	2.23718	4.28e-63
25907	TMEM158	mRNA	1.11485	5.9e-11	1.25927	1.23e-18	1.16022	4.91e-12	2.42404	1.17e-73	0.853589	2.03e-06	3.64342	1.25e-146	4.17019	6.53e-78	4.56022	0
259266	ASPM	mRNA	-0.257216	0.00115387	-0.218072	0.00268232	-1.14993	3.08e-49	-0.416395	5.7e-05	-0.998681	1.16e-34	-0.648644	1.17e-11	-1.53659	3.6e-18	-1.18326	1.56e-26
25932	CLIC4	mRNA	0.197387	0.00127886	0.646402	1.15e-44	0.607379	2.63e-31	0.866639	1.13e-20	0.689058	2.24e-36	-0.346639	8.29e-08	-0.680809	1.94e-13	-0.928424	2.94e-21
25942	SIN3A	mRNA	0.347244	3.6e-05	0.581773	1e-20	-0.212245	0.0274035	0.338407	2.02e-05	0.255125	0.00230147	0.56008	1.29e-11	0.248681	0.0423995	0.546516	6.33e-11
25948	KBTBD2	mRNA	0.779268	1.44e-17	1.02951	1.27e-36	0.444219	7.03e-05	0.881227	8.09e-17	0.30849	0.0114038	0.786038	2.86e-12	0.614516	1.22e-05	0.751657	2.3e-10
26018	LRIG1	mRNA	0.564526	0.000838	1.43033	2.59e-27	2.99512	4.14e-196	2.56308	6.75e-100	2.12268	2.35e-65	2.75615	2.63e-94	3.06896	5.03e-84	3.0654	2.24e-123
26086	GPSM1	mRNA	0.371486	1.32e-06	0.583975	5.16e-26	-0.242206	0.00415572	-1.12472	2.98e-33	-1.15574	4.08e-44	-0.554159	3.85e-09	-0.762698	3.75e-10	-0.765756	3.07e-15
26137	ZBTB20	mRNA	0.191513	0.00913518	0.128233	0.0390384	-0.205703	0.002825	0.299643	0.000341	0.533299	5.79e-23	0.558899	2.05e-28	0.849541	0.000116	0.209093	0.000465
262	AMD1	mRNA	0.353096	0.000868	0.620119	7.16e-19	-0.294143	0.00618756	-0.640099	4.13e-09	-1.08412	5.44e-23	-0.576176	2.04e-05	-0.799693	8.86e-08	-0.533091	0.000141
26298	EHF	mRNA	0.833761	0.0128164	0.991723	0.000113	1.00623	0.000232	1.04818	0.00186706	1.02808	0.000285	4.6217	3.28e-259	4.42612	2.16e-53	4.97305	1.51e-301
2633	GBP1	mRNA	1.39951	1.31e-114	1.29225	3.06e-109	2.70637	2.41e-54	4.27763	0	3.81605	0	1.77886	3.3e-91	1.20119	6.33e-42	0.659374	9.19e-14
2635	GBP3	mRNA	1.69407	6e-24	1.53327	2.25e-17	2.81789	1.59e-80	3.06507	1.4e-106	2.77405	1.59e-79	2.55888	2.71e-37	2.5951	3.49e-41	2.68303	2.39e-53
26511	CHIC2	mRNA	0.958023	6.67e-34	0.97195	5.81e-44	0.822981	5.71e-24	0.85486	1.97e-15	1.08888	1.09e-38	1.48893	5.66e-80	1.4728	1.38e-30	1.45853	9.61e-71
26512	INTS6	mRNA	-0.264615	0.0291399	-0.410373	4.56e-05	0.4314	4.83e-06	0.26566	0.0276238	0.877582	2.19e-26	0.546901	3.96e-07	0.729571	5.2e-11	0.53527	2.99e-07
2669	GEM	mRNA	3.1456	1.42e-152	3.21537	6.47e-190	3.03948	7.88e-24	1.76247	9.48e-31	3.9571	0	1.96497	1.31e-23	4.72161	2.28e-07	2.8545	5.45e-63
2683	B4GALT1	mRNA	0.587289	9.7e-21	0.983188	1.44e-82	1.32299	5.07e-101	1.62643	7.7e-128	1.32463	1.61e-98	0.542633	1.49e-15	0.473021	6.95e-06	0.264669	0.00156362
27	ABL2	mRNA	1.8351	8.35e-265	2.07888	0	0.692329	2.78e-39	0.267907	0.00204154	0.194317	0.00304873	1.14274	3.45e-42	1.87412	1.8e-27	1.72707	2.17e-247
27086	FOXP1	mRNA	0.33614	5.01e-06	0.722773	9.16e-35	1.29345	1.61e-94	0.64514	4.09e-13	0.314383	5.6e-05	0.816278	6.01e-24	0.861466	1.21e-25	1.03029	1.07e-54
27113	BBC3	mRNA	1.94915	1.88e-30	2.12665	1.9e-45	1.5835	6.36e-21	1.66253	3.64e-23	0.887942	3.94e-05	1.05445	0.000132	1.19113	2.72e-05	1.17488	2.31e-07
27148	STK36	mRNA	-0.448124	0.000146	-0.661953	2.84e-09	-0.685693	1.22e-08	-0.65255	2.83e-07	-0.748084	3.55e-09	-0.580001	0.000537	-0.734016	0.000148	-0.533729	0.00322412
272	AMPD3	mRNA	1.42021	3.09e-42	2.21964	1.43e-144	2.84904	3.24e-239	2.5569	9.08e-149	2.52182	3.9e-152	2.62547	3e-124	3.0103	4.14e-138	2.97665	2.47e-182
27327	TNRC6A	mRNA	-0.363645	1.27e-09	-0.710565	7.88e-39	-0.319096	8.83e-06	-0.460746	1.61e-11	-0.42623	1.81e-10	-0.469653	2.59e-11	-0.406974	2.06e-06	-0.481288	5.09e-12
2802	GOLGA3	mRNA	0.198823	0.00145864	0.115345	0.0406943	-0.364684	6.42e-11	-0.274547	4.23e-05	-0.580898	7.92e-26	-0.635188	1.43e-19	-0.936307	3.63e-31	-0.624316	1.49e-23
28231	SLCO4A1	mRNA	1.28303	1.88e-12	2.42226	7.81e-72	1.4466	2.42e-15	1.10488	1.21e-07	1.72885	1.61e-22	2.97472	6.06e-53	3.66673	1.09e-78	3.49173	6.64e-84
284207	METRNL	mRNA	0.967068	2.4e-23	1.31776	3.05e-63	1.44411	7.01e-64	1.4934	2.2e-53	1.09631	6.99e-30	0.768675	5.27e-09	1.07317	2.03e-15	0.996079	2.43e-08
284273	ZADH2	mRNA	-0.298478	0.000284	-0.378626	1.82e-07	-1.33503	5.59e-58	-1.5696	1.55e-47	-1.78175	3.61e-77	-1.10471	4.37e-23	-1.83787	3.55e-15	-1.08708	2.33e-23
285590	SH3PXD2B	mRNA	0.199269	0.0372239	0.384422	3.53e-07	1.20454	5.72e-76	1.17729	1.13e-69	1.38764	1.17e-103	0.841162	6.24e-29	1.42732	5.79e-11	1.02821	1.08e-41
285704	RGMB	mRNA	0.698319	1.08e-37	1.1908	4.37e-137	0.503651	6.45e-14	1.38522	3.61e-61	0.876324	6.39e-55	1.90026	3.51e-232	1.57235	2.85e-14	1.73716	4.7e-148
286097	MICU3	mRNA	-1.04398	8.17e-34	-1.22542	1.23e-40	-1.8598	2.28e-79	-1.73812	5.01e-44	-1.90604	7.33e-68	-0.639679	1.33e-06	-1.04498	0.00167438	-1.04182	1.29e-15
286223	C9orf47	mRNA	2.29844	7.69e-38	2.99724	5.39e-80	2.4126	5.44e-35	2.92766	2.19e-65	1.80304	2.1e-16	1.5567	2.1e-08	1.77421	1.19e-08	1.65185	1.27e-08
286827	TRIM59	mRNA	-0.35775	0.00557537	-0.485429	3.17e-05	-1.63255	2.47e-32	-0.701939	1.76e-07	-1.21591	9.17e-17	-0.48738	0.035787	-0.721385	0.00468304	-0.739884	2.82e-05
2878	GPX3	mRNA	1.961	8.4e-15	2.54587	1.16e-29	3.78986	4.08e-97	3.05484	1.66e-44	2.28104	5.64e-19	1.73447	5.15e-06	1.21819	0.0347753	1.97259	6.18e-08
29126	CD274	mRNA	3.19542	4.05e-57	3.87826	7e-100	6.23779	0	5.69588	9.58e-250	4.6096	7.3e-161	4.1001	4.85e-67	4.06295	5.75e-69	3.59079	4.93e-55
2919	CXCL1	mRNA	4.98208	0	5.76342	0	5.30563	1.25e-200	4.43267	0	3.69955	6.25e-192	3.05398	1.71e-70	2.63377	8.81e-29	3.15412	3.02e-73
2920	CXCL2	mRNA	7.0558	1.64e-295	7.26516	0	6.15084	6.12e-73	5.14762	6.28e-276	6.09678	0	3.94151	5.79e-98	5.21053	2.58e-50	4.46918	6.26e-86
2921	CXCL3	mRNA	7.59293	7.13e-242	8.12803	1.67e-279	8.70949	4.7e-296	6.51246	6.94e-166	7.3948	9.82e-222	5.25241	2.41e-75	6.1767	2.81e-106	5.75054	1.41e-106
29995	LMCD1	mRNA	0.38627	8.05e-05	0.305441	0.000361	-1.38536	1.87e-38	-2.34093	4.12e-61	-2.31871	2.57e-64	-1.69497	1.91e-23	-1.56592	8.14e-17	-1.65982	1.65e-21
3005	H1F0	mRNA	0.439219	5.59e-05	0.457421	4.3e-07	-0.68411	0.0104135	-1.75901	1.11e-35	-2.17043	7.14e-66	1.55333	1.1e-39	1.09193	0.000402	1.62681	3.19e-37
3006	HIST1H1C	mRNA	-0.497293	0.0243607	-0.330762	9.7e-07	-2.08904	2.69e-91	-1.25584	1.07e-50	-2.84542	3.44e-168	-0.824244	1.53e-18	-1.41674	2.28e-06	-1.79782	5.24e-26
3007	HIST1H1D	mRNA	-1.26765	5.72e-19	-1.19618	4.55e-26	-3.78605	9.35e-90	-1.67452	5.51e-21	-4.10401	1.27e-68	-0.921746	1.55e-06	-1.4527	1.79e-08	-2.02086	2.26e-19
3009	HIST1H1B	mRNA	-0.794493	1.15e-12	-0.370938	9.81e-06	-1.96364	9.77e-58	-0.974157	5.26e-23	-3.40799	1.61e-136	-0.876288	1.49e-15	-1.94577	3.35e-23	-2.34617	1.5e-47
3069	HDLBP	mRNA	0.117736	0.045746	0.118372	0.000623	-0.200234	1.11e-05	-0.283285	1.51e-09	-0.704704	2.22e-40	-0.908663	1.6e-166	-1.23632	2.41e-92	-1.22721	4.21e-246
30816	ERVW-1	mRNA	-0.608658	0.0113857	-0.922839	4.67e-05	0.784194	4.41e-06	0.468732	0.0284013	1.3125	1.63e-17	0.612856	0.017178	1.09354	1.52e-05	0.645517	0.00536161
3084	NRG1	mRNA	0.835632	3.46e-36	1.57136	6.87e-149	1.12289	2.1e-62	1.16382	6.02e-53	0.225604	0.0489665	1.41004	3.12e-73	1.05078	7.04e-10	1.32428	6.37e-69
3097	HIVEP2	mRNA	0.540367	2.67e-14	1.47395	8.35e-183	2.4206	0	2.09093	1.55e-251	1.527	4.44e-171	1.54771	2.54e-131	1.60532	3.61e-122	1.68461	9.26e-188
3099	HK2	mRNA	0.845251	1.76e-43	1.00311	3.76e-85	0.180584	0.0264377	1.1709	3.54e-73	0.472187	1.58e-10	1.81824	7.32e-185	1.86084	8.13e-29	1.60703	2.56e-169
3133	HLA-E	mRNA	0.260378	0.00033	0.19205	0.00317283	0.536201	5.18e-14	1.42982	2.01e-96	1.31692	2.12e-84	1.17668	3.09e-49	0.934363	2e-17	0.515091	7.17e-10
3134	HLA-F	mRNA	0.653271	4.75e-08	0.336406	0.0146357	1.20595	4.23e-22	2.30265	9.1e-115	2.03665	1.42e-94	2.33226	6.2e-96	2.01008	4.08e-40	2.01705	1.56e-59
3156	HMGCR	mRNA	0.472618	2.26e-07	0.712655	2.56e-24	0.285417	0.00881481	0.818436	1.93e-15	1.45634	2.66e-99	1.2837	2.78e-62	1.30237	1.9e-09	0.59471	1.49e-09
3157	HMGCS1	mRNA	0.994703	4.98e-29	1.07691	1.02e-46	0.297376	0.010573	1.46377	9.45e-76	2.25613	1.52e-209	2.07227	5.25e-174	2.08458	2.54e-13	1.01775	1.92e-20
3159	HMGA1	mRNA	0.536395	5.83e-18	0.877028	1.05e-68	0.808404	9.5e-42	1.46512	1.22e-83	1.06737	3.46e-72	2.05836	0	2.01019	5.87e-57	2.13829	0
3162	HMOX1	mRNA	0.369612	0.0229775	0.896107	1.46e-15	0.778438	5.4e-09	-0.422948	0.0296085	0.666607	1.33e-06	1.60092	7.14e-21	1.90964	3.64e-40	1.93621	5.17e-37
3183	HNRNPC	mRNA	0.337149	9.99e-10	0.511046	6.98e-29	0.267545	1.08e-06	0.259446	0.000201	-0.185554	0.00341865	-0.514576	3.4e-16	-0.443343	2.78e-10	-0.356542	8.3e-09
3206	HOXA10	mRNA	-0.425913	0.0150839	-0.715607	1.34e-05	-1.81303	3.45e-24	-1.70425	1.21e-16	-1.55213	3.07e-14	-0.928018	0.00018	-1.63174	0.00266923	-0.893582	0.00031
3207	HOXA11	mRNA	-0.813574	1.18e-13	-1.5348	2.24e-38	-1.14455	9.03e-21	-2.03441	1.9e-40	-1.01196	2.37e-15	-1.27406	1.01e-12	-1.25844	1.63e-10	-0.890153	4.16e-07
329	BIRC2	mRNA	0.695037	1.58e-16	1.00454	2.18e-44	1.48998	4.76e-97	1.81366	1.95e-76	1.31491	8.96e-71	1.0469	2.3e-33	0.926254	4.12e-08	0.944784	1.41e-22
330	BIRC3	mRNA	2.58054	1.98e-110	2.78338	3.41e-124	4.50555	0	5.13208	0	4.10988	0	4.28607	5.97e-278	4.21273	9.68e-139	4.3947	0
3306	HSPA2	mRNA	0.293148	0.00749073	0.333283	0.000144	-0.299382	0.00352686	-0.64654	6.78e-10	-1.62124	7.98e-39	-2.4268	1.1e-33	-2.45624	1.43e-28	-3.3507	2.05e-33
3344	FOXN2	mRNA	0.374749	0.021668	0.825938	3.74e-12	0.633348	3.23e-06	1.03826	6.6e-12	0.791885	3.03e-09	0.631312	0.000547	1.13272	4.53e-13	1.1893	4.08e-11
3371	TNC	mRNA	1.1974	1.7e-80	1.72406	2.35e-65	1.57266	7.92e-119	1.81031	1.68e-155	1.47117	3.57e-104	1.33671	1.25e-69	1.03224	1.12e-32	0.789264	7.26e-26
3383	ICAM1	mRNA	3.74342	0	4.0915	0	4.64832	0	4.21571	0	3.52102	0	2.10096	0	2.04227	1.25e-238	1.77196	2.2e-224
342184	FMN1	mRNA	0.355381	0.000163	0.285147	0.0013709	0.441078	5.78e-06	1.00333	8.22e-32	0.580219	4.08e-11	1.16669	1.2e-38	1.13684	7.71e-19	1.20691	9.13e-40
343521	TCTEX1D4	mRNA	3.55411	1.7e-240	3.67597	3.1e-282	1.7502	8.06e-28	1.63447	1.12e-20	1.27233	4.79e-12	1.29338	1.51e-06	0.669021	0.0413295	0.977182	8.73e-05
3437	IFIT3	mRNA	0.623288	0.0470668	1.73157	1.31e-27	4.15212	8.15e-83	5.04977	0	4.53709	2.49e-212	3.7383	7.13e-209	3.07272	3.27e-42	3.05276	5.6e-132
3454	IFNAR1	mRNA	0.262226	0.0190394	0.342856	8.39e-06	0.614767	5.4e-16	0.461302	1.9e-05	0.401967	3.59e-06	0.668706	5.64e-13	0.658325	1.07e-11	0.623735	2.27e-13
3455	IFNAR2	mRNA	1.51423	7.12e-50	2.05367	1.37e-111	2.76246	2.76e-231	1.93185	2.28e-73	1.69385	1.18e-57	0.806756	2.1e-07	0.491225	0.0158478	0.473996	0.0137796
3460	IFNGR2	mRNA	1.24402	6.68e-51	1.64956	4.26e-99	2.02136	3.05e-163	2.05903	5.25e-165	1.35571	4.82e-55	0.844448	1.19e-11	0.70184	0.000147	0.814433	3.91e-14
347902	AMIGO2	mRNA	0.450776	4.1e-16	0.756654	2.36e-57	0.507905	9.98e-16	-0.466232	8.57e-07	-1.63241	9.26e-108	-3.64548	8.83e-104	-3.78031	2.14e-88	-3.52526	2.98e-101
3491	CYR61	mRNA	1.69817	9.96e-254	1.70749	0	-2.0685	2.91e-17	-0.570637	8.06e-12	-3.70998	2.47e-40	-1.2105	3.88e-123	-1.92322	6.41e-06	-1.65761	4.3e-116
3553	IL1B	mRNA	4.50865	6.64e-158	5.59684	0	5.19497	1.84e-230	4.83526	3.06e-187	2.66734	3.5e-25	4.41356	5.7e-135	4.38835	3.25e-26	5.03309	1.92e-214
3566	IL4R	mRNA	0.856185	3.16e-23	1.26297	4.8e-66	1.25983	5e-49	1.45535	8.34e-68	0.950977	2.1e-25	1.16561	1.54e-32	1.25088	2.1e-23	1.54776	1.35e-55
3569	IL6	mRNA	3.89206	0	4.38328	0	3.90868	0	3.3525	0	2.83124	0	2.3212	1.59e-278	2.8145	1.53e-252	2.98422	0
3574	IL7	mRNA	2.79788	7.64e-85	2.85861	1.78e-103	5.16607	0	3.53794	3.59e-140	3.35794	2.04e-131	2.01689	9.01e-24	2.8249	6.99e-09	1.68914	1.02e-14
3575	IL7R	mRNA	1.10835	2.58e-21	1.55455	3.24e-48	2.88292	5.4e-133	4.12446	0	3.60195	0	2.57157	4.2e-112	2.57538	3.53e-67	2.54759	1.38e-89
3576	CXCL8	mRNA	5.91833	0	7.16525	0	6.39468	0	6.11941	0	5.6418	0	5.68468	0	6.00808	2.03e-237	6.28477	0
3589	IL11	mRNA	1.96717	1.58e-42	3.62528	2.32e-273	2.28759	1.46e-45	4.04553	6.71e-299	3.28056	3.85e-112	3.42766	5.93e-172	3.76213	4.22e-37	3.68993	2.52e-107
359948	IRF2BP2	mRNA	0.296185	0.00820267	0.930942	1.74e-39	0.856987	2.42e-26	1.08669	1.58e-25	0.72311	1.74e-15	1.05763	1.01e-31	0.782365	0.00153801	1.30444	2.35e-55
3609	ILF3	mRNA	0.175619	0.00254608	0.326609	2.99e-14	-0.163863	0.0127972	-0.300211	1.14e-06	-0.899497	1.95e-45	-0.52162	1.72e-13	-0.854963	2.27e-07	-0.593106	4.49e-22
3624	INHBA	mRNA	2.12479	2.87e-107	3.28061	0	3.26742	1.64e-217	2.53125	1.96e-145	1.19713	8.68e-22	2.08544	9.3e-69	2.50542	1.64e-56	2.57501	2.74e-101
3627	CXCL10	mRNA	2.92656	0.0140678	3.3059	0.00115833	10.2921	3.01e-61	12.5274	1.39e-95	12.0535	7.17e-90	9.45707	4.39e-53	8.80029	1.41e-43	7.77433	5.6e-34
3638	INSIG1	mRNA	1.56823	1.76e-98	2.10746	1.62e-220	2.26581	7.02e-235	1.79682	2.36e-98	1.69608	1.33e-118	2.80469	0	2.89913	6.21e-140	2.59268	0
3654	IRAK1	mRNA	0.307392	0.000251	0.413085	3.72e-11	0.350415	7.43e-06	0.33541	9.57e-05	-0.200233	0.031265	-0.411411	0.000332	-0.719128	6.18e-05	-0.520256	4.2e-06
3656	IRAK2	mRNA	1.68399	5.28e-29	3.18337	9.8e-161	4.41446	0	2.81408	1.23e-99	2.85608	3.7e-106	3.32169	1.7e-124	3.64498	1.1e-71	3.54908	3.45e-148
3659	IRF1	mRNA	2.57959	4.95e-274	2.89638	0	3.92356	0	3.03877	0	2.31149	1.57e-247	1.74889	1.07e-108	1.66905	4.33e-21	1.28974	1.64e-39
3660	IRF2	mRNA	-0.294126	0.031141	-0.392691	0.000653	1.88079	2.07e-90	2.01956	3.45e-159	1.41182	3.24e-68	1.00235	3.1e-19	0.756114	9.74e-07	0.64759	1.14e-08
3665	IRF7	mRNA	0.997299	0.00807011	0.475889	0.00234799	1.67482	8.63e-31	3.26559	8.04e-221	3.04905	1.93e-215	3.25345	3.75e-139	2.94294	5.84e-105	2.56316	2.5e-75
3669	ISG20	mRNA	0.611415	0.00939256	1.07195	2e-08	3.517	1.59e-129	4.59838	0	4.42063	0	3.12702	6.05e-107	2.47148	7.36e-42	1.74166	5.27e-19
3678	ITGA5	mRNA	0.301088	3.4e-10	0.505922	5.04e-44	0.250277	4.44e-07	0.468916	7.32e-18	0.244207	1.82e-06	0.995224	1.19e-149	0.972939	3.31e-28	0.944803	9.56e-176
3732	CD82	mRNA	0.329088	0.0211233	0.718458	1.3e-12	1.7787	4.64e-92	2.50295	6.52e-177	2.18143	1.92e-145	1.91353	1.22e-94	1.48266	3.72e-28	1.20588	3.62e-26
374383	NCR3LG1	mRNA	1.39877	1.84e-27	2.0209	1.6e-68	2.04917	9.76e-61	0.648133	0.000463	1.48641	3.81e-25	1.47751	4.29e-16	2.16717	1.4e-13	1.44723	6.86e-13
3801	KIFC3	mRNA	0.48361	4.83e-10	0.594843	2.24e-18	0.418457	6.3e-08	0.721467	1.57e-23	0.231172	0.0152119	0.461268	2.95e-08	0.351915	0.0410028	0.631026	3.89e-14
3815	KIT	mRNA	-0.293982	0.00327101	-0.555588	2.82e-12	-3.39872	3.02e-23	-4.30762	2.38e-146	-3.728	7.41e-147	-1.86732	2.79e-39	-2.1119	2.04e-08	-1.42373	7.29e-27
388	RHOB	mRNA	1.06149	2.32e-55	1.36263	4.58e-208	-1.60504	8.24e-132	-0.883655	1.06e-32	-1.62027	3.19e-125	-1.12224	4.16e-46	-0.652041	0.000709	-0.965351	6.92e-27
388610	TRNP1	mRNA	0.372879	0.000566	0.265747	0.00250467	-0.255863	0.0174506	-0.281797	0.00838582	-0.922899	2.37e-19	-0.576003	4.54e-06	-0.426177	0.0150768	-0.318958	0.0146916
3897	L1CAM	mRNA	0.107554	0.0456979	0.107953	0.00238656	-0.228353	6.83e-07	-0.251702	1.75e-07	-0.565042	4.1e-23	-0.521247	8.6e-48	-0.756039	6.2e-19	-0.742464	4.31e-127
390	RND3	mRNA	0.936973	4.76e-85	1.12653	3.19e-163	0.664303	7.01e-30	0.69312	9.55e-26	0.434694	3.02e-09	1.18486	7.63e-133	1.10251	1.45e-10	1.33877	1.71e-173
3914	LAMB3	mRNA	0.309608	0.00295917	0.448824	9.12e-08	0.502994	1.13e-07	1.01682	1.54e-33	0.742688	2.23e-13	1.37338	4.28e-61	1.39017	6.14e-26	1.62681	1.46e-88
3918	LAMC2	mRNA	1.07554	0.0255975	1.75854	2.34e-06	2.34474	2.75e-14	1.6591	1.39e-05	2.13884	8.24e-10	2.12973	2.28e-08	1.95021	1.3e-05	2.05077	2.32e-07
392617	ELFN1	mRNA	1.31324	1.23e-06	2.84896	4.12e-52	2.93884	1.23e-52	2.81775	4.5e-40	1.95791	1e-15	1.78666	1.86e-09	1.73512	4.1e-07	1.63733	4.72e-06
3927	LASP1	mRNA	0.129774	0.0226029	0.205991	5.36e-08	-0.366132	2.09e-13	-0.630522	2.63e-22	-1.13037	5.56e-112	-1.11507	1.05e-88	-1.59829	4.01e-74	-1.57423	6.79e-142
3949	LDLR	mRNA	1.42734	7.35e-188	1.58067	6.55e-301	0.490221	2.08e-14	0.560943	8.38e-20	1.01559	3.15e-67	1.74678	6.42e-280	1.77351	1.93e-53	1.23813	1.4e-139
3976	LIF	mRNA	5.12564	0	6.23862	0	4.54388	0	3.50055	0	1.28481	6.94e-30	3.32825	1.12e-205	2.98012	3.6e-16	3.66326	0
400745	SH2D5	mRNA	0.823221	4.62e-08	0.935411	1.3e-11	0.63261	0.000249	0.771328	2.5e-06	0.545696	0.00328989	1.43549	2.47e-18	1.72085	1.01e-17	2.30236	3.16e-78
4017	LOXL2	mRNA	0.159566	0.00512356	0.284685	1.07e-13	-0.169325	0.000784	-0.153696	0.0156954	-0.586649	2.1e-28	-0.354476	1.42e-16	-0.738145	1.83e-10	-0.80924	1.99e-73
402569	KPNA7	mRNA	3.9326	0.00172594	3.8971	0.000498	7.62195	1.81e-22	6.97103	3.51e-18	6.06292	6.96e-13	4.15983	0.00107864	5.43838	5.53e-08	3.59837	0.010475
4071	TM4SF1	mRNA	0.443931	4.89e-07	0.917229	4.98e-34	1.54633	7.22e-92	1.91253	8.54e-136	1.49139	1.67e-86	1.27596	9.41e-51	1.50945	3.15e-62	1.81978	9.47e-70
4081	MAB21L1	mRNA	-0.83708	7.69e-27	-2.09808	1.62e-109	-3.33666	5.29e-165	-2.55322	3.61e-110	-2.84346	2.81e-115	-1.64843	5.54e-36	-2.37564	1.36e-37	-2.15395	4.2e-46
4091	SMAD6	mRNA	-0.476296	0.000231	-0.919104	1.05e-24	-2.00134	1.07e-58	-0.700875	9.43e-12	0.422419	7.88e-07	-0.978801	6.61e-13	-1.06485	9.2e-08	-1.6793	1.39e-25
4163	MCC	mRNA	0.377544	0.000216	0.596335	1e-11	1.44855	1.86e-74	0.886803	4.24e-20	0.385498	0.000335	-0.548725	0.00130436	-0.523037	0.0062366	-0.825824	6.42e-07
4170	MCL1	mRNA	1.47713	4.09e-186	1.4499	3.38e-226	0.640053	3.52e-18	1.07044	6.84e-28	0.592969	4.56e-23	1.02384	3.75e-48	0.662477	0.000792	0.800082	3.46e-25
4193	MDM2	mRNA	0.380916	5.15e-09	0.373641	2.86e-13	0.791134	1.86e-27	0.375448	4.15e-07	0.469402	3.36e-12	0.26122	9.39e-05	0.899231	0.00113626	0.412667	4.92e-12
4217	MAP3K5	mRNA	0.333759	8.98e-05	0.908845	8.47e-43	1.06573	5.44e-43	0.918119	3.15e-26	0.40403	9.25e-07	0.747621	1.86e-19	0.561547	4.01e-07	0.760795	1.65e-21
4249	MGAT5	mRNA	0.188759	0.00690762	0.164035	0.00642085	-0.422079	1.55e-14	-1.12221	1.92e-60	-1.9503	3.82e-197	-1.35092	3.09e-79	-1.4491	2.13e-22	-1.55564	8.28e-75
4296	MAP3K11	mRNA	0.671193	1.94e-11	0.800704	2.49e-22	0.766507	7.46e-18	1.07577	3.97e-37	0.689504	1.66e-13	0.387219	0.00234907	0.657276	2.39e-07	0.457038	0.000388
4312	MMP1	mRNA	0.650779	5.38e-53	0.941476	4.23e-190	1.67609	4.72e-189	2.68252	0	2.73767	0	4.01671	0	4.03606	1.19e-198	4.22408	0
4314	MMP3	mRNA	0.934175	4.13e-12	1.66804	1.73e-50	2.35335	1.09e-23	2.98517	3.14e-179	2.83681	1.32e-149	4.03433	4.4e-269	4.0047	1.77e-107	4.46934	0
440533	PSG8	mRNA	-0.432912	0.0130271	-1.15381	4.45e-12	-2.59141	6.18e-29	-1.32224	4.73e-11	-1.98158	5.58e-21	1.07525	4.08e-15	1.52937	2.8e-05	1.93856	1.74e-74
4478	MSN	mRNA	0.227774	4.14e-05	0.484279	1.11e-29	0.396151	1.08e-13	0.765079	2.22e-47	0.394303	2.21e-12	-0.378318	2.57e-09	-0.666824	8.92e-11	-0.732556	6.53e-20
4487	MSX1	mRNA	1.11774	0.0180293	1.18367	0.00152579	2.75497	1.52e-26	4.19217	1.26e-98	2.88431	4.95e-26	1.67154	3.93e-05	2.56044	4.47e-15	2.08033	2.87e-09
4501	MT1X	mRNA	0.537869	0.0245312	1.34403	1.79e-18	2.05054	6.53e-47	2.99245	1.46e-114	2.63285	2.24e-89	2.95929	5.58e-63	1.6902	2.4e-17	0.926157	9.79e-05
4502	MT2A	mRNA	0.927756	4.79e-40	1.73524	8.62e-252	2.49168	2.64e-68	3.80304	1.3e-302	3.81443	0	3.27074	4.1e-287	2.21814	4.89e-123	1.90388	3.19e-79
4627	MYH9	mRNA	0.433028	3.19e-27	0.561869	1.49e-66	0.286939	1.18e-09	0.263295	1.17e-07	-0.175141	0.000393	-0.804714	1.55e-54	-1.23072	4.09e-97	-1.31136	3.25e-149
4641	MYO1C	mRNA	0.289371	5.92e-10	0.350495	3.02e-22	-0.21066	0.00012	-0.169439	0.00163294	-0.676746	1.86e-47	-0.904409	1.36e-45	-1.252	3.81e-30	-1.07656	1.46e-114
4650	MYO9B	mRNA	0.278158	1.02e-05	0.433691	3.53e-17	0.367615	1.14e-09	1.14211	1.09e-76	0.9235	2.71e-45	0.408835	5.23e-10	0.372631	6.95e-06	0.308748	0.000194
4664	NAB1	mRNA	0.590256	2.44e-06	0.880483	4.32e-14	1.17464	1.11e-25	0.720368	3.75e-05	0.785936	2.11e-10	0.585982	0.000441	0.800627	2.43e-06	0.814341	2.48e-08
467	ATF3	mRNA	4.5362	1.32e-216	4.27266	8.43e-187	4.63561	7.84e-53	3.37711	2.91e-74	1.9745	3.77e-16	2.17196	2.68e-14	2.82137	7.47e-15	2.5756	1.88e-20
4739	NEDD9	mRNA	0.915373	5.36e-16	1.30135	3.73e-38	0.694908	6.9e-07	0.537084	0.000253	-1.36031	2.65e-12	-1.12133	1.71e-05	-1.43897	2.04e-06	-1.23565	3.98e-06
4780	NFE2L2	mRNA	0.393488	1.2e-10	0.412296	6.55e-18	-0.318331	8.56e-07	-0.585085	1.38e-13	-0.530357	5.04e-16	-0.393561	3.84e-08	-0.442905	7.12e-07	-0.225232	0.00207513
4790	NFKB1	mRNA	1.43242	1.47e-101	2.22603	0	2.74831	0	1.92828	5.23e-182	1.02801	2.76e-50	0.731005	1.24e-13	1.02736	9.45e-18	0.85819	1.25e-30
4791	NFKB2	mRNA	1.78306	2.76e-136	1.95625	3.32e-171	2.81086	0	2.36842	2.54e-205	2.04501	2.81e-167	1.70537	4.23e-76	2.07674	2.43e-29	1.80778	1.74e-63
4792	NFKBIA	mRNA	3.82141	0	3.90847	0	3.33745	0	2.42036	1.36e-184	3.00086	4.17e-252	1.63647	1.61e-57	2.50398	4.3e-21	1.85557	3.17e-66
4794	NFKBIE	mRNA	2.75426	5.78e-122	2.64398	2.82e-108	2.47852	2.36e-76	2.25683	4.84e-58	2.24838	1.16e-57	2.0391	2.88e-36	2.65485	3.55e-29	2.21902	7.92e-47
4811	NID1	mRNA	0.206595	0.000101	0.372428	3.87e-20	0.235047	7.69e-05	0.84717	5.77e-73	0.6188	2.32e-20	0.971387	1.16e-128	0.489469	2.1e-06	0.362958	4.09e-15
4814	NINJ1	mRNA	1.95979	1.11e-86	2.83489	2.58e-244	3.58723	0	3.88603	0	3.28716	0	2.19863	7.1e-92	1.99531	3.8e-51	2.05601	6.3e-75
4824	NKX3-1	mRNA	3.15005	1.06e-117	3.88305	1.22e-203	4.36278	2.58e-302	3.32839	1.5e-126	2.74092	2.48e-64	2.12232	6.63e-23	2.00934	1.37e-15	1.95321	9.07e-19
4853	NOTCH2	mRNA	0.160674	0.0100799	0.398383	1.62e-28	0.498274	4.21e-22	0.707456	1.78e-32	0.378629	1.95e-14	0.581693	1.56e-56	0.589811	4.41e-07	0.759984	9.23e-137
490	ATP2B1	mRNA	1.47196	7.67e-177	1.8783	0	1.32129	1.8e-130	1.29692	2.29e-55	0.478871	9.02e-25	0.61044	1.71e-37	0.557875	2.27e-08	0.952557	4.03e-110
4907	NT5E	mRNA	0.262078	0.00199983	0.570373	3.35e-24	0.789452	5.27e-35	1.40896	2.72e-76	1.40593	2.62e-114	1.99994	2.19e-255	1.66638	9.7e-39	1.73015	5.58e-183
4929	NR4A2	mRNA	3.36165	1.42e-48	4.00185	8.66e-81	4.36917	1.68e-79	2.91158	2.31e-28	4.03378	2.62e-58	2.73905	1.74e-18	6.52681	1.06e-09	3.78108	4.88e-48
49854	ZBTB21	mRNA	0.800937	7.07e-19	1.17352	6.82e-51	0.291377	0.0192367	-0.616562	3.46e-06	-0.285705	0.0368948	0.840202	1.85e-14	1.02853	1.24e-19	1.18049	8.5e-32
5054	SERPINE1	mRNA	1.72438	1.17e-270	2.34453	0	2.54219	0	2.4601	0	1.72764	0	1.71927	3.62e-161	1.56071	7.9e-25	1.55414	1.28e-219
5055	SERPINB2	mRNA	1.34808	1.01e-241	1.80142	0	1.73001	6.89e-243	2.34938	0	1.70319	0	1.4373	0	1.26715	5.1e-09	1.69992	0
50640	PNPLA8	mRNA	0.408314	0.00601638	0.618317	2.38e-07	0.858552	3.12e-13	0.729917	8.03e-08	0.905001	1.03e-13	0.766768	4.71e-07	0.888726	1.79e-06	1.20259	1.73e-20
51129	ANGPTL4	mRNA	4.87446	0.0457053	6.79302	6.19e-06	7.54929	7.86e-08	7.34611	5.3e-07	6.54444	4.61e-05	11.3764	1.16e-19	11.3599	2.87e-18	10.9312	2.11e-18
51232	CRIM1	mRNA	0.265261	7.75e-11	0.377602	1.1e-38	-0.272616	1.46e-08	-0.264666	3.49e-05	-0.891905	3.1e-102	-1.03468	7.94e-244	-1.32851	1.74e-59	-1.28065	8.1e-126
51274	KLF3	mRNA	1.43301	1.37e-73	2.29267	0	0.944443	7.1e-18	1.02677	4.74e-29	0.991995	2.81e-32	0.849072	8.92e-18	1.10365	2.35e-12	0.846118	1.91e-15
5128	CDK17	mRNA	0.359271	0.00247307	0.778855	1.18e-18	1.24182	5.43e-44	1.31063	1.16e-37	1.31548	1.02e-46	1.02684	6.03e-22	1.47441	8.1e-34	1.19983	1.05e-30
51326	ARL17A	mRNA	-0.468164	2.35e-09	-0.886087	4.46e-31	-0.484074	4.85e-10	-0.237993	0.0399057	-0.199755	0.0317371	-0.541553	0.000164	-0.599652	1.52e-07	-0.277946	0.0124201
51421	AMOTL2	mRNA	0.980048	3.02e-109	1.64917	0	-0.524064	1e-13	0.594344	7.37e-25	-0.961722	2.78e-43	-0.315311	2.46e-09	-0.588982	0.00221116	-0.39228	3.79e-10
51429	SNX9	mRNA	0.224208	0.00464232	0.455357	5.91e-14	0.466938	4.61e-12	0.565129	2.55e-11	0.264942	0.000452	0.734525	3.08e-27	0.867924	1.98e-15	0.994968	1.04e-54
5144	PDE4D	mRNA	0.64801	0.0413134	0.928194	0.000228	1.09401	1.79e-05	1.01775	0.000653	1.33032	2.95e-08	1.76145	1.67e-11	2.85386	2.86e-18	2.51604	2.39e-35
51559	NT5DC3	mRNA	0.55175	1.95e-09	0.633799	5.49e-13	-0.849927	1.14e-12	-1.04772	1.85e-15	-1.32193	5.46e-23	-0.845952	3.53e-07	-1.14316	5.09e-09	-0.768034	7.45e-06
51700	CYB5R2	mRNA	0.289589	0.0488823	0.565948	1.55e-07	0.48507	0.000137	0.582034	2.52e-06	0.398117	0.00312832	0.694373	3.35e-06	0.568924	0.00507789	1.0592	1.27e-18
5210	PFKFB4	mRNA	0.79203	1.47e-05	1.83178	4.33e-40	1.47976	8.21e-18	1.54792	1.05e-19	2.01539	1.42e-40	3.9412	8.58e-305	3.79826	7.16e-66	3.28648	1.76e-146
5270	SERPINE2	mRNA	0.962612	6.12e-130	0.898822	5.84e-114	0.775274	1.8e-51	1.51199	2.19e-172	1.27617	5.73e-139	1.92338	0	1.6035	3.46e-49	1.54543	0
5271	SERPINB8	mRNA	1.05265	1.45e-47	1.31916	3.58e-72	1.1976	8.76e-50	0.970954	7.19e-30	0.695123	8.63e-16	0.870007	1.46e-22	0.607148	0.0228586	0.842316	1.43e-21
5277	PIGA	mRNA	1.13984	2.14e-08	1.37392	2.98e-13	1.47325	9.63e-14	1.01387	1.08e-05	0.915767	0.000774	1.05676	0.00568709	1.91024	3.66e-18	0.859851	0.00651728
5297	PI4KA	mRNA	0.201763	0.00482734	0.204324	0.000248	-0.260327	8.93e-05	-0.483065	1.83e-11	-0.889311	1e-37	-0.489818	4e-11	-0.868291	2.22e-16	-0.61331	1.13e-07
5329	PLAUR	mRNA	0.799179	3.51e-18	1.45174	7.86e-74	1.46447	1.64e-71	1.50842	3.15e-66	1.13796	2.27e-35	1.78273	1.4e-72	1.73765	7.19e-34	1.96613	6.16e-124
53353	LRP1B	mRNA	0.762675	0.00770494	0.769819	0.00425888	0.727289	0.0197423	1.21322	5.66e-07	1.80378	1.14e-18	2.11793	1.25e-22	2.45789	1.59e-30	2.32021	8.1e-29
5339	PLEC	mRNA	0.257784	9.72e-06	0.386498	1.12e-22	-0.413834	2.03e-17	-0.522042	7.02e-20	-1.13846	2.73e-100	-0.616362	6.66e-25	-1.08293	3.24e-18	-1.06549	3.54e-80
5352	PLOD2	mRNA	0.236308	0.00174731	0.556352	5.69e-22	0.258552	0.00125352	0.609078	8.83e-12	0.454878	2.56e-12	1.41624	1.41e-139	1.29932	1.03e-33	1.09089	1.37e-76
5366	PMAIP1	mRNA	3.36885	2.05e-114	4.67197	0	4.69101	8.15e-295	2.92848	5.65e-41	2.80818	3.1e-52	2.28031	9.66e-19	2.7082	1.22e-24	2.29206	2.72e-18
5371	PML	mRNA	0.419058	7.77e-08	0.282135	2.01e-05	1.77881	9.84e-99	2.85008	0	2.41937	0	2.05358	0	1.60036	2.44e-138	1.43498	8.35e-152
54149	C21orf91	mRNA	0.871322	3.05e-05	0.955454	1.83e-06	1.77813	1.53e-21	2.24865	1.57e-44	1.51665	4.39e-16	0.946079	0.000319	1.10902	6.85e-05	1.08713	1.73e-05
54434	SSH1	mRNA	0.347816	2.79e-12	0.422072	2.8e-25	-0.300449	5.3e-08	-0.437222	2.25e-14	-0.789745	1.4e-41	-0.505563	1.76e-18	-0.551518	1.55e-13	-0.285023	2.24e-05
54477	PLEKHA5	mRNA	-0.315328	0.000166	-0.484046	8.74e-09	-1.33274	5e-47	-0.925635	6.86e-25	-1.05135	2.02e-26	-0.498673	0.000225	-0.710093	3.53e-09	-0.781737	6.44e-11
54498	SMOX	mRNA	1.38855	1.16e-13	2.42926	2.83e-58	3.82794	1.44e-220	2.8329	3.93e-82	2.53303	5.55e-55	1.26606	1.72e-06	1.92409	1.09e-15	1.96229	1.28e-17
5452	POU2F2	mRNA	0.390242	0.00106267	1.23645	5.18e-45	2.82002	0	2.68463	1.18e-187	2.11332	1.34e-140	2.62554	1.1e-197	2.64791	4.85e-120	2.85822	0
54532	USP53	mRNA	0.323723	4.01e-07	0.203525	1.81e-08	-0.654645	3.97e-49	-0.987879	4.01e-29	-1.96936	4.25e-278	-1.03193	9.18e-123	-1.03934	4.54e-84	-1.04992	4.17e-129
54880	BCOR	mRNA	0.757086	3.14e-20	1.55457	5.41e-142	1.55112	9.55e-113	1.19321	3.3e-54	0.353937	0.000674	0.77089	2.73e-14	0.586335	5.13e-06	0.639069	8.96e-12
54891	INO80D	mRNA	0.551436	5e-12	0.918401	5.26e-40	1.10901	7.06e-51	0.719174	7.26e-18	0.903341	1.34e-25	0.828787	1.39e-19	1.20189	3.29e-05	0.751597	3.13e-17
54899	PXK	mRNA	-0.269178	0.00636736	-0.450651	4.38e-08	-0.578713	3.22e-10	-0.517488	1.38e-06	-0.954226	1.09e-22	-0.966111	4.92e-14	-0.974435	7.53e-12	-0.995262	1.35e-14
55114	ARHGAP17	mRNA	0.196952	0.00967572	0.242835	8.78e-05	-0.928975	4.29e-37	-0.362771	3.29e-06	-0.530203	1.52e-11	-0.683256	1.85e-14	-0.988783	1.46e-20	-0.906055	3.78e-22
55137	FIGN	mRNA	-0.337492	0.0127435	-1.40641	1.87e-27	-1.68398	1.43e-34	-2.60386	3.11e-43	-1.35559	8.37e-21	-1.25019	6.59e-11	-1.48141	1.09e-11	-0.932717	1.51e-07
55198	APPL2	mRNA	0.181408	0.0131097	0.35967	2.95e-11	-0.383817	2.73e-08	-1.04073	5.13e-39	-1.54917	1.5e-77	-0.560543	3.43e-12	-0.941199	0.000677	-0.582486	8.75e-12
55201	MAP1S	mRNA	0.434524	2.06e-05	0.654085	2.98e-15	0.532098	5.62e-08	0.811047	3.67e-16	0.302304	0.0119698	0.513592	0.000497	0.473814	0.00612448	0.491327	0.000105
55214	P3H2	mRNA	0.705589	0.00622433	1.49319	3.64e-18	2.19075	2.69e-43	2.43696	4.49e-57	1.9962	2.17e-31	1.4573	9.98e-10	1.46444	2.83e-09	1.65341	1.4e-14
5533	PPP3CC	mRNA	0.944796	8.12e-19	1.58064	9.42e-69	1.42653	3.84e-43	1.38231	6.73e-36	1.1781	9.36e-26	0.894699	1.06e-10	1.39272	1.75e-20	1.42348	4.97e-28
55332	DRAM1	mRNA	0.338703	2.54e-08	0.434133	5.79e-14	0.489011	1.11e-14	0.741354	6.48e-33	0.363783	4.09e-10	0.433163	1.95e-13	0.268687	0.0101028	0.260056	0.00114105
55454	CSGALNACT2	mRNA	0.29685	0.00306758	0.626949	9.67e-17	0.558778	1.15e-10	0.309953	0.00267725	0.57951	1.76e-08	1.13589	5.95e-41	1.20844	2.01e-17	1.50094	4.53e-80
55504	TNFRSF19	mRNA	-0.214328	0.0284755	-0.201212	0.0215667	-0.975128	7.12e-29	-2.02064	1.27e-69	-1.82109	6.2e-65	-0.521688	3.63e-06	-0.622675	0.00487933	-0.501823	8.06e-06
55521	TRIM36	mRNA	1.56652	0.0444872	3.07665	6.31e-12	4.50181	2.93e-35	4.53349	1.08e-35	4.31881	5.53e-29	3.75133	4.03e-16	3.29653	1.61e-08	4.3254	4.71e-25
55573	CDV3	mRNA	0.478071	1.93e-21	0.777237	6.15e-71	0.605295	7.4e-28	0.287821	7.99e-06	-0.360256	1.07e-09	-0.673545	1.32e-23	-0.902225	3.36e-14	-0.383563	2.25e-08
55589	BMP2K	mRNA	-0.164523	0.0362046	-0.347609	4.26e-16	-1.4213	1.37e-130	-1.68885	1.86e-129	-1.89193	7.61e-205	-1.25508	2.22e-93	-1.28468	6.04e-67	-1.10967	2.25e-63
55603	TENT5A	mRNA	0.625149	2.19e-14	1.34855	1.14e-101	2.23075	8.62e-205	1.94248	1.85e-81	1.47875	9.41e-92	1.76554	1.7e-120	1.51757	4.8e-53	1.14728	2.4e-29
55619	DOCK10	mRNA	0.627163	5.32e-21	0.763551	2.08e-40	1.17887	2.01e-76	1.16278	8.27e-51	1.0945	3.05e-74	0.681049	1.21e-20	0.764001	2.58e-08	0.472763	1.32e-09
55629	PNRC2	mRNA	0.899785	8.41e-24	1.19487	1.54e-49	0.896865	6.69e-16	1.32769	5.72e-40	0.930357	1.13e-21	0.763442	7.81e-10	0.675236	0.00711225	1.06249	3.65e-20
55691	FRMD4A	mRNA	0.299059	5.54e-06	0.505918	7.49e-20	1.63126	1.96e-174	0.927601	2.67e-54	0.245001	0.000666	0.364928	4.05e-07	0.508017	3.48e-06	0.632704	3.65e-21
55802	DCP1A	mRNA	0.373399	0.000304	0.417324	1.62e-05	0.964275	1.13e-26	1.61701	8.06e-63	1.16054	7.04e-41	0.617848	4.69e-08	1.08943	2.72e-09	0.820212	9.76e-16
5621	PRNP	mRNA	0.225129	0.000368	0.372729	5.45e-13	0.273322	1.26e-05	0.557596	4.74e-19	0.331572	2.75e-07	0.802026	2.77e-42	0.668863	4.01e-07	0.757531	1.8e-23
56243	KIAA1217	mRNA	0.612536	5.78e-15	1.04219	7.58e-61	2.42595	3.83e-217	2.81649	0	2.0346	5.39e-213	1.41095	1.83e-87	1.42708	4.1e-13	1.18729	6.2e-58
56681	SAR1A	mRNA	0.170582	0.0326527	0.200149	0.00173777	0.254387	0.000174	0.703434	1.54e-16	0.332143	4.32e-06	-0.263542	0.00324356	-0.493904	0.000909	-0.57221	3.99e-07
56829	ZC3HAV1	mRNA	0.26046	0.002015	0.855238	9.8e-40	3.51129	0	2.14117	3.64e-135	0.717906	2.7e-23	0.93593	5.11e-34	0.823968	2.44e-09	0.628936	9.17e-10
56929	FEM1C	mRNA	0.488799	1.56e-06	0.965052	4.89e-32	0.617903	9.98e-08	0.909753	9.77e-12	0.503157	1.3e-05	1.32971	4.02e-33	1.55659	1.99e-35	1.4075	7.12e-44
56938	ARNTL2	mRNA	0.624586	5.23e-11	0.932163	1.62e-29	0.944539	2.66e-24	1.69039	9.95e-69	1.35732	2.68e-58	1.02738	2.32e-23	0.943711	1e-09	1.03146	8.87e-26
57089	ENTPD7	mRNA	0.815709	4.27e-16	1.46458	7.39e-84	1.61757	7.39e-82	0.862484	1.04e-14	0.98558	2.08e-25	0.348284	0.0308237	0.814942	6.4e-09	0.667819	7.68e-08
571	BACH1	mRNA	0.894728	8.94e-44	1.24075	2.65e-143	1.15801	9.17e-97	0.498442	5.67e-10	0.658005	1.19e-26	1.43342	2.46e-101	1.66234	1.61e-88	1.60225	1.77e-204
57169	ZNFX1	mRNA	0.435009	1.24e-12	0.720681	2.25e-47	1.72966	4.18e-36	2.73421	0	2.14344	1.65e-290	1.66515	1.09e-194	1.2411	1.04e-62	1.05038	2.61e-58
5743	PTGS2	mRNA	4.07738	0	4.68102	0	3.87319	0	2.26673	1.15e-182	1.74215	8.76e-88	2.68508	2.72e-240	3.52549	1.16e-104	3.34577	0
57552	NCEH1	mRNA	1.0017	1.04e-40	1.07999	1.54e-51	1.08079	6.95e-41	1.82351	1.13e-120	1.54235	8.89e-106	0.772581	2.36e-16	0.844852	3.6e-07	0.816068	8.41e-20
57561	ARRDC3	mRNA	1.01342	9.59e-22	1.29584	2.29e-42	2.83031	1.37e-269	1.52844	9.73e-41	2.89028	8.78e-276	2.14648	8.04e-85	3.43854	6.05e-15	1.98309	1.05e-54
57604	TRMT9B	mRNA	-0.465688	0.000549	-0.559752	1.81e-05	-1.25343	2.68e-18	-1.46429	5.47e-18	-1.53891	8.94e-22	-0.484428	0.0224045	-1.17378	1.5e-06	-0.760537	0.000342
57608	JCAD	mRNA	0.336149	7.31e-08	0.60079	1.38e-34	0.749082	1.63e-40	0.246403	0.000908	-0.21371	0.00469838	0.566618	1.72e-15	0.640413	0.00024	0.784372	1.84e-31
57616	TSHZ3	mRNA	0.539206	1.29e-05	1.15803	1.26e-32	1.00427	3.23e-20	0.625814	1.56e-06	0.796708	4.82e-11	0.991798	4.23e-14	1.11565	4.67e-13	1.25938	7.97e-23
57619	SHROOM3	mRNA	0.953802	2.96e-42	0.883412	8.86e-44	-0.954798	5.72e-21	-1.68939	1.1e-31	-2.10719	7.63e-72	-1.66655	1.44e-24	-2.00303	4.08e-27	-1.63602	4.17e-26
5768	QSOX1	mRNA	0.441426	3.14e-15	0.555369	3.18e-32	0.470698	2.89e-14	0.929108	2.72e-58	0.601291	2.81e-22	0.797356	2.6e-38	0.628141	2.02e-10	0.60727	2.03e-19
57801	HES4	mRNA	1.49953	0.00327985	1.57656	8.84e-21	1.37757	3.36e-13	2.71722	1.15e-91	1.75397	8.25e-22	1.90493	1.57e-18	2.18263	6.9e-07	1.18766	1.15e-07
5782	PTPN12	mRNA	0.356647	4.6e-05	0.971793	3.28e-42	0.961533	9.5e-40	1.12328	3.01e-30	0.708666	1.09e-18	0.860328	2.63e-14	0.806463	4.02e-17	1.05592	3.06e-40
5784	PTPN14	mRNA	0.130248	0.032142	0.224602	4.69e-11	-0.392203	6.86e-19	-0.750373	3.85e-24	-1.40076	4.74e-175	-0.576767	5e-30	-0.981716	7.02e-15	-0.796571	1.42e-70
5793	PTPRG	mRNA	0.155142	0.0495896	0.155257	0.0133488	-0.292713	1.09e-05	-0.273851	0.000352	-0.918947	1.62e-29	-0.387743	0.00327402	-0.693164	8.37e-15	-0.676689	5.84e-17
5797	PTPRM	mRNA	0.176376	0.0248761	0.238019	8.24e-05	-0.215374	0.00791932	-0.211384	0.0159336	-0.369701	4.83e-07	-0.335332	0.000103	-0.304236	0.00273513	-0.207478	0.024105
5817	PVR	mRNA	0.233541	0.000693	0.188918	0.00223294	-0.439858	7.44e-11	-0.729639	1.62e-16	-1.08178	7.71e-48	-0.896603	2.57e-20	-0.69655	6.96e-12	-0.518503	1.3e-10
5863	RGL2	mRNA	0.514227	1.95e-05	0.746755	5.35e-14	1.66076	2.83e-57	1.14961	1.76e-31	1.29809	9.53e-36	0.771165	0.00109009	0.883408	1.49e-11	0.44081	0.00449868
5922	RASA2	mRNA	0.542484	9.21e-10	1.36778	3.54e-93	0.524803	4.77e-09	0.751169	2.92e-11	0.33837	0.000714	0.462025	3.13e-05	0.41978	0.00127638	0.536584	3.85e-07
597	BCL2A1	mRNA	5.12186	0.0224506	5.91521	0.000852	8.99966	4.08e-12	9.36481	2.91e-13	8.22947	1.08e-09	6.99699	2.51e-05	8.00761	1.91e-05	8.03757	2.48e-08
5970	RELA	mRNA	0.650504	4.68e-23	0.806045	2.78e-42	1.04921	4.53e-34	1.99599	2.97e-173	1.35051	4.83e-107	1.14158	1.34e-58	0.987013	4.73e-32	1.12054	3.65e-59
5971	RELB	mRNA	2.38825	1.01e-79	2.7979	1.55e-162	2.91518	6.48e-172	2.44235	2.09e-97	1.96898	4.76e-58	2.1411	5.25e-62	2.56189	1.75e-88	2.40594	8.87e-85
604	BCL6	mRNA	1.13994	4e-71	1.40655	1.85e-137	0.210922	0.0314023	-0.50081	4.43e-08	-0.230338	0.022577	0.280355	0.00594132	1.3814	7.77e-05	0.881046	1.38e-33
6046	BRD2	mRNA	0.423827	1.37e-13	0.371015	1.06e-12	0.187193	0.00471298	0.446325	2.65e-11	0.459798	4.85e-17	0.534398	6.25e-22	1.05769	5.7e-08	0.842523	1.18e-61
6158	RPL28	mRNA	0.289613	0.00159011	0.335272	0.0251886	0.214661	0.0244189	0.4761	5.38e-07	0.342925	0.000201	0.499066	1.1e-05	0.362868	0.0175483	0.337793	0.0291174
623	BDKRB1	mRNA	1.41839	2.84e-22	2.06464	3.98e-61	2.26782	4.57e-71	2.02244	6.93e-40	2.22079	4.29e-47	2.72823	1.92e-89	2.8451	1.82e-65	2.66615	4.91e-69
6236	RRAD	mRNA	2.72301	4.01e-18	3.4843	5.07e-41	3.31739	2.16e-28	1.36359	0.0111174	2.0969	3.26e-07	2.31393	9.34e-07	3.82499	1.17e-12	2.28958	1.15e-06
624	BDKRB2	mRNA	0.626256	5.12e-18	1.23837	2.95e-99	1.83627	2.27e-195	1.17086	8.24e-61	1.38262	1.27e-51	1.59039	2.75e-72	1.30673	4.58e-27	1.24276	2.13e-42
627	BDNF	mRNA	0.288207	4.02e-07	0.184442	0.00115629	-2.55415	3.39e-243	-1.81643	1.26e-120	-2.54778	2.26e-191	-1.50585	1.61e-63	-2.06735	1.82e-34	-1.5812	1.86e-62
629	CFB	mRNA	0.674818	2.15e-08	0.740757	2.37e-10	0.985336	5.9e-15	2.10856	2.95e-74	1.8368	2.86e-47	2.4217	1.43e-71	2.18472	8.6e-50	2.20475	8.91e-75
6303	SAT1	mRNA	2.45681	1.95e-76	1.97047	3.15e-42	3.19093	2.36e-148	2.84197	3.62e-102	2.2334	3.38e-48	2.72558	3.74e-72	2.89534	7.1e-58	3.52459	1.35e-172
6314	ATXN7	mRNA	0.344479	9.6e-05	0.471381	1.51e-09	0.646774	3.78e-14	0.96655	4.69e-26	0.998192	2.22e-39	0.721808	2.47e-14	0.523321	7.18e-06	0.527228	2.65e-07
6347	CCL2	mRNA	1.86169	4.53e-151	2.67883	0	3.38039	3.47e-152	3.99867	0	2.51491	2.33e-173	2.26249	8.69e-127	1.50108	1.74e-31	1.37517	3.05e-39
6364	CCL20	mRNA	8.25104	8.7e-81	8.56671	4.54e-88	8.68465	1.92e-88	7.26678	9.38e-57	5.45336	9.73e-27	4.52488	4.01e-13	4.52439	1.37e-10	5.65304	8.47e-22
6386	SDCBP	mRNA	0.326005	2.37e-07	0.478134	2.28e-20	0.499425	2.5e-16	0.960069	6.53e-23	0.724554	2.53e-37	0.240702	0.00196252	0.351373	5.1e-05	0.347667	0.000107
6387	CXCL12	mRNA	-0.15822	0.00517288	-0.235094	3.52e-09	-0.825813	3.02e-62	-1.10145	3.97e-101	-1.3994	4.28e-87	-1.30365	6.04e-92	-1.89651	2.52e-153	-2.36577	1.22e-205
64061	TSPYL2	mRNA	0.816853	1.53e-13	0.584206	1.08e-06	0.530489	5.18e-05	0.472964	0.00112045	0.450266	0.00130871	0.513972	0.00211983	1.3704	5.66e-12	1.24803	2.59e-26
64072	CDH23	mRNA	-0.967556	1.27e-06	-1.5042	3.11e-12	-2.60371	3.23e-24	-1.31566	2.43e-07	-1.58083	4.98e-11	-1.73974	5.73e-06	-1.38827	0.000292	-3.2034	1.09e-08
64116	SLC39A8	mRNA	0.650097	2.22e-07	0.618932	4.14e-08	1.09518	3.38e-27	1.53332	9.19e-32	1.67667	8.75e-70	1.62427	6.76e-42	1.46501	2.45e-28	0.905633	1.57e-11
64135	IFIH1	mRNA	0.567164	0.000182	0.361438	0.00408486	2.52001	1.38e-48	4.17681	0	3.72894	0	3.16144	3.75e-201	2.61975	3.63e-104	2.35884	4.84e-83
6431	SRSF6	mRNA	0.677117	4.11e-27	0.895886	1.02e-58	-0.250881	0.00369421	-0.483203	1.07e-07	-1.67997	5.64e-57	-0.617626	2.05e-07	-0.973441	2.18e-09	-0.607692	4.27e-09
64332	NFKBIZ	mRNA	5.5481	0	5.69033	0	3.0097	0	1.89475	3.22e-72	1.81358	1.77e-63	1.82685	2.28e-62	1.96123	1.95e-55	2.08936	1.22e-100
6446	SGK1	mRNA	2.35469	0	2.54308	0	0.768389	8.53e-17	1.09782	7.26e-39	0.640117	3.1e-08	0.979885	1.08e-33	1.48158	4.81e-12	1.01967	3.67e-26
6455	SH3GL1	mRNA	0.283678	0.000324	0.357409	7.2e-10	0.206582	0.0102939	-0.229475	0.0345761	-0.492404	5.05e-09	-0.396548	8.76e-05	-0.573347	6.67e-08	-0.517985	2.42e-07
64651	CSRNP1	mRNA	3.72962	0	4.49014	0	1.17526	3.55e-18	1.79159	2.3e-60	0.551852	0.00299025	2.02947	5.57e-64	2.28849	1.1e-48	2.18444	6.36e-91
647174	SERPINE3	mRNA	-1.26157	3.43e-05	-2.21976	1.14e-10	2.15859	1.2e-38	0.656975	0.00860545	3.01512	1.42e-116	0.789016	0.00627601	1.69629	0.0159883	1.65056	3.62e-16
6482	ST3GAL1	mRNA	0.60231	3.73e-23	0.771575	2.69e-56	0.326432	1.55e-06	-0.644931	1.3e-18	-0.374936	6.57e-08	-0.502496	7.06e-10	-0.355962	0.000298	-0.467198	1.52e-08
6510	SLC1A5	mRNA	0.276384	4.36e-05	0.346748	4.43e-15	-0.18987	0.00153649	-0.81719	4.45e-34	-1.20439	6.25e-96	-0.832914	1.01e-36	-0.931976	9.04e-33	-0.86297	2.49e-38
6513	SLC2A1	mRNA	0.912847	7.68e-60	1.40261	2.87e-171	1.22054	2.75e-102	0.195925	0.0341271	-0.985924	1.89e-41	1.22831	2.53e-103	1.38816	8.41e-23	1.33474	3.83e-156
6515	SLC2A3	mRNA	1.16801	3.37e-56	1.3783	4.89e-88	0.372609	0.000882	-0.966489	9.19e-17	-0.485733	3.07e-05	1.34497	1.86e-44	2.32746	2.44e-13	1.62526	1.11e-81
65249	ZSWIM4	mRNA	1.54893	4.81e-53	2.0516	3.44e-109	1.21291	1.5e-26	1.62468	8.06e-50	1.15563	4.6e-21	1.54786	1.12e-28	1.56193	3.97e-24	1.82434	6.34e-45
6525	SMTN	mRNA	0.694442	7.14e-15	0.999612	3.04e-43	0.855965	4.58e-29	0.831973	3.64e-16	0.670851	2.2e-15	1.27026	1.85e-26	1.34047	1.25e-27	1.4398	2.8e-70
65264	UBE2Z	mRNA	0.276281	1.19e-05	0.295633	1.84e-07	0.452261	2.45e-13	1.00492	1.65e-67	0.716605	1.43e-31	0.57011	5.63e-11	0.395211	0.000119	0.366748	3e-08
6541	SLC7A1	mRNA	0.582113	9.79e-32	1.14727	7.99e-136	1.12332	2.06e-101	0.80433	1.58e-47	0.230662	0.000334	0.447126	2.67e-18	0.432756	1.89e-07	0.468524	6.37e-21
6542	SLC7A2	mRNA	1.84298	0.000279	3.69884	6.62e-32	5.59477	4.24e-98	6.48695	6.7e-137	4.94267	2.09e-69	2.99789	3.94e-11	1.9526	0.00285775	1.77284	0.0222888
6574	SLC20A1	mRNA	0.587428	5e-20	1.21499	2.25e-154	0.458896	1.08e-13	-0.536257	5.23e-11	-0.824485	4.23e-24	1.10792	2.14e-80	0.599307	6.01e-13	0.847524	3.51e-52
6583	SLC22A4	mRNA	1.09463	5.82e-23	1.73906	1.88e-70	0.712917	1.42e-07	1.73335	2.68e-57	1.18142	1.14e-21	1.85876	7.63e-51	1.62013	6.03e-15	1.97181	1.26e-62
65983	GRAMD2B	mRNA	0.72396	1.41e-27	0.97821	6.73e-70	0.186397	0.0333128	-0.563053	6.64e-11	-0.982813	3.43e-29	-0.857893	5.69e-14	-0.881152	6.03e-10	-1.29993	2.2e-26
6624	FSCN1	mRNA	0.36143	2.43e-09	0.614073	4.34e-49	0.203493	0.000522	-0.258834	0.000768	-1.048	6.39e-45	-0.578573	2.21e-11	-0.917937	5.85e-11	-1.01401	2.52e-48
6648	SOD2	mRNA	2.43259	0	2.70811	1.09e-166	3.85623	0	4.08045	0	3.81318	0	2.7583	1.55e-235	2.48493	8.43e-99	2.34329	8.1e-171
6713	SQLE	mRNA	0.471059	8.93e-08	0.575459	8.54e-14	0.500128	1.66e-08	0.547372	7.2e-10	1.1243	6.56e-45	1.80107	1.26e-136	1.48616	6.28e-46	1.37606	2.64e-65
6744	ITPRID2	mRNA	0.175037	0.0470348	0.305062	1.4e-06	-0.180123	0.0408029	-0.434439	1.43e-06	-0.51737	3.51e-11	0.300429	0.000575	0.400931	3.25e-05	0.504863	2.56e-09
675	BRCA2	mRNA	0.379056	0.0020006	0.572633	3.47e-08	0.61905	4.74e-06	1.05737	6.88e-11	0.689786	1.75e-09	1.26657	1.88e-29	1.18766	2.11e-22	0.868375	8.64e-13
6764	ST5	mRNA	-0.227284	0.00433004	-0.294879	1.54e-05	0.389373	4.75e-09	0.429456	2.87e-10	-0.314768	0.00013	-0.578526	6.91e-10	-0.689365	5.74e-11	-1.13715	7.15e-30
677	ZFP36L1	mRNA	0.398371	4.79e-12	0.946296	2.16e-105	-0.210785	0.00166967	0.465323	9.98e-07	0.707771	3.01e-36	0.379264	9.96e-09	0.351304	0.000986	0.354308	2.46e-08
6772	STAT1	mRNA	0.42513	0.0488823	0.200034	0.000404	0.458135	7.26e-09	1.42958	2.13e-93	1.56924	1.33e-168	1.32903	1.17e-72	0.783908	2.87e-18	0.551088	2.55e-18
6781	STC1	mRNA	1.31229	7.69e-27	1.88165	9.99e-73	2.57867	3.89e-153	2.06351	7.37e-57	2.35087	1.21e-83	4.20947	1.23e-284	4.78458	3.25e-128	4.65991	0
6868	ADAM17	mRNA	0.533369	9.19e-09	1.12806	2.37e-50	0.796044	1.85e-16	1.18455	2.18e-31	0.749106	3.49e-13	0.65219	7.57e-09	0.542238	0.00167635	0.68409	3.17e-08
6876	TAGLN	mRNA	1.27004	3.71e-146	1.32656	0	0.907994	9.85e-88	0.86384	2.83e-71	0.480169	1.16e-23	-1.28398	2.38e-92	-2.34001	6.29e-26	-3.87033	3.15e-193
6880	TAF9	mRNA	0.57233	6.02e-07	0.862097	2.73e-18	0.515352	4e-05	0.30717	0.0492309	-0.403604	0.00930908	-0.665678	0.00267187	-0.960834	6.37e-05	-0.488706	0.0318105
6891	TAP2	mRNA	0.281951	0.0171991	0.197343	0.0397301	1.11325	4.95e-27	2.43563	4.11e-194	2.30206	2.38e-218	2.16543	3.19e-204	1.75799	3.95e-50	1.53819	2.93e-51
6892	TAPBP	mRNA	0.277828	7.11e-07	0.354138	4.85e-13	0.531269	2.28e-14	1.30216	7.88e-112	0.999599	1.37e-57	1.30681	2.96e-147	1.08563	8.67e-37	0.938025	7.84e-64
6910	TBX5	mRNA	-0.540669	8.72e-13	-1.18182	9.35e-51	-0.960619	1.65e-32	-0.765679	6.51e-17	-0.73502	3.67e-17	0.939143	1.25e-47	0.787655	1.71e-16	0.873326	1.13e-30
7041	TGFB1I1	mRNA	0.317491	2.41e-06	0.31986	1.14e-07	-0.22329	0.00467243	-0.43877	8.16e-07	-0.986166	1.1e-26	-0.609796	4.25e-10	-0.573937	7.28e-08	-0.821774	4.15e-16
7050	TGIF1	mRNA	0.834661	4.02e-18	1.51442	8.47e-100	1.14135	2.27e-41	1.42355	3.67e-63	1.11688	6.84e-34	0.92258	3.55e-11	1.30432	1.83e-11	1.34005	2.17e-34
7076	TIMP1	mRNA	0.323348	2.2e-08	0.52737	5.29e-25	0.632824	4.19e-25	1.11435	4.76e-87	0.850596	1.8e-55	1.01778	1.39e-73	0.735501	1.33e-26	0.575932	3.44e-10
7078	TIMP3	mRNA	0.343432	1.38e-08	0.562489	2.27e-24	0.347813	5.11e-06	1.0561	5.42e-42	0.746683	5.14e-42	1.32882	1.64e-107	0.920942	1.62e-18	0.508495	6.35e-12
7099	TLR4	mRNA	0.262348	0.0288419	0.350734	2.88e-05	0.751649	1.44e-13	1.28475	3.14e-46	0.629706	2.15e-14	0.572698	1.55e-09	0.467429	5.02e-05	0.266587	0.0285054
7127	TNFAIP2	mRNA	4.37606	0	4.23188	0	4.82836	0	4.30361	0	3.30326	0	0.938794	2.78e-30	0.50065	5.73e-05	0.599815	3.21e-13
7128	TNFAIP3	mRNA	5.48714	0	5.56648	0	5.62452	0	4.77469	0	4.50269	0	3.37054	0	4.10238	7.14e-70	3.83909	0
7130	TNFAIP6	mRNA	3.71834	1.57e-23	4.49257	4.55e-39	6.89659	1.33e-134	7.49883	1.38e-153	6.79768	8.51e-126	4.87586	1.79e-42	4.69482	2.92e-19	5.10249	1.3e-49
7159	TP53BP2	mRNA	0.875497	1.38e-28	1.21667	2.74e-71	1.08046	1.1e-39	1.2087	1.41e-50	0.46455	4.81e-07	0.904555	1.2e-23	0.959409	1.37e-11	1.08482	1.94e-28
7185	TRAF1	mRNA	4.32021	0	4.54761	0	6.33587	0	5.48737	0	4.85292	0	4.82688	3.23e-255	5.24418	0	5.28251	2.72e-296
7262	PHLDA2	mRNA	1.56508	3.39e-25	1.88581	1.36e-80	1.44737	2.96e-25	1.95464	9.11e-62	1.25525	1.74e-20	1.61759	4.45e-37	1.29333	1.74e-15	1.51501	3.27e-28
7280	TUBB2A	mRNA	0.404213	4.14e-05	0.848077	1.08e-31	0.6548	3.71e-15	0.326021	0.00761942	-0.886212	2.13e-14	-1.52922	1.8e-20	-2.2789	1.48e-21	-2.1901	2.27e-27
7286	TUFT1	mRNA	0.487538	4.2e-05	0.353934	0.00528176	-1.77013	5.11e-25	-3.03392	7e-39	-2.57506	2.37e-34	-2.30686	1.43e-14	-1.73381	0.000782	-1.46607	1.3e-09
7291	TWIST1	mRNA	0.451025	4.39e-07	0.310658	2.02e-06	-1.39146	2.71e-61	-1.72072	1.45e-63	-2.44154	6.73e-107	-1.30037	1.12e-27	-1.63119	5.19e-31	-1.49077	3.13e-32
731220	RFX8	mRNA	0.623619	0.0130708	1.13442	1.85e-10	2.09936	2.42e-44	1.63392	4.34e-22	1.47149	6.06e-15	2.20637	6.45e-33	2.1153	4.41e-27	2.27775	2.19e-42
734	OSGIN2	mRNA	0.53306	0.0145963	1.09441	1.49e-11	2.20128	2.52e-58	1.36771	3.85e-15	1.43556	2.52e-18	1.43459	1.53e-11	1.48655	2.09e-10	1.44368	4.66e-12
7378	UPP1	mRNA	2.01131	1.22e-83	2.16449	4.52e-107	1.06348	2.09e-13	1.15939	9.41e-18	0.518567	0.00374989	1.18504	1.05e-12	1.22221	4.23e-08	1.46148	9.72e-25
7424	VEGFC	mRNA	0.325091	3.09e-06	0.607839	3.82e-30	1.03701	7.46e-47	1.92423	1.8e-280	1.21855	4.45e-76	1.7434	9.26e-233	1.51551	8.88e-22	1.66972	1.43e-251
7453	WARS	mRNA	0.346308	7.21e-06	0.489978	2.29e-12	2.01731	2.88e-22	3.92319	0	3.7806	0	2.24404	2.44e-219	1.34555	4.02e-43	0.914337	5.99e-24
7494	XBP1	mRNA	1.03065	1.56e-60	1.32483	4.71e-122	1.02164	1.45e-29	1.22494	9.86e-58	0.729283	6.5e-26	0.461302	4.43e-08	0.765257	1.64e-08	0.931859	3.06e-35
7532	YWHAG	mRNA	0.197996	0.00381805	0.370853	1.15e-12	0.228741	0.000736	0.237296	0.000391	-0.263832	7.67e-05	-0.183202	0.0298968	-0.336408	0.00516687	-0.319491	8.32e-05
7637	ZNF84	mRNA	-0.48591	0.000836	-0.826813	1.31e-09	-0.664788	1.72e-06	-0.389563	0.0300572	-0.527091	0.000621	0.593844	1.28e-05	0.793141	0.00104128	0.843245	4.23e-12
7706	TRIM25	mRNA	0.52602	2.79e-14	0.528383	1.52e-18	1.54408	1.04e-109	2.06927	2.62e-258	1.54851	1.19e-138	1.13051	4.37e-56	0.995699	3.15e-22	0.820438	1.63e-29
7786	MAP3K12	mRNA	-0.234148	0.0270049	-0.467329	5.24e-08	-1.27011	7.26e-38	-1.34482	7.96e-32	-0.853804	1.97e-17	-0.55877	6.32e-06	-0.398026	0.00501929	-0.572418	3.43e-06
7791	ZYX	mRNA	0.622061	2.23e-38	0.729902	8.37e-73	0.368632	1.6e-11	0.394745	2.84e-07	-0.227242	0.000833	-0.96354	7.47e-57	-1.18116	3.35e-69	-1.34419	1.9e-96
7849	PAX8	mRNA	1.8222	1.01e-21	1.72132	8.63e-18	1.34854	5.45e-09	0.97968	0.00559112	1.2602	1.63e-07	1.96529	1.06e-17	2.30551	6.9e-19	1.94166	1.26e-17
7916	PRRC2A	mRNA	0.22107	2.32e-05	0.272381	3.75e-11	-0.175322	0.00157263	-0.238472	5.57e-05	-0.772483	4.02e-38	-0.420078	5.07e-11	-0.509964	6.73e-16	-0.457822	3.44e-17
79365	BHLHE41	mRNA	2.27732	0.0121413	3.12487	3.58e-06	3.73666	3.39e-10	2.35451	0.0121266	3.54636	1.85e-07	3.22591	0.00334202	3.73287	1.73e-06	3.02748	0.000303
79573	TTC13	mRNA	-0.462953	0.00363704	-0.672311	2.18e-06	-0.466739	0.00389537	-0.471331	0.00671499	-0.60934	0.000122	-1.04244	2.93e-06	-1.48032	5.61e-08	-1.62571	2.59e-10
79627	OGFRL1	mRNA	1.02045	1.71e-44	1.23138	4.47e-71	1.63385	4.45e-111	1.84379	1.09e-80	1.01987	1.07e-38	0.447788	3.57e-05	1.08685	3.74e-30	0.846875	5.48e-20
79628	SH3TC2	mRNA	-0.465122	0.00193098	-0.627614	1.27e-05	-2.04593	5.28e-32	-2.13087	3.87e-28	-2.11241	6.04e-27	-0.474382	0.0378568	-1.49289	2.08e-08	-1.84741	1.36e-11
79669	C3orf52	mRNA	0.560109	0.0351856	1.16132	1.87e-09	1.79163	8.86e-27	1.29388	2.29e-07	1.23599	3.84e-09	1.56031	2.97e-11	1.56593	6.03e-10	1.90746	8.07e-19
79680	RTL10	mRNA	-0.829289	3.72e-22	-1.21964	3.46e-47	-2.1163	1.47e-93	-1.7729	1.71e-58	-2.44743	3.76e-87	-1.52046	1.38e-27	-2.08529	1.7e-16	-1.64129	9.41e-23
7975	MAFK	mRNA	0.644775	8.68e-08	0.918387	5.22e-29	0.489634	1.28e-06	1.08787	1.9e-26	0.44586	4.15e-05	0.386968	0.0137387	0.458227	0.0118009	0.553716	0.000397
79753	SNIP1	mRNA	0.486686	0.00201314	0.71144	1.75e-07	0.541485	0.000507	0.546204	0.00069	0.622653	0.000105	0.521882	0.0130143	0.69077	0.00425099	0.633447	0.00132791
79780	CCDC82	mRNA	0.306825	0.0488823	0.533677	2.26e-06	0.508392	3.81e-05	0.593911	0.00014	0.522458	3.95e-05	0.484395	0.00370884	0.511897	0.0112419	0.537536	0.000634
7980	TFPI2	mRNA	0.741144	0.046824	1.20037	6.16e-06	3.68086	2.22e-83	5.71208	0	5.32855	3.56e-290	6.00415	0	6.02411	1.32e-180	6.09874	0
79993	ELOVL7	mRNA	2.90373	2e-12	4.08269	1.6e-37	5.09202	2.31e-64	5.67129	1.55e-85	5.18868	9e-70	3.51894	9.39e-15	3.77596	7.44e-11	3.88789	3.14e-15
80028	FBXL18	mRNA	-0.21052	0.0305267	-0.462405	3.91e-10	-0.689107	2.89e-17	-0.402381	3.27e-05	-0.553615	3.51e-11	-0.815062	2.43e-09	-1.10068	7.97e-13	-1.03288	7.83e-19
8013	NR4A3	mRNA	3.57724	0	3.82681	0	4.43224	0	3.0684	1.2e-295	1.43667	3.74e-41	0.702193	1.42e-05	1.3805	2.57e-19	1.06147	1.44e-11
80149	ZC3H12A	mRNA	4.30811	0	5.41991	0	3.89412	7e-253	2.83838	1.02e-130	2.45997	2.37e-82	1.70778	4.68e-23	2.05633	2.14e-28	1.84311	5.91e-28
80176	SPSB1	mRNA	0.77408	8.64e-09	1.88749	1.63e-78	1.68944	2.1e-45	2.0844	7.85e-68	1.40482	2.25e-28	1.05384	1.15e-08	0.731161	0.00378802	0.502576	0.0420125
80380	PDCD1LG2	mRNA	0.685719	1.81e-13	0.757256	2.04e-18	1.21942	1.79e-34	2.11561	1.86e-139	1.85866	1.38e-115	2.05936	1.15e-114	1.76347	1.68e-73	1.61026	1.14e-57
8061	FOSL1	mRNA	2.03172	1.13e-186	2.57124	0	0.387583	4.22e-07	1.64955	2e-62	0.424658	1.04e-07	2.19413	9.58e-118	1.73887	9.88e-10	2.11898	2.81e-69
80824	DUSP16	mRNA	0.38216	0.0015871	0.493861	4.68e-06	0.461824	9.75e-05	0.39138	0.00271676	0.440431	0.000249	0.477811	0.00149326	1.13658	9.99e-14	0.747694	1.02e-08
8091	HMGA2	mRNA	0.475536	5.31e-14	0.623498	2.02e-32	0.599557	3.05e-17	1.26902	5.04e-44	0.522751	3.35e-13	1.47789	3.74e-96	1.08521	0.0117986	1.58459	1.35e-112
81603	TRIM8	mRNA	0.346331	3.07e-06	0.658521	1.52e-20	0.415724	5.58e-09	0.369307	3.52e-06	0.529446	2.33e-14	0.839318	2.41e-28	0.991086	3.75e-26	0.958704	2.61e-33
81688	C6orf62	mRNA	0.378533	1.2e-07	0.259445	7.4e-05	0.875012	3e-34	1.2486	2.04e-73	0.979611	5.04e-51	0.664545	4.8e-16	0.460034	5.84e-05	0.51903	1.11e-05
81788	NUAK2	mRNA	4.24294	0	3.92382	0	2.08399	3.44e-62	2.2546	5.86e-61	1.06753	6.25e-11	0.594401	0.0230083	0.89155	0.0228591	0.746358	0.0174442
81848	SPRY4	mRNA	2.99066	5.59e-298	3.68619	0	1.90853	3.42e-79	1.77582	4.89e-59	0.819064	1.78e-08	2.41642	6.95e-114	2.23184	3.73e-12	2.34853	8.48e-113
8204	NRIP1	mRNA	0.629481	5.43e-18	0.799278	3.64e-35	0.323016	6.55e-05	0.521866	1.38e-09	0.435941	8.7e-09	0.701949	6.41e-19	0.816586	7.38e-14	0.916528	4.72e-33
8324	FZD7	mRNA	0.308618	1.76e-05	0.551603	1.25e-23	0.288721	0.000113	-0.228182	0.00727139	-0.278049	0.00303571	-0.518588	6.85e-08	-0.655603	2.02e-10	-0.630386	4.69e-12
8329	HIST1H2AI	mRNA	-0.98144	2.43e-10	-0.383014	0.0166453	-1.60248	3.1e-19	-1.82344	4.1e-14	-2.84119	4.66e-36	-0.825842	0.000887	-1.62654	9.95e-06	-1.82948	4.8e-10
8348	HIST1H2BO	mRNA	-0.67787	4.16e-08	-0.608099	6.41e-09	-1.46968	5.58e-06	0.366664	0.000755	-1.43161	5.79e-27	0.460031	0.00102783	-1.01129	4.12e-05	-0.618795	0.00364184
8358	HIST1H3B	mRNA	-0.536502	3.15e-06	-0.215506	0.0473282	-1.43194	1.03e-30	-0.338264	0.00637358	-2.55946	5.82e-72	-0.538869	0.000279	-1.4741	1.71e-06	-1.60034	1.3e-14
83716	CRISPLD2	mRNA	0.34602	5.22e-07	0.534166	8.72e-20	0.629644	7.39e-23	0.386727	8.81e-08	-0.276402	0.00304873	-1.18489	4.46e-28	-1.45858	3.52e-25	-1.63969	8.46e-41
83892	KCTD10	mRNA	0.241953	0.000839	0.36347	5.12e-10	-0.383343	9.69e-08	-1.17081	2.99e-40	-1.60678	2.63e-82	-1.30869	5.52e-36	-1.21028	2.62e-25	-1.48678	1.55e-42
83895	KRTAP1-5	mRNA	0.355328	0.000441	0.441995	4.66e-07	-1.50934	8.34e-36	-2.28232	2.2e-31	-3.15872	7.12e-78	-1.3348	8.65e-17	-1.44338	7.96e-14	-0.649934	1.63e-05
84056	KATNAL1	mRNA	-0.470549	1.7e-08	-0.39476	2.21e-07	-0.9453	1.87e-25	-1.19339	3.12e-29	-1.10493	2.92e-33	-0.431723	0.000193	-0.869176	4.83e-07	-0.558025	1.05e-06
8412	BCAR3	mRNA	0.53536	2.57e-14	0.853128	8.72e-47	0.382442	3.13e-07	0.371087	1.5e-05	0.253016	0.00317102	0.720774	6.73e-21	0.774748	8.47e-18	0.604065	4.39e-15
84159	ARID5B	mRNA	0.4609	9.03e-13	0.432763	1.7e-33	-0.680948	3.94e-28	-0.257645	0.000201	-0.580416	6.43e-23	-0.420123	2.99e-21	-0.288962	0.0193978	-0.4662	6.05e-24
84196	USP48	mRNA	-0.387091	5.58e-06	-0.645265	5.98e-16	-0.864259	4.41e-22	-0.591089	2.93e-09	-0.985242	4.41e-25	-0.518595	6.52e-06	-1.06873	0.00812077	-0.603068	9.5e-08
84224	NBPF3	mRNA	-0.263099	0.00100865	-0.353027	4.72e-07	-0.84572	1.08e-25	-0.6676	1.65e-16	-0.93646	1.06e-27	-0.983643	9.49e-20	-1.13541	1.88e-19	-1.14002	6.08e-24
84617	TUBB6	mRNA	0.582994	1.56e-26	0.979887	2.33e-116	0.536784	5.43e-14	0.471979	4.88e-11	-0.37673	1.94e-08	-0.515861	8.52e-13	-0.918996	1.02e-08	-0.949188	2.08e-35
84627	ZNF469	mRNA	0.711043	2.15e-32	1.73089	1.43e-210	1.6918	5.68e-151	0.391054	1.5e-05	-0.354405	1.42e-05	-0.839442	8.75e-17	-1.34084	2.77e-05	-1.07385	9.99e-24
84662	GLIS2	mRNA	0.381726	5.24e-07	0.44443	1.01e-11	-0.97734	1.96e-18	-0.701964	2.73e-12	-0.874326	2.09e-22	-0.306316	0.0188622	-0.525681	0.000165	-0.516592	0.000239
84879	MFSD2A	mRNA	2.92923	4.39e-32	4.99644	7.71e-165	5.67918	1.2e-234	4.20429	1.62e-89	3.61272	2.77e-54	2.28259	1.27e-10	2.94078	6.9e-19	2.54062	2.08e-14
84886	C1orf198	mRNA	0.400241	4.28e-14	0.555138	6.43e-33	0.272546	2.51e-06	-0.21264	0.00949502	-0.950683	9.69e-55	-2.22396	5.56e-116	-2.57201	5.18e-108	-2.36999	3.74e-123
84904	ARHGEF39	mRNA	0.567923	0.0182325	0.708574	1.64e-39	0.743819	3.26e-31	1.25435	0.00139555	0.885618	2.86e-46	1.5264	6.61e-99	1.64418	9.02e-33	1.35705	3.92e-19
84930	MASTL	mRNA	0.314587	0.0169511	0.44008	3.18e-05	0.587629	2.11e-06	1.76056	1.97e-67	1.43743	3.76e-58	1.29133	3.48e-33	0.958809	1.54e-14	0.9119	5.78e-15
8507	ENC1	mRNA	1.08614	2.67e-27	2.85703	0	2.9935	0	2.12621	4.66e-100	0.451941	0.000339	1.50226	8.27e-43	1.12592	0.00296411	1.35571	1.12e-31
8532	CPZ	mRNA	-0.429033	8.42e-06	-0.625923	2.56e-12	-1.08424	1.28e-25	-0.865682	6.59e-16	-1.23525	1.42e-27	-1.08261	1.44e-12	-1.46109	9.24e-18	-1.46349	3.47e-20
85441	HELZ2	mRNA	0.898878	0.000222	0.597254	0.000251	2.05923	9.02e-34	3.48069	0	2.86623	1.04e-81	2.73474	1.4e-144	2.50214	5.02e-79	2.18829	1.13e-82
85450	ITPRIP	mRNA	1.63672	5.81e-121	2.33043	0	2.95994	0	2.29719	8.93e-207	2.5978	0	1.96631	2.76e-148	2.6038	4.53e-35	2.63891	8.97e-159
85463	ZC3H12C	mRNA	1.16146	4.47e-50	1.80937	1.93e-147	2.77432	0	2.23898	3.7e-141	1.76924	2.63e-89	1.8428	2.33e-82	2.28526	2.44e-138	2.38806	7.43e-198
8548	BLZF1	mRNA	0.417708	0.00537672	0.463469	0.000362	0.389545	0.0118446	2.06938	3.38e-94	1.30338	5.65e-30	1.25073	2.24e-23	0.892942	3.55e-05	1.0435	5.06e-15
862	RUNX1T1	mRNA	-0.813369	5.66e-23	-1.13263	2.88e-42	-1.54674	1.13e-60	-1.56997	1.55e-48	-0.994381	7.98e-25	-0.519536	1.02e-05	-0.839796	1.15e-10	-1.01344	4.26e-16
8629	JRK	mRNA	-1.14138	1.2e-41	-1.67681	7.02e-78	-2.46626	7.32e-92	-1.16431	2.05e-31	-1.95196	3.64e-70	-0.461443	0.000134	-1.25725	0.00212917	-0.275831	0.0378609
8638	OASL	mRNA	1.35534	1.84e-06	2.26174	5.26e-28	6.51792	2.11e-181	7.10165	0	6.45747	4.02e-225	5.47184	2.06e-266	4.99008	1.62e-123	4.6398	2.71e-94
8660	IRS2	mRNA	1.66264	6.58e-24	2.02456	4.91e-255	0.546638	2.33e-13	0.819472	1.67e-36	0.325829	0.000377	0.507711	3.05e-13	0.812089	0.000177	0.543104	1.02e-15
8676	STX11	mRNA	1.27403	8.05e-11	1.81763	3.5e-26	2.25778	8.18e-46	2.49911	1.56e-54	1.92462	5.62e-25	0.74094	0.0272377	1.01589	0.000892	0.75305	0.0195487
868	CBLB	mRNA	0.366024	0.0334324	0.997821	7.72e-18	1.39652	3.1e-35	1.21392	9.35e-18	1.05377	7.12e-17	1.31579	1.27e-21	1.84474	3.04e-22	1.50131	8.39e-29
87178	PNPT1	mRNA	0.349173	0.0194647	0.33967	0.00661944	1.0565	1.91e-14	2.90444	6.5e-233	2.32393	4.81e-130	2.32642	7.31e-120	1.5202	1.05e-09	1.35406	9.91e-28
8748	ADAM20	mRNA	-0.482261	0.00147202	-0.714486	2.16e-06	0.518472	4.15e-05	0.549937	0.00012	0.428759	0.00165355	0.77059	3.53e-08	0.897639	3.43e-09	0.682306	1.62e-06
8767	RIPK2	mRNA	0.909989	9.02e-15	1.63627	6.69e-62	2.8879	2.35e-227	3.0508	3.78e-205	2.48154	2.59e-180	2.1415	1.97e-74	2.35824	5.14e-92	2.45753	3.43e-99
8809	IL18R1	mRNA	2.61505	0.0356192	3.42776	0.000123	5.15446	3.85e-14	5.1233	3.72e-13	4.8745	6.99e-12	4.26388	5.62e-06	4.63197	6.88e-08	5.10508	6.08e-12
8828	NRP2	mRNA	1.20179	5.81e-17	2.08072	1.24e-71	3.77012	0	4.23407	0	4.06358	0	2.20655	9.98e-60	2.58722	3.37e-10	1.42834	7.15e-19
8837	CFLAR	mRNA	1.66171	1.26e-150	1.83275	0	2.22282	9.92e-300	2.52022	0	2.22775	0	1.21587	2.13e-130	0.988829	1.95e-32	0.91142	3.28e-66
8870	IER3	mRNA	5.2541	0	5.86484	0	3.42539	3.38e-25	1.69343	8.44e-48	2.41864	6.46e-149	2.53554	1.29e-134	3.07351	7.32e-20	3.14295	2.88e-220
8877	SPHK1	mRNA	1.80009	4.29e-34	2.9272	8.81e-158	3.43608	1.16e-221	2.81331	3.3e-102	2.60919	3.5e-82	2.53744	7.49e-73	2.46889	7.42e-30	2.42747	4.77e-44
89795	NAV3	mRNA	0.545571	5.7e-21	1.00927	7.88e-93	1.42069	4.32e-132	1.03239	1.88e-45	0.165078	0.011351	0.891122	6.04e-22	0.746938	4.84e-06	0.965995	1.01e-49
89890	KBTBD6	mRNA	-0.607536	7.49e-05	-1.6296	1.39e-24	-1.38446	4.02e-16	-0.892107	1.33e-07	-1.38201	9.7e-15	-1.2264	3.96e-06	-2.39175	1.82e-11	-1.32822	1.33e-07
9057	SLC7A6	mRNA	0.315562	1.79e-05	0.359398	3.9e-09	-0.496569	6.01e-09	-0.945454	9.96e-24	-1.15852	1.56e-42	-1.29082	2.05e-29	-1.26624	4.91e-24	-1.09053	4.44e-25
9076	CLDN1	mRNA	2.3005	2.31e-38	2.70902	2.18e-75	3.4	1.13e-104	3.6273	4.7e-124	2.77148	1.96e-65	3.92803	2.52e-135	4.16203	5.07e-68	4.53205	3.71e-196
90853	SPOCD1	mRNA	0.778649	1.7e-13	1.16317	5.73e-43	1.29054	2.78e-41	1.96986	8.07e-129	1.4006	1.28e-51	0.579012	4.54e-05	0.587057	8.39e-05	0.953158	1.33e-16
90874	ZNF697	mRNA	1.47795	6.18e-18	2.40677	1.31e-65	2.3876	3.78e-55	1.03992	6.1e-07	2.17462	2.29e-32	1.25784	9.12e-08	2.56257	1.14e-14	2.05828	2.12e-28
91607	SLFN11	mRNA	0.456194	1.01e-07	0.465605	1.79e-09	0.750883	2.46e-20	1.62832	2.35e-91	1.09211	9.34e-39	0.662785	2.03e-11	0.706082	7.79e-07	0.395195	0.00131346
91663	MYADM	mRNA	0.596637	6.43e-29	0.791546	7.07e-63	0.378876	5.28e-10	0.256894	0.00550143	-0.717325	3.69e-28	-0.729137	6.25e-22	-0.76997	5.31e-07	-0.474368	1e-10
9180	OSMR	mRNA	0.397528	7.1e-15	0.460264	5.34e-30	0.230629	0.000481	0.534732	1.97e-20	0.269539	0.000103	0.830485	5.06e-86	0.765391	1.02e-08	0.804947	2.27e-80
9235	IL32	mRNA	1.04125	7.31e-06	1.39587	5.86e-13	2.04769	6.32e-28	3.30598	4.14e-105	3.19932	8.52e-88	3.73657	1.91e-144	3.69205	6.98e-81	3.37837	3.98e-84
9308	CD83	mRNA	3.28851	3.83e-195	3.31686	6.8e-204	3.33001	3.11e-196	2.15251	9.5e-52	1.33921	5.82e-15	1.41764	6.01e-13	1.3393	1.61e-06	1.1658	5.31e-08
9334	B4GALT5	mRNA	0.391871	1.91e-06	0.86941	2.89e-37	1.58584	1.5e-92	1.87138	8.06e-173	0.971032	1.76e-36	0.649521	1.78e-11	0.623853	2.68e-08	0.44904	1.27e-05
94240	EPSTI1	mRNA	0.674902	2.89e-07	0.644596	1.29e-11	2.48519	1.22e-34	3.16181	7.48e-267	2.59211	2.74e-192	2.44632	7.34e-137	1.60917	2.61e-09	1.61506	4.8e-39
9435	CHST2	mRNA	0.876004	5.74e-07	1.50804	1.28e-25	1.62646	5.62e-27	1.94227	1.87e-41	1.26482	9.44e-14	0.808139	0.000875	0.874879	0.00183616	1.11896	2.94e-07
9493	KIF23	mRNA	0.517307	1.21e-10	0.806822	9.68e-31	-0.480449	2.3e-06	-0.35374	0.00297908	-1.13333	5.42e-21	-0.75751	7.45e-08	-1.81596	1.51e-12	-1.29677	6.15e-10
9516	LITAF	mRNA	0.270247	0.00108065	0.551131	8.93e-19	1.10452	2.02e-64	1.36275	4.78e-70	0.539645	9.29e-13	-0.285993	0.0227889	-0.466626	0.00257753	-0.702653	2.63e-10
9567	GTPBP1	mRNA	0.351943	8.74e-06	0.463509	3.97e-10	1.24387	4.74e-41	1.98832	6.9e-207	1.55172	2.28e-91	0.899126	2.99e-31	0.466159	0.0416326	0.444125	1.11e-06
9588	PRDX6	mRNA	0.177041	0.049886	0.401208	2.02e-11	0.479401	6.41e-13	0.555946	1.03e-14	0.446527	2.41e-11	-0.26582	0.0134577	-0.449946	8.64e-05	-1.12075	2.44e-25
9589	WTAP	mRNA	1.54355	1.1e-126	1.61249	5.1e-174	2.07699	2.92e-244	1.73459	3.15e-130	1.77791	2.48e-170	1.44965	4.75e-88	1.72809	4.61e-43	1.50819	2.16e-114
9643	MORF4L2	mRNA	0.166698	0.0173171	0.280523	1.03e-07	-0.276513	4.3e-05	-0.377944	1.78e-07	-0.707789	3.42e-27	-0.287773	0.000415	-0.528307	2.79e-08	-0.411876	8.18e-07
9645	MICAL2	mRNA	0.433031	2.6e-11	1.09254	2.71e-102	1.09108	7.36e-71	0.75691	1.52e-19	-0.622886	1.09e-15	-0.581034	9.88e-09	-1.07457	5.11e-09	-0.507876	6.47e-08
9725	TMEM63A	mRNA	-0.220264	0.0186265	-0.692744	3.33e-21	0.212645	0.0109287	0.792722	1.61e-32	0.698747	1.02e-25	0.673285	1.1e-20	0.342024	0.00390058	0.426314	2.2e-07
9728	SECISBP2L	mRNA	0.259938	0.00170017	0.55762	1.31e-23	0.686965	2.32e-26	0.893848	2.92e-41	0.463774	1.36e-12	0.444364	1.32e-09	0.460957	7.43e-06	0.330591	3.05e-05
9734	HDAC9	mRNA	-0.322169	0.000403	-0.340875	7.49e-05	-0.385253	1.32e-05	-0.927613	6.19e-22	-0.321353	0.0016314	0.565575	4.8e-12	1.17796	5.49e-15	0.9656	7.85e-41
976	ADGRE5	mRNA	0.378127	0.000166	0.424532	1.36e-05	0.512016	1.11e-05	0.788212	3.67e-14	0.47771	2.32e-06	1.11018	1.04e-25	1.00383	2.38e-12	1.29073	2.68e-34
9766	SUSD6	mRNA	0.584001	2.35e-08	1.42002	3.64e-74	2.23501	2.98e-191	1.97647	2.28e-123	1.37144	1.73e-52	0.683016	1.66e-08	1.07698	3.49e-16	0.594457	3.29e-06
9774	BCLAF1	mRNA	0.299996	7.93e-05	0.484887	2.38e-17	-0.189676	0.0195549	-0.43207	4.81e-07	-1.13975	7.46e-39	-0.38866	3.24e-05	-0.656461	1.31e-08	-0.470751	0.000231
9778	KIAA0232	mRNA	0.276604	0.0113857	0.286687	0.000471	-0.69271	7.13e-12	-0.916496	1.08e-18	-0.81272	3.88e-16	-0.571566	6.4e-06	-0.442753	0.00252403	-0.480821	0.000255
9788	MTSS1	mRNA	0.691482	0.00129888	1.82949	2.07e-41	2.15576	1.83e-53	1.85399	2.55e-32	1.12336	1.54e-09	3.05775	2.26e-59	3.102	3.49e-21	3.43234	4.44e-111
9797	TATDN2	mRNA	0.300378	0.0027994	0.421686	3.4e-07	0.559511	2.58e-10	0.331417	0.00151635	0.43961	1.07e-06	0.308796	0.0140641	0.49998	5.99e-05	0.434886	0.000514
9811	CTIF	mRNA	0.244531	0.00216117	0.270312	1.67e-05	-0.360426	1.36e-06	-0.890981	9.77e-28	-1.01272	1.66e-34	-0.984306	2.66e-23	-1.16414	3.87e-21	-1.04687	9.79e-24
9828	ARHGEF17	mRNA	0.371336	1.69e-11	0.407712	1.01e-15	-0.777444	3.48e-31	-1.04925	1.29e-44	-1.15052	5.93e-60	-0.696693	1.19e-20	-0.77835	1.15e-17	-0.77077	5.7e-24
9839	ZEB2	mRNA	0.271402	6.24e-05	0.584113	4.43e-36	0.654171	1.18e-17	0.89547	6.31e-52	-0.199034	0.00363661	0.580249	3.14e-20	0.521833	1.23e-07	0.650742	1.13e-30
9866	TRIM66	mRNA	-0.648275	1.58e-10	-1.38112	4.7e-38	-0.361759	0.00255008	-0.375137	0.00429526	-0.844046	9.23e-13	-0.535346	0.00807014	-1.05345	0.0047152	-0.430954	0.00496637
9891	NUAK1	mRNA	0.339709	0.00618928	0.486521	2.01e-07	-0.543219	1.91e-06	-1.52492	1.25e-25	-0.922703	1.66e-12	-1.33498	2.21e-13	-1.00948	1.03e-07	-0.86875	3.02e-07
9903	KLHL21	mRNA	0.430268	0.000217	0.312326	0.00416431	1.00107	2.39e-27	0.765682	3.42e-15	1.34881	5.02e-54	1.35215	2.01e-36	1.78865	2.6e-46	1.69458	1.23e-48
9906	SLC35E2A	mRNA	-0.322258	0.000123	-0.654656	1.27e-16	-0.703387	8.82e-18	-1.02973	5.07e-30	-1.06088	2.39e-32	-0.519465	5.2e-06	-0.833775	3.26e-06	-0.331874	0.00149891
9945	GFPT2	mRNA	1.17626	5.99e-05	2.40281	2.33e-32	4.37002	1.19e-186	4.42008	1.61e-181	3.60479	4.96e-93	2.98484	3.59e-42	3.04027	9.45e-30	2.98149	6.8e-44
9955	HS3ST3A1	mRNA	0.501024	0.000136	0.97096	3.44e-20	0.900687	5.14e-14	1.15595	8.58e-24	1.03893	3.61e-19	1.22627	8e-22	1.15134	5.06e-14	0.850235	1.01e-07
9985	REC8	mRNA	0.564451	9.46e-08	0.247569	0.023635	0.414844	4.01e-05	0.916709	8.75e-24	0.964144	4.69e-25	0.696231	6.47e-10	0.682805	4.71e-07	0.644419	4.25e-08
BGIG9606_36373	BGIG9606_36373	mRNA	1.06122	0.0070718	1.17913	0.000626	1.95892	3.71e-13	1.96494	1.46e-12	1.47624	6.61e-06	1.60054	3.5e-05	1.21621	0.0169786	1.12858	0.0330189
BGIG9606_39189	BGIG9606_39189	mRNA	-0.281003	0.0337675	-0.336301	0.00273594	1.33217	6.65e-40	1.08989	3.44e-32	0.931334	1.51e-27	0.485747	0.000633	0.823221	3.19e-12	0.593953	7.42e-07
BGIG9606_40634	BGIG9606_40634	mRNA	-0.578285	6.37e-08	-1.0341	3.16e-22	-1.6284	2.5e-40	-0.539728	4.43e-05	-1.28685	6.56e-19	-0.368867	0.0200054	-0.771884	0.00714086	-0.767048	4.86e-07
